# Supplementary material for: cGMP-dependent pathway and a GPCR kinase are required for photoresponse in the nematode Pristionchus pacificus
Source: PLoS Genet. 2024 Nov 14;20(11):e1011320. doi: 10.1371/journal.pgen.1011320 (PMC11563456; doi:10.1371/journal.pgen.1011320)
Supplement: S1 Table — (XLSX) [file pgen.1011320.s005.xlsx]

## Sheet: OPSIN_OrthoFinder
#OPSIN_OrthoFinder
Orthogroup	OPSIN	El_Paco_V3_proteins	Cel_Ortholog(El_Paco_V3)	Pfam protein domain
OG0000003	AAA28735.1, AAK28988.2, AAK29007.2, AAL91508.1, AAO01038.1, AAP56249.1, AAQ54659.1, AAQ54662.1, AAQ84735.1, AAQ84740.1, AAQ84746.1, AAQ84750.1, AAQ84754.1, AAQ84759.1, AAT91638.1, AAT91644.1, AAT91645.1, AAU93394.1, AAW80329.1, AAY16533.1, AAY58299.1, AAZ94233.1, AAZ94235.1, AAZ94248.1, AAZ94255.1, AAZ95187.1, ABG37007.1, ABG37008.1, ABI48870.1, ABI48885.1, ABI48886.1, ABI97872.1, ABI97873.1, ABK…	ppa_stranded_DN20908_c0_g3_i1	Y94H6A.7_BRH	Low molecular weight phosphotyrosine protein phosphatase(PF01451)
OG0000005	AAC05092.1, AAD34222.1, AAD34223.1, AAG17120.1, AAP49026.2, AAT91640.1, AAT91641.1, AAT91643.1, AAU07979.1, AAY16527.1, AAY16530.1, AAY16531.1, AAY16532.1, AAY16535.2, AAY16538.2, ABD64148.1, ABD64150.1, ABD64151.1, ABW69111.1, ABY84500.1, ABY84505.1, ABY84506.1, ACC77718.1, ACC77720.1, ACC77721.1, AGI44155.1, AGI44159.1, AGI44249.1, AGI44271.1, AHA48171.1, AHA48176.1, AHN82368.1, AIF73508.1, AIY…	ppa_stranded_DN25535_c0_g2_i1	C53A5.17_BRH	Met-10+ like-protein(PF02475)
OG0000007	AWP04003.1, AXF38095.1, BBI55010.1, CAB1324030.1, CAB1326354.1, CAB1329894.1, CAB1336510.1, CAG03922.1, CAG11258.1, CDQ68109.1, CDQ96743.1, EMP36726.1, ETE72707.1, GCC31954.1, JAQ76281.1, JAQ96829.1, KAA0708773.1, KAA0713676.1, KAA0714004.1, KAE8576286.1, KAF1383800.1, KAF3860574.1, KAF3861084.1, KAF4097049.1, KAF5164414.1, KTF81147.1, KTF82580.1, KTF89755.1, KTG44876.1, KYO26175.1, KYO42110.1, N…	PPA08667	coh-1_BRH	Conserved region of Rad21 / Rec8 like protein(PF04824), N terminus of Rad21 / Rec8 like protein(PF04825)
OG0000011	RUS84727.1	PPA04288
OG0000011	RUS84727.1	PPA30923
OG0000011	RUS84727.1	PPA42852
OG0000011	RUS84727.1	ppa_stranded_DN39856_c0_g1_i1
OG0000011	RUS84727.1	PPA45997	cyp-13A10_best
OG0000011	RUS84727.1	PPA40871	cyp-13A11_best
OG0000011	RUS84727.1	ppa_stranded_DN30300_c0_g2_i1	cyp-13A4_best
OG0000011	RUS84727.1	ppa_stranded_DN15646_c0_g3_i1	cyp-14A2_best
OG0000011	RUS84727.1	ppa_stranded_DN18229_c0_g1_i1	cyp-14A2_best
OG0000011	RUS84727.1	ppa_stranded_DN37350_c0_g1_i1	cyp-14A3_best
OG0000011	RUS84727.1	ppa_stranded_DN15646_c0_g1_i1	cyp-14A5_best
OG0000011	RUS84727.1	PPA45941	cyp-25A1_best
OG0000011	RUS84727.1	ppa_stranded_DN6359_c0_g1_i1	cyp-32A1_best
OG0000011	RUS84727.1	ppa_stranded_DN987_c1_g1_i1	cyp-37A1_best
OG0000011	RUS84727.1	PPA00837	cdka-1_BRH	Cyclin-dependent kinase 5 activator protein(PF03261)
OG0000011	RUS84727.1	PPA16343	cyp-13A1_best	Cytochrome P450(PF00067)
OG0000011	RUS84727.1	Iso_D.7200.1	cyp-13A10_best	Cytochrome P450(PF00067)
OG0000011	RUS84727.1	PPA05782	cyp-13A10_best	Cytochrome P450(PF00067)
OG0000011	RUS84727.1	PPA05909	cyp-13A10_best	Cytochrome P450(PF00067)
OG0000011	RUS84727.1	PPA34790	cyp-13A10_best	Cytochrome P450(PF00067)
OG0000011	RUS84727.1	PPA43646	cyp-13A10_best	Cytochrome P450(PF00067)
OG0000011	RUS84727.1	ppa_stranded_DN21166_c0_g1_i1	cyp-13A10_best	Cytochrome P450(PF00067)
OG0000011	RUS84727.1	Iso_D.7199.1	cyp-13A10_BRH	Cytochrome P450(PF00067)
OG0000011	RUS84727.1	Iso_D.7606.2	cyp-13A12_best	Cytochrome P450(PF00067)
OG0000011	RUS84727.1	ppa_stranded_DN25960_c0_g2_i1	cyp-13A12_BRH	Cytochrome P450(PF00067)
OG0000011	RUS84727.1	Contig116-snapTAU.58	cyp-13A2_best	Cytochrome P450(PF00067)
OG0000011	RUS84727.1	Contig217-snapTAU.1	cyp-13A2_best	Cytochrome P450(PF00067)
OG0000011	RUS84727.1	PPA15107	cyp-13A2_best	Cytochrome P450(PF00067)
OG0000011	RUS84727.1	PPA16811	cyp-13A2_best	Cytochrome P450(PF00067)
OG0000011	RUS84727.1	PPA42278	cyp-13A2_best	Cytochrome P450(PF00067)
OG0000011	RUS84727.1	Iso_D.7605.3	cyp-13A2_BRH	Cytochrome P450(PF00067)
OG0000011	RUS84727.1	PPA13184	cyp-13A3_best	Cytochrome P450(PF00067)
OG0000011	RUS84727.1	Iso_D.10113.1	cyp-13A8_best	Cytochrome P450(PF00067)
OG0000011	RUS84727.1	PPA03198	cyp-13B1_best	Cytochrome P450(PF00067)
OG0000011	RUS84727.1	PPA37558	cyp-13B1_best	Cytochrome P450(PF00067)
OG0000011	RUS84727.1	ppa_stranded_DN24295_c0_g1_i1	cyp-13B1_BRH	Cytochrome P450(PF00067)
OG0000011	RUS84727.1	ppa_stranded_DN48038_c0_g1_i1	cyp-13B2_best	Cytochrome P450(PF00067)
OG0000011	RUS84727.1	Iso_D.9898.1	cyp-14A1_best	Cytochrome P450(PF00067)
OG0000011	RUS84727.1	PPA02115	cyp-14A1_best	Cytochrome P450(PF00067)
OG0000011	RUS84727.1	PPA16080	cyp-14A1_best	Cytochrome P450(PF00067)
OG0000011	RUS84727.1	PPA36437	cyp-14A1_best	Cytochrome P450(PF00067)
OG0000011	RUS84727.1	PPA36438	cyp-14A1_best	Cytochrome P450(PF00067)
OG0000011	RUS84727.1	PPA36803	cyp-14A1_best	Cytochrome P450(PF00067)
OG0000011	RUS84727.1	PPA45574	cyp-14A1_best	Cytochrome P450(PF00067)
OG0000011	RUS84727.1	ppa_stranded_DN26700_c0_g2_i2	cyp-14A1_best	Cytochrome P450(PF00067)
OG0000011	RUS84727.1	ppa_stranded_DN31685_c0_g6_i9	cyp-14A1_best	Cytochrome P450(PF00067)
OG0000011	RUS84727.1	Contig91-snapTAU.90	cyp-14A2_best	Cytochrome P450(PF00067)
OG0000011	RUS84727.1	Iso_D.9845.1	cyp-14A2_best	Cytochrome P450(PF00067)
OG0000011	RUS84727.1	PPA01636	cyp-14A2_best	Cytochrome P450(PF00067)
OG0000011	RUS84727.1	PPA01637	cyp-14A2_best	Cytochrome P450(PF00067)
OG0000011	RUS84727.1	PPA02220	cyp-14A2_best	Cytochrome P450(PF00067)
OG0000011	RUS84727.1	PPA11390	cyp-14A2_best	Cytochrome P450(PF00067)
OG0000011	RUS84727.1	PPA16475	cyp-14A2_best	Cytochrome P450(PF00067)
OG0000011	RUS84727.1	PPA22196	cyp-14A2_best	Cytochrome P450(PF00067)
OG0000011	RUS84727.1	PPA29536	cyp-14A2_best	Cytochrome P450(PF00067)
OG0000011	RUS84727.1	PPA36726	cyp-14A2_best	Cytochrome P450(PF00067)
OG0000011	RUS84727.1	PPA40638	cyp-14A2_best	Cytochrome P450(PF00067)
OG0000011	RUS84727.1	PPA41848	cyp-14A2_best	Cytochrome P450(PF00067)
OG0000011	RUS84727.1	PPA45791	cyp-14A2_best	Cytochrome P450(PF00067)
OG0000011	RUS84727.1	ppa_stranded_DN31138_c9_g3_i1	cyp-14A2_best	Cytochrome P450(PF00067)
OG0000011	RUS84727.1	ppa_stranded_DN31558_c2_g2_i1	cyp-14A2_best	Cytochrome P450(PF00067)
OG0000011	RUS84727.1	PPA02337	cyp-14A3_best	Cytochrome P450(PF00067)
OG0000011	RUS84727.1	PPA04840	cyp-14A3_best	Cytochrome P450(PF00067)
OG0000011	RUS84727.1	PPA11401	cyp-14A3_best	Cytochrome P450(PF00067)
OG0000011	RUS84727.1	PPA20893	cyp-14A3_best	Cytochrome P450(PF00067)
OG0000011	RUS84727.1	PPA38867	cyp-14A3_best	Cytochrome P450(PF00067)
OG0000011	RUS84727.1	PPA41722	cyp-14A3_best	Cytochrome P450(PF00067)
OG0000011	RUS84727.1	PPA41751	cyp-14A3_best	Cytochrome P450(PF00067)
OG0000011	RUS84727.1	PPA42368	cyp-14A3_best	Cytochrome P450(PF00067)
OG0000011	RUS84727.1	PPA21501	cyp-14A4_best	Cytochrome P450(PF00067)
OG0000011	RUS84727.1	Contig80-snapTAU.30	cyp-14A5_best	Cytochrome P450(PF00067)
OG0000011	RUS84727.1	Iso_D.9899.1	cyp-14A5_best	Cytochrome P450(PF00067)
OG0000011	RUS84727.1	PPA01059	cyp-14A5_best	Cytochrome P450(PF00067)
OG0000011	RUS84727.1	PPA11389	cyp-14A5_best	Cytochrome P450(PF00067)
OG0000011	RUS84727.1	PPA15472	cyp-14A5_best	Cytochrome P450(PF00067)
OG0000011	RUS84727.1	PPA17486	cyp-14A5_best	Cytochrome P450(PF00067)
OG0000011	RUS84727.1	PPA20869	cyp-14A5_best	Cytochrome P450(PF00067)
OG0000011	RUS84727.1	PPA25766	cyp-14A5_best	Cytochrome P450(PF00067)
OG0000011	RUS84727.1	PPA27477	cyp-14A5_best	Cytochrome P450(PF00067)
OG0000011	RUS84727.1	PPA34198	cyp-14A5_best	Cytochrome P450(PF00067)
OG0000011	RUS84727.1	PPA40784	cyp-14A5_best	Cytochrome P450(PF00067)
OG0000011	RUS84727.1	PPA41244	cyp-14A5_best	Cytochrome P450(PF00067)
OG0000011	RUS84727.1	PPA41261	cyp-14A5_best	Cytochrome P450(PF00067)
OG0000011	RUS84727.1	PPA41762	cyp-14A5_best	Cytochrome P450(PF00067)
OG0000011	RUS84727.1	PPA41819	cyp-14A5_best	Cytochrome P450(PF00067)
OG0000011	RUS84727.1	PPA42707	cyp-14A5_best	Cytochrome P450(PF00067)
OG0000011	RUS84727.1	PPA45016	cyp-14A5_best	Cytochrome P450(PF00067)
OG0000011	RUS84727.1	PPA45368	cyp-14A5_best	Cytochrome P450(PF00067)
OG0000011	RUS84727.1	PPA45778	cyp-14A5_best	Cytochrome P450(PF00067)
OG0000011	RUS84727.1	ppa_stranded_DN24636_c0_g1_i3	cyp-14A5_best	Cytochrome P450(PF00067)
OG0000011	RUS84727.1	ppa_stranded_DN25821_c0_g1_i1	cyp-14A5_best	Cytochrome P450(PF00067)
OG0000011	RUS84727.1	ppa_stranded_DN26752_c0_g1_i2	cyp-14A5_best	Cytochrome P450(PF00067)
OG0000011	RUS84727.1	ppa_stranded_DN28548_c0_g2_i1	cyp-14A5_best	Cytochrome P450(PF00067)
OG0000011	RUS84727.1	ppa_stranded_DN31138_c10_g1_i7	cyp-14A5_best	Cytochrome P450(PF00067)
OG0000011	RUS84727.1	ppa_stranded_DN31138_c2_g2_i1	cyp-14A5_best	Cytochrome P450(PF00067)
OG0000011	RUS84727.1	ppa_stranded_DN31138_c6_g2_i1	cyp-14A5_best	Cytochrome P450(PF00067)
OG0000011	RUS84727.1	PPA16916	cyp-23A1_best	Cytochrome P450(PF00067)
OG0000011	RUS84727.1	ppa_stranded_DN28124_c0_g2_i2	cyp-23A1_BRH	Cytochrome P450(PF00067)
OG0000011	RUS84727.1	Contig45-snapTAU.234	cyp-25A1_best	Cytochrome P450(PF00067)
OG0000011	RUS84727.1	PPA13244	cyp-25A2_best	Cytochrome P450(PF00067)
OG0000011	RUS84727.1	PPA29423	cyp-25A2_best	Cytochrome P450(PF00067)
OG0000011	RUS84727.1	PPA41649	cyp-25A2_best	Cytochrome P450(PF00067)
OG0000011	RUS84727.1	PPA41650	cyp-25A2_best	Cytochrome P450(PF00067)
OG0000011	RUS84727.1	ppa_stranded_DN31361_c0_g1_i7	cyp-25A2_best	Cytochrome P450(PF00067)
OG0000011	RUS84727.1	PPA01131	cyp-25A3_best	Cytochrome P450(PF00067)
OG0000011	RUS84727.1	PPA25835	cyp-25A3_best	Cytochrome P450(PF00067)
OG0000011	RUS84727.1	PPA29416	cyp-25A3_best	Cytochrome P450(PF00067)
OG0000011	RUS84727.1	PPA40899	cyp-25A3_best	Cytochrome P450(PF00067)
OG0000011	RUS84727.1	PPA42069	cyp-25A3_best	Cytochrome P450(PF00067)
OG0000011	RUS84727.1	PPA43028	cyp-25A3_best	Cytochrome P450(PF00067)
OG0000011	RUS84727.1	ppa_stranded_DN31305_c1_g1_i3	cyp-25A3_BRH	Cytochrome P450(PF00067)
OG0000011	RUS84727.1	PPA14078	cyp-29A3_best	Cytochrome P450(PF00067)
OG0000011	RUS84727.1	PPA02189	cyp-29A4_best	Cytochrome P450(PF00067)
OG0000011	RUS84727.1	PPA19712	cyp-29A4_best	Cytochrome P450(PF00067)
OG0000011	RUS84727.1	PPA25928	cyp-29A4_best	Cytochrome P450(PF00067)
OG0000011	RUS84727.1	PPA29385	cyp-29A4_best	Cytochrome P450(PF00067)
OG0000011	RUS84727.1	PPA34131	cyp-29A4_best	Cytochrome P450(PF00067)
OG0000011	RUS84727.1	PPA40644	cyp-29A4_best	Cytochrome P450(PF00067)
OG0000011	RUS84727.1	PPA42422	cyp-29A4_best	Cytochrome P450(PF00067)
OG0000011	RUS84727.1	ppa_stranded_DN24977_c0_g1_i2	cyp-29A4_best	Cytochrome P450(PF00067)
OG0000011	RUS84727.1	ppa_stranded_DN25698_c0_g2_i1	cyp-29A4_best	Cytochrome P450(PF00067)
OG0000011	RUS84727.1	ppa_stranded_DN30252_c0_g1_i2	cyp-29A4_best	Cytochrome P450(PF00067)
OG0000011	RUS84727.1	ppa_stranded_DN31006_c0_g1_i8	cyp-29A4_best	Cytochrome P450(PF00067)
OG0000011	RUS84727.1	ppa_stranded_DN31006_c0_g3_i2	cyp-29A4_best	Cytochrome P450(PF00067)
OG0000011	RUS84727.1	ppa_stranded_DN30579_c0_g2_i9	cyp-29A4_BRH	Cytochrome P450(PF00067)
OG0000011	RUS84727.1	ppa_stranded_DN31472_c2_g7_i6	cyp-31A3_BRH	Cytochrome P450(PF00067)
OG0000011	RUS84727.1	Contig80-snapTAU.70	cyp-32A1_best	Cytochrome P450(PF00067)
OG0000011	RUS84727.1	PPA14079	cyp-32A1_best	Cytochrome P450(PF00067)
OG0000011	RUS84727.1	PPA22157	cyp-32A1_best	Cytochrome P450(PF00067)
OG0000011	RUS84727.1	PPA40877	cyp-32A1_best	Cytochrome P450(PF00067)
OG0000011	RUS84727.1	PPA43766	cyp-32A1_best	Cytochrome P450(PF00067)
OG0000011	RUS84727.1	ppa_stranded_DN1074_c0_g2_i1	cyp-32A1_best	Cytochrome P450(PF00067)
OG0000011	RUS84727.1	ppa_stranded_DN13040_c0_g1_i1	cyp-32A1_best	Cytochrome P450(PF00067)
OG0000011	RUS84727.1	ppa_stranded_DN2236_c0_g1_i1	cyp-32A1_best	Cytochrome P450(PF00067)
OG0000011	RUS84727.1	ppa_stranded_DN24513_c0_g2_i2	cyp-32A1_best	Cytochrome P450(PF00067)
OG0000011	RUS84727.1	ppa_stranded_DN26153_c0_g2_i2	cyp-32A1_best	Cytochrome P450(PF00067)
OG0000011	RUS84727.1	ppa_stranded_DN31108_c0_g2_i2	cyp-32A1_best	Cytochrome P450(PF00067)
OG0000011	RUS84727.1	ppa_stranded_DN32096_c0_g1_i1	cyp-32A1_best	Cytochrome P450(PF00067)
OG0000011	RUS84727.1	ppa_stranded_DN40522_c0_g1_i1	cyp-32A1_best	Cytochrome P450(PF00067)
OG0000011	RUS84727.1	ppa_stranded_DN30594_c0_g15_i3	cyp-32A1_BRH	Cytochrome P450(PF00067)
OG0000011	RUS84727.1	ppa_stranded_DN35846_c0_g1_i1	cyp-32B1_best	Cytochrome P450(PF00067)
OG0000011	RUS84727.1	PPA11638	cyp-33C1_best	Cytochrome P450(PF00067)
OG0000011	RUS84727.1	PPA46063	cyp-33C1_best	Cytochrome P450(PF00067)
OG0000011	RUS84727.1	PPA11385	cyp-33C2_best	Cytochrome P450(PF00067)
OG0000011	RUS84727.1	ppa_stranded_DN26068_c0_g1_i2	cyp-33C2_BRH	Cytochrome P450(PF00067)
OG0000011	RUS84727.1	PPA25753	cyp-33C5_best	Cytochrome P450(PF00067)
OG0000011	RUS84727.1	ppa_stranded_DN16198_c0_g1_i1	cyp-33C5_BRH	Cytochrome P450(PF00067)
OG0000011	RUS84727.1	Contig67-snapTAU.70	cyp-36A1_best	Cytochrome P450(PF00067)
OG0000011	RUS84727.1	Iso_D.13671.1	cyp-36A1_best	Cytochrome P450(PF00067)
OG0000011	RUS84727.1	PPA06639	cyp-36A1_best	Cytochrome P450(PF00067)
OG0000011	RUS84727.1	PPA08571	cyp-36A1_best	Cytochrome P450(PF00067)
OG0000011	RUS84727.1	PPA10814	cyp-36A1_best	Cytochrome P450(PF00067)
OG0000011	RUS84727.1	PPA11128	cyp-36A1_best	Cytochrome P450(PF00067)
OG0000011	RUS84727.1	PPA17477	cyp-36A1_best	Cytochrome P450(PF00067)
OG0000011	RUS84727.1	PPA25805	cyp-36A1_best	Cytochrome P450(PF00067)
OG0000011	RUS84727.1	PPA26090	cyp-36A1_best	Cytochrome P450(PF00067)
OG0000011	RUS84727.1	PPA35789	cyp-36A1_best	Cytochrome P450(PF00067)
OG0000011	RUS84727.1	PPA39602	cyp-36A1_best	Cytochrome P450(PF00067)
OG0000011	RUS84727.1	PPA40023	cyp-36A1_best	Cytochrome P450(PF00067)
OG0000011	RUS84727.1	PPA41807	cyp-36A1_best	Cytochrome P450(PF00067)
OG0000011	RUS84727.1	PPA41813	cyp-36A1_best	Cytochrome P450(PF00067)
OG0000011	RUS84727.1	PPA45787	cyp-36A1_best	Cytochrome P450(PF00067)
OG0000011	RUS84727.1	ppa_stranded_DN16349_c0_g1_i3	cyp-36A1_best	Cytochrome P450(PF00067)
OG0000011	RUS84727.1	ppa_stranded_DN18133_c0_g1_i1	cyp-36A1_best	Cytochrome P450(PF00067)
OG0000011	RUS84727.1	ppa_stranded_DN25356_c0_g1_i3	cyp-36A1_best	Cytochrome P450(PF00067)
OG0000011	RUS84727.1	ppa_stranded_DN32971_c0_g1_i1	cyp-36A1_best	Cytochrome P450(PF00067)
OG0000011	RUS84727.1	Iso_D.13672.1	cyp-36A1_BRH	Cytochrome P450(PF00067)
OG0000011	RUS84727.1	PPA12554	cyp-37A1_best	Cytochrome P450(PF00067)
OG0000011	RUS84727.1	PPA38240	cyp-37A1_best	Cytochrome P450(PF00067)
OG0000011	RUS84727.1	ppa_stranded_DN29155_c0_g2_i1	cyp-37A1_best	Cytochrome P450(PF00067)
OG0000011	RUS84727.1	ppa_stranded_DN29833_c1_g1_i6	cyp-37A1_best	Cytochrome P450(PF00067)
OG0000011	RUS84727.1	ppa_stranded_DN24871_c0_g1_i2	cyp-37A1_BRH	Cytochrome P450(PF00067)
OG0000011	RUS84727.1	Iso_D.10455.5	cyp-37B1_best	Cytochrome P450(PF00067)
OG0000011	RUS84727.1	ppa_stranded_DN7977_c0_g2_i1	cyp-42A1_BRH	Cytochrome P450(PF00067)
OG0000011	RUS84727.1	ppa_stranded_DN25940_c0_g1_i1	cyp-43A1_BRH	Cytochrome P450(PF00067)
OG0000011	RUS84727.1	ppa_stranded_DN18407_c0_g1_i1	cyp-44A1_BRH	Cytochrome P450(PF00067)
OG0000011	RUS84727.1	PPA15273	daf-9_best	Cytochrome P450(PF00067)
OG0000011	RUS84727.1	ppa_stranded_DN25690_c0_g1_i1	daf-9_best	Cytochrome P450(PF00067)
OG0000011	RUS84727.1	Contig32-snapTAU.41	daf-9_BRH	Cytochrome P450(PF00067)
OG0000011	RUS84727.1	PPA03734	cyp-25A2_best	Cytochrome P450(PF00067), ARD/ARD' family(PF03079)
OG0000011	RUS84727.1	PPA04947	cyp-36A1_best	Cytochrome P450(PF00067), DUF236 repeat(PF03057)
OG0000011	RUS84727.1	PPA04217	cyp-14A1_BRH	Cytochrome P450(PF00067), Moulting cycle(PF04870)
OG0000011	RUS84727.1	PPA41730	cyp-14A3_best	Serpentine type 7TM GPCR chemoreceptor Srh(PF10318), Cytochrome P450(PF00067)
OG0000011	RUS84727.1	PPA25752	cyp-33C5_best	Serpentine type 7TM GPCR chemoreceptor Sri(PF10327), Serpentine type 7TM GPCR chemoreceptor Srh(PF10318), Cytochrome P450(PF00067)
OG0000011	RUS84727.1	PPA34966		Serpentine type 7TM GPCR chemoreceptor Srx(PF10328)
OG0000011	RUS84727.1	PPA24284	cyp-14A3_best	Serpentine type 7TM GPCR chemoreceptor Srx(PF10328), Cytochrome P450(PF00067)
OG0000011	RUS84727.1	PPA25798	cyp-37A1_best	short chain dehydrogenase(PF00106), Cytochrome P450(PF00067)
OG0000016	AWP05099.1, AXF38093.1, CAB1311707.1, CAB1331145.1, CAB1335429.1, CAB1344799.1, CAB1344826.1, CAD58747.1, CAF93334.1, CDQ63131.1, CDQ72699.1, GCC24133.1, GCC31727.1, JAR19746.1, JAR69803.1, KAA0707371.1, KAF3688231.1, KAF3842285.1, KAF4082977.1, KAF4794934.1, KPP77002.1, KQK86044.1, NP_001073125.1, NP_001303879.1, Notalux_sp1_TRINITY_DN83989_c0_g1_i1|ORF1, OCT68725.1, OPJ72511.1, PIO38664.1, PKU4…	ppa_stranded_DN23499_c0_g1_i1	F33D11.10_BRH	DEAD/DEAH box helicase(PF00270), Helicase conserved C-terminal domain(PF00271)
OG0000016	AWP05099.1, AXF38093.1, CAB1311707.1, CAB1331145.1, CAB1335429.1, CAB1344799.1, CAB1344826.1, CAD58747.1, CAF93334.1, CDQ63131.1, CDQ72699.1, GCC24133.1, GCC31727.1, JAR19746.1, JAR69803.1, KAA0707371.1, KAF3688231.1, KAF3842285.1, KAF4082977.1, KAF4794934.1, KPP77002.1, KQK86044.1, NP_001073125.1, NP_001303879.1, Notalux_sp1_TRINITY_DN83989_c0_g1_i1|ORF1, OCT68725.1, OPJ72511.1, PIO38664.1, PKU4…	PPA18997	unc-76_BRH	FEZ-like protein(PF07763)
OG0000035	AAC96070.1, AAD25917.1, AAP13018.1, AAR14680.1, ABC75817.1, ACB99463.1, AEQ53935.1, AFH96931.1, AJD14564.1, AKQ22820.1, AUS89449.1, AWU59272.1, BAL15673.1, CAB1314751.1, CAM28377.1, EAW72756.1, EHH31210.1, EHH61347.1, EMP42464.1, GCF59574.1, JAO94804.1, JAR48423.1, JAR48425.1, JAR48426.1, KAB0388934.1, KAF1566668.1, KAF3855852.1, KAF4094059.1, KFO31660.1, KPP65849.1, MBW03315.1, NP_001070170.1, N…	PPA16270	nst-1_BRH	GNL3L/Grn1 putative GTPase(PF08701), 50S ribosome-binding GTPase(PF01926)
OG0000036	AAP72121.1, CDQ64258.1, EPY76620.1, ERE86664.1, ETE67854.1, GCC25609.1, GCF52801.1, KAA0708443.1, KAB0354974.1, KAB0358552.1, KAB1262052.1, KAF2987118.1, KAF3702564.1, KAF4013454.1, KTF78745.1, KTG41240.1, KYO48856.1, MXQ83656.1, NP_001186975.1, NP_861437.1, OWK55809.1, OXB60528.1, OXB71536.1, RLW12200.1, ROL43425.1, TMS12505.1, XP_004649490.2, XP_005239246.2, XP_005753919.1, XP_005997473.1, XP_0…	ppa_stranded_DN28433_c0_g1_i4	lat-2_BRH	GPCR proteolysis site, GPS, motif(PF01825), Galactose binding lectin domain(PF02140), GPCR-Autoproteolysis INducing (GAIN) domain(PF16489), 7 transmembrane receptor (Secretin family)(PF00002), Lectin C-type domain(PF00059)
OG0000036	AAP72121.1, CDQ64258.1, EPY76620.1, ERE86664.1, ETE67854.1, GCC25609.1, GCF52801.1, KAA0708443.1, KAB0354974.1, KAB0358552.1, KAB1262052.1, KAF2987118.1, KAF3702564.1, KAF4013454.1, KTF78745.1, KTG41240.1, KYO48856.1, MXQ83656.1, NP_001186975.1, NP_861437.1, OWK55809.1, OXB60528.1, OXB71536.1, RLW12200.1, ROL43425.1, TMS12505.1, XP_004649490.2, XP_005239246.2, XP_005753919.1, XP_005997473.1, XP_0…	PPA29854	cdap-2_BRH	Variant SH3 domain(PF07653), Variant SH3 domain(PF14604)
OG0000041	AAH46288.1, BBI55004.1, EDL12232.1, EHA99336.1, ELK06410.1, ELV13710.1, EPQ11557.1, ERE90153.1, ETE65084.1, GCF40539.1, GCF64632.1, JAR85840.1, KAF3693483.1, KAF4019713.1, KPP58578.1, KQK81800.1, MXQ81574.1, NP_001101196.1, OCT97123.1, OWK57165.1, OXB68168.1, OXB84836.1, SBQ90499.1, TRY82204.1, XP_001506416.1, XP_002934288.2, XP_003410445.2, XP_003468046.1, XP_003929508.1, XP_004658682.1, XP_0053…	PPA38603	Y66H1A.4_BRH	Gar1/Naf1 RNA binding region(PF04410)
OG0000249	KAA0708943.1	PPA43490	Y92H12BM.1_best
OG0000249	KAA0708943.1	PPA18431	rga-1_BRH	Divergent CRAL/TRIO domain(PF13716), RhoGAP domain(PF00620)
OG0000249	KAA0708943.1	PPA13579	srgp-1_BRH	Fes/CIP4, and EFC/F-BAR homology domain(PF00611), RhoGAP domain(PF00620)
OG0000249	KAA0708943.1	ppa_stranded_DN30239_c1_g1_i1	rga-5_BRH	p190RhoGAP, pG1 and pG2 domains(PF19518), RhoGAP domain(PF00620)
OG0000249	KAA0708943.1	PPA10154	syd-1_BRH	PDZ domain(PF00595), RhoGAP domain(PF00620)
OG0000249	KAA0708943.1	PPA35484		RhoGAP domain(PF00620)
OG0000249	KAA0708943.1	PPA20897	cyk-4_best	RhoGAP domain(PF00620)
OG0000249	KAA0708943.1	PPA28316	cyk-4_best	RhoGAP domain(PF00620)
OG0000249	KAA0708943.1	PPA13635	cyk-4_BRH	RhoGAP domain(PF00620)
OG0000249	KAA0708943.1	ppa_stranded_DN30929_c2_g1_i10	F23H11.4a_best	RhoGAP domain(PF00620)
OG0000249	KAA0708943.1	Contig11-snapTAU.554	F23H11.4a_BRH	RhoGAP domain(PF00620)
OG0000249	KAA0708943.1	PPA00876	gei-1_BRH	RhoGAP domain(PF00620)
OG0000249	KAA0708943.1	PPA20510	rga-8_BRH	RhoGAP domain(PF00620)
OG0000249	KAA0708943.1	ppa_stranded_DN27161_c0_g1_i2	rlbp-1_BRH	RhoGAP domain(PF00620)
OG0000249	KAA0708943.1	PPA05687	rrc-1_BRH	RhoGAP domain(PF00620)
OG0000249	KAA0708943.1	ppa_stranded_DN30655_c1_g1_i3	spv-1_BRH	RhoGAP domain(PF00620)
OG0000249	KAA0708943.1	seq13	Y92H12BL.4_BRH	RhoGAP domain(PF00620), MyTH4 domain(PF00784)
OG0000249	KAA0708943.1	ppa_stranded_DN30468_c2_g1_i1	T04C9.1a_BRH	RhoGAP domain(PF00620), Variant SH3 domain(PF14604), BAR domain of APPL family(PF16746), PH domain(PF00169)
OG0000249	KAA0708943.1	ppa_stranded_DN28692_c0_g1_i1	chin-1_BRH	SH2 domain(PF00017), Phorbol esters/diacylglycerol binding domain (C1 domain)(PF00130), RhoGAP domain(PF00620)
OG0000249	KAA0708943.1	ppa_stranded_DN21741_c0_g2_i1	tag-325_BRH	WW domain(PF00397), PH domain(PF00169), RhoGAP domain(PF00620)
OG0000689	CAG05457.1	ppa_stranded_DN28938_c1_g1_i1	sid-3_BRH	GTPase binding(PF09027), Protein tyrosine and serine/threonine kinase(PF07714)
OG0000689	CAG05457.1	PPA16719	ark-1_BRH	Protein tyrosine and serine/threonine kinase(PF07714)
OG0000689	CAG05457.1	ppa_stranded_DN18732_c0_g2_i1	kin-9_best	Protein tyrosine and serine/threonine kinase(PF07714)
OG0000689	CAG05457.1	ppa_stranded_DN31142_c4_g1_i1	frk-1_best	Protein tyrosine and serine/threonine kinase(PF07714), SH2 domain(PF00017)
OG0000689	CAG05457.1	PPA16742	F26E4.5_BRH	SH2 domain(PF00017), Protein tyrosine and serine/threonine kinase(PF07714)
OG0000689	CAG05457.1	PPA40254	frk-1_best	SH2 domain(PF00017), Protein tyrosine and serine/threonine kinase(PF07714)
OG0000689	CAG05457.1	PPA09757	frk-1_BRH	SH2 domain(PF00017), Protein tyrosine and serine/threonine kinase(PF07714)
OG0000707	ERE91209.1, ERE91210.1, VTJ62058.1, XP_035122007.1, XP_035122009.1, XP_035122011.1, XP_035122012.1	PPA21318	Y1A5A.1_BRH	LIM domain(PF00412)
OG0000721	RXN15290.1, XP_015673812.2	PPA35558
OG0000721	RXN15290.1, XP_015673812.2	PPA34128	ztf-18_best	Integrase core domain(PF00665)
OG0000721	RXN15290.1, XP_015673812.2	PPA36981		Integrase zinc binding domain(PF17921), Integrase core domain(PF00665)
OG0000721	RXN15290.1, XP_015673812.2	PPA06116		Zinc knuckle(PF00098)
OG0000763	TRZ23247.1, XP_012941555.1	PPA37414	lrp-1_best	Low-density lipoprotein receptor domain class A(PF00057)
OG0000763	TRZ23247.1, XP_012941555.1	PPA35441	T13C2.6b_best	Low-density lipoprotein receptor repeat class B(PF00058)
OG0000763	TRZ23247.1, XP_012941555.1	PPA08189	T13C2.6b_BRH	Low-density lipoprotein receptor repeat class B(PF00058), Calcium-binding EGF domain(PF07645), Low-density lipoprotein receptor domain class A(PF00057)
OG0000763	TRZ23247.1, XP_012941555.1	PPA04705	T13C2.6b_best	Low-density lipoprotein receptor repeat class B(PF00058), Low-density lipoprotein receptor domain class A(PF00057)
OG0000763	TRZ23247.1, XP_012941555.1	PPA33629	Y48G1C.9_BRH	LSM domain(PF01423)
OG0000867	KAF4524041.1	PPA06128	lst-2_BRH	FYVE zinc finger(PF01363)
OG0000867	KAF4524041.1	ppa_stranded_DN31472_c1_g2_i1	mtm-3_best	FYVE zinc finger(PF01363)
OG0000867	KAF4524041.1	ppa_stranded_DN30685_c0_g1_i1	R11D1.10a_BRH	FYVE zinc finger(PF01363)
OG0000867	KAF4524041.1	PPA38661	ZK632.12_BRH	FYVE zinc finger(PF01363), PH domain(PF00169)
OG0000867	KAF4524041.1	ppa_stranded_DN31555_c2_g2_i2	eea-1_best	RUN domain(PF02759), FYVE zinc finger(PF01363)
OG0000886	RXM37003.1	PPA42883	mig-38_BRH	Conserved region of unknown function on GLTSCR protein(PF15249)
OG0000886	RXM37003.1	PPA37487	Y37D8A.4_BRH	SH2 domain(PF00017)
OG0000886	RXM37003.1	PPA17741	toca-1_BRH	SH3 domain(PF00018), Fes/CIP4, and EFC/F-BAR homology domain(PF00611)
OG0000886	RXM37003.1	PPA11083	sem-5_BRH	SH3 domain(PF00018), SH2 domain(PF00017)
OG0000886	RXM37003.1	ppa_stranded_DN29195_c2_g2_i1	sem-5_best	Variant SH3 domain(PF14604), SH3 domain(PF00018), SH2 domain(PF00017)
OG0000953	AWU78808.1, AWU78809.1, DAC74060.1, XP_002603809.1	Iso_D.12564.2	che-1_BRH	Zinc finger, C2H2 type(PF00096)
OG0001154	EMP35582.1	ppa_stranded_DN29735_c0_g1_i1	daf-10_BRH	WD domain, G-beta repeat(PF00400)
OG0001154	EMP35582.1	ppa_stranded_DN19232_c0_g1_i1	dyf-2_BRH	WD domain, G-beta repeat(PF15911)
OG0001154	EMP35582.1	Contig15-snapTAU.259	osm-1_BRH
OG0001252	RDD38993.1	PPA06859	rig-3_BRH	Immunoglobulin domain(PF00047)
OG0001252	RDD38993.1	ppa_stranded_DN31172_c0_g1_i22	sma-10_BRH	Immunoglobulin domain(PF13927), Immunoglobulin I-set domain(PF07679), Leucine rich repeat(PF13855)
OG0001252	RDD38993.1	PPA08929	sma-10_best	Immunoglobulin I-set domain(PF07679), Leucine rich repeat(PF13855)
OG0001270	KTF93330.1, TRY84989.1, XP_018938883.1	PPA10294	sly-1_BRH	Sec1 family(PF00995)
OG0001335	RDD40138.1, XP_002112520.1	PPA20906	egg-6_best	Leucine rich repeat(PF13855)
OG0001335	RDD40138.1, XP_002112520.1	ppa_stranded_DN29582_c0_g1_i2	egg-6_BRH	Leucine rich repeat(PF13855)
OG0001805	RXN00958.1	PPA36732	fum-1_best
OG0001805	RXN00958.1	ppa_stranded_DN6908_c0_g1_i1	fum-1_BRH	Lyase(PF00206), Fumarase C C-terminus(PF10415)
OG0001814	KAF0024990.1	PPA37936	unc-68_BRH	Ryanodine receptor junctional solenoid repeat(PF21119), EF-hand domain pair(PF13499), RyR and IP3R Homology associated(PF08454), Ryanodine Receptor TM 4-6(PF06459), Inositol 1,4,5-trisphosphate/ryanodine receptor(PF08709), SPRY domain(PF00622), RIH domain(PF01365), MIR domain(PF02815), RyR domain(PF02026), Ion transport protein(PF00520)
OG0001814	KAF0024990.1	ppa_stranded_DN27630_c0_g1_i5	ash-2_BRH	SPRY domain(PF00622), Set1/Ash2 histone methyltransferase complex subunit ASH2-like, WH(PF21198)
OG0001865	KTG06758.1, RXN09673.1	ppa_stranded_DN29652_c0_g3_i1	gab-1_BRH	Neurotransmitter-gated ion-channel ligand binding domain(PF02931), Neurotransmitter-gated ion-channel transmembrane region(PF02932)
OG0002004	PKU38198.1	PPA00880	rbf-1_BRH	FYVE-type zinc finger(PF02318), C2 domain(PF00168)
OG0002034	RXN03795.1	PPA02241	snf-11_BRH	Sodium:neurotransmitter symporter family(PF00209)
OG0002105	NP_501701.2	PPA05312	npr-1_BRH	7 transmembrane receptor (rhodopsin family)(PF00001)
OG0002143	BAO01057.1	PPA07498	npr-6_BRH	7 transmembrane receptor (rhodopsin family)(PF00001)
OG0002147	XP_026674767.1	PPA07597	tkr-3_BRH	7 transmembrane receptor (rhodopsin family)(PF00001)
OG0002153	TMS35940.1	PPA07900	nmur-2_BRH	7 transmembrane receptor (rhodopsin family)(PF00001)
OG0002171	XP_015918808.1	PPA08312	B0563.6a_BRH	7 transmembrane receptor (rhodopsin family)(PF00001)
OG0002174	CAB3384851.1	PPA08484	gar-2_BRH	7 transmembrane receptor (rhodopsin family)(PF00001)
OG0002190	KJH43103.1	PPA09152	sro-1_BRH	7 transmembrane receptor (rhodopsin family)(PF00001)
OG0002202	OZF88073.1	PPA09715	trhr-1_BRH	7 transmembrane receptor (rhodopsin family)(PF00001)
OG0002240	XP_031419350.1	PPA11714	Y71H10B.1c_best	5' nucleotidase family(PF05761)
OG0002280	VDK86976.1	PPA14003	npr-13_BRH	7 transmembrane receptor (rhodopsin family)(PF00001)
OG0002287	tr|A0A1I8CE61|A0A1I8CE61_9BILA	PPA14349	ser-4_BRH	7 transmembrane receptor (rhodopsin family)(PF00001)
OG0002292	tr|S4RDR6|S4RDR6_PETMA	PPA14600	dop-1_BRH	7 transmembrane receptor (rhodopsin family)(PF00001)
OG0002350	XP_020282937.1	PPA17766	nmur-1_BRH	7 transmembrane receptor (rhodopsin family)(PF00001)
OG0002386	PFX23700.1	PPA19170	C26D10.4_BRH	GHMP kinases N terminal domain(PF00288)
OG0002402	KAF5306954.1	PPA20099	pab-1_best	RNA recognition motif(PF00076)
OG0002415	tr|A0A1I8HM96|A0A1I8HM96_9PLAT	PPA20627	octr-1_BRH	7 transmembrane receptor (rhodopsin family)(PF00001)
OG0002416	JAT18453.1	PPA20652	npr-9_BRH	7 transmembrane receptor (rhodopsin family)(PF00001)
OG0002515	XP_020304907.1	PPA26426	npr-5_BRH	7 transmembrane receptor (rhodopsin family)(PF00001)
OG0002532	XP_008548803.1	PPA27446	npr-24_BRH	7 transmembrane receptor (rhodopsin family)(PF00001)
OG0002540	VDM57014.1	PPA28212	ador-1_BRH	7 transmembrane receptor (rhodopsin family)(PF00001)
OG0002554	XP_002430487.1	PPA29018	gar-3_BRH	7 transmembrane receptor (rhodopsin family)(PF00001)
OG0002572	XP_024215512.1	PPA30445	tkr-2_BRH	7 transmembrane receptor (rhodopsin family)(PF00001)
OG0002577	TSL97236.1	PPA30761	irk-2_BRH	Inward rectifier potassium channel transmembrane domain(PF01007), Inward rectifier potassium channel C-terminal domain(PF17655)
OG0002580	VDK54254.1	PPA30850	npr-12_BRH	7 transmembrane receptor (rhodopsin family)(PF00001)
OG0002593	XP_034019986.1	PPA32242	ckr-2_BRH	7 transmembrane receptor (rhodopsin family)(PF00001)
OG0002712	VFV35810.1	PPA37651	ptp-1_best	FERM central domain(PF00373), FERM N-terminal domain(PF09379), FERM C-terminal PH-like domain(PF09380), FERM adjacent (FA)(PF08736)
OG0002737	CDJ82687.1	PPA38628	npr-3_BRH	7 transmembrane receptor (rhodopsin family)(PF00001)
OG0002742	XP_013299557.1	PPA38899	ser-2_BRH	7 transmembrane receptor (rhodopsin family)(PF00001)
OG0002767	RDD36795.1	PPA39918	lron-15_BRH	Leucine rich repeat(PF13855)
OG0002770	tr|A0A671Q0S7|A0A671Q0S7_9TELE	PPA39987	ntr-1_BRH	7 transmembrane receptor (rhodopsin family)(PF00001)
OG0002771	KHJ89813.1	PPA40072	tkr-1_BRH	7 transmembrane receptor (rhodopsin family)(PF00001)
OG0002806	CAB3401103.1	PPA42337	npr-11_BRH	7 transmembrane receptor (rhodopsin family)(PF00001)
OG0002831	ELK36546.1	PPA44008	lrp-1_BRH	Coagulation Factor Xa inhibitory site(PF14670), Low-density lipoprotein receptor domain class A(PF00057), Low-density lipoprotein receptor repeat class B(PF00058)
OG0002866	MOS11268.1	ppa_stranded_DN12719_c0_g2_i1	F32E10.8_BRH	Low-density lipoprotein receptor domain class A(PF00057)
OG0002868	XP_024250515.1	ppa_stranded_DN15579_c0_g1_i1	cus-2_BRH	RNA recognition motif(PF00076)
OG0002889	PBC34007.1	ppa_stranded_DN20685_c0_g1_i1	pas-7_BRH	Proteasome subunit(PF00227), Proteasome subunit A N-terminal signature(PF10584)
OG0002905	ERE73301.1	ppa_stranded_DN24097_c0_g1_i1	rep-1_BRH	GDP dissociation inhibitor(PF00996)
OG0002919	tr|A0A1I8CC11|A0A1I8CC11_9BILA	ppa_stranded_DN25492_c0_g3_i2	ZC376.3_BRH	Carboxylesterase family(PF00135)
OG0002939	pdb|4ZWJ|A	ppa_stranded_DN27598_c1_g1_i2	arr-1_BRH	Arrestin (or S-antigen), N-terminal domain(PF00339), Arrestin (or S-antigen), C-terminal domain(PF02752)
OG0002940	tr|A0A4Y0BJT3|A0A4Y0BJT3_ANOFN	ppa_stranded_DN28579_c0_g3_i1	dop-4_BRH	7 transmembrane receptor (rhodopsin family)(PF00001)
OG0002941	GCB60004.1	ppa_stranded_DN28799_c0_g1_i3	fshr-1_BRH	BspA type Leucine rich repeat region (6 copies)(PF13306), 7 transmembrane receptor (rhodopsin family)(PF00001)
OG0002950	KAE8736949.1	ppa_stranded_DN29879_c0_g1_i1	npr-35_BRH	7 transmembrane receptor (rhodopsin family)(PF00001)
OG0002955	RXN27851.1	ppa_stranded_DN30400_c0_g1_i5	pxl-1_BRH	LIM domain(PF00412)
OG0002964	XP_012667480.1	ppa_stranded_DN31157_c1_g1_i5	mec-7_BRH	Tubulin/FtsZ family, GTPase domain(PF00091), Tubulin C-terminal domain(PF03953)
OG0002970	XP_012227164.1	ppa_stranded_DN32957_c0_g1_i1	gnrr-1_BRH	7 transmembrane receptor (rhodopsin family)(PF00001)
OG0002971	SVE93983.1	ppa_stranded_DN40724_c0_g1_i1	rps-22_BRH	Ribosomal protein S8(PF00410)
OG0002972	TGZ54608.1	ppa_stranded_DN43829_c0_g1_i1	pfd-6_BRH	Prefoldin subunit(PF01920)

## Sheet: CRY_PL_OrthoFinder
#CRY_PL_OrthoFinder
Orthogroup	CRY_PL	El_Paco_V3_proteins	Cel_Ortholog(El_Paco_V3)	Pfam protein domain
OG0000000	Acanthaster_pla_XP_022085333.1_cry-2-like, Acanthaster_pla_XP_022093922.1_cry-1-like, Acanthaster_pla_XP_022112081.1_cry-1-like, Acanthisitta_chlo__KFP78511.1, Acanthisitta_chlo__XP_009068753.1, Acanthopagrus_latu__XP_036952501.1, Acanthopagrus_latu__XP_036963662.1, Acanthopagrus_latu__XP_036963795.1, Acipenser_ruth__RXM33382.1, Acipenser_ruth__XP_033851735.2, Acipenser_ruth__XP_033909724.2, Acro…	PPA17826	ZK652.6a_BRH	Zinc finger, ZZ type(PF00569), Drought induced 19 protein (Di19), zinc-binding(PF05605)
OG0000001	Acanthaster_pla_XP_022095977.1_photolyase, Acanthisitta_chlo__XP_009083471.1, Acanthopagrus_latu__XP_036938635.1, Acipenser_ruth__RXM29285.1, Acropora_dig_XP_015763606.1, Acropora_mil_XP_029187851.1_photolyase, Actinia_ten_AOQ25781.1_photolyase, Acyrthosiphon_pis_XP_001949151.1_photolyase, Adineta_ricc__CAF0918551.1, Adineta_stei__CAF0758554.1, Aegithalos_caud__NWH88797.1, Agelaius_phoe__NWZ14047…	ppa_stranded_DN1467_c0_g1_i1	dnj-25_BRH	Protein kinase domain(PF00069), C2 domain of PTEN tumour-suppressor protein(PF10409)
OG0000001	Acanthaster_pla_XP_022095977.1_photolyase, Acanthisitta_chlo__XP_009083471.1, Acanthopagrus_latu__XP_036938635.1, Acipenser_ruth__RXM29285.1, Acropora_dig_XP_015763606.1, Acropora_mil_XP_029187851.1_photolyase, Actinia_ten_AOQ25781.1_photolyase, Acyrthosiphon_pis_XP_001949151.1_photolyase, Adineta_ricc__CAF0918551.1, Adineta_stei__CAF0758554.1, Aegithalos_caud__NWH88797.1, Agelaius_phoe__NWZ14047…	PPA07033	dylt-2_BRH	Tctex-1 family(PF03645)
OG0000002	Acanthaster_pla_XP_022106989.1_cry_DASH-l, Acanthisitta_chlo__XP_009072123.1, Acanthopagrus_latu__XP_036936079.1, Acropora_dig_XP_015775701.1_cry_DASH-l, Acropora_millep_XP_029212918.1, Actinia_ten_XP_031561645.1_cry_DASH-l, Adineta_ricc__CAF0888048.1, Adineta_stei__CAF0714394.1, Aegithalos_caud__NWH86447.1, Agelaius_phoe__NWZ15919.1, Albula_glos__KAG9347773.1, Alectura_lath__NXL85029.1, Allacma_…	PPA25307	Y42A5A.5_BRH	Complex 1 protein (LYR family)(PF05347)
OG0000721	Batillaria_attr__KAG5702948.1	PPA34128	ztf-18_best	Integrase core domain(PF00665)
OG0000721	Batillaria_attr__KAG5702948.1	PPA06116		Zinc knuckle(PF00098)
OG0000721	Batillaria_attr__KAG5702948.1	PPA35558
OG0000721	Batillaria_attr__KAG5702948.1	PPA36981		Integrase zinc binding domain(PF17921), Integrase core domain(PF00665)
OG0001445	Chara_braunii_GBG80215.1	ppa_stranded_DN31508_c1_g1_i5	K02F6.1_BRH	gag-polyprotein putative aspartyl protease(PF13975), Integrase zinc binding domain(PF17921), Integrase core domain(PF00665), Reverse transcriptase (RNA-dependent DNA polymerase)(PF00078), RNase H-like domain found in reverse transcriptase(PF17919)
OG0001445	Chara_braunii_GBG80215.1	PPA44117
OG0001446	Crassostrea_virg__XP_022332471.1	ppa_stranded_DN27772_c0_g1_i1	gcn-2_BRH	RWD domain(PF05773), Histidyl-tRNA synthetase(PF13393), Protein kinase domain(PF00069)
OG0001446	Crassostrea_virg__XP_022332471.1	PPA20646	pek-1_BRH	Protein kinase domain(PF00069), PQQ-like domain(PF13360)
OG0001921	Chlorella_sor_PRW61485.1_CPD_photol	ppa_stranded_DN24094_c0_g1_i3	kin-3_BRH	Protein kinase domain(PF00069)
OG0001922	Pecten_max_XP_033739658.1_cleavage_s	PPA36165	suf-1_BRH	Suppressor of forked protein (Suf)(PF05843)

## Sheet: LITE-1_OrthoFinder
#LITE-1_OrthoFinder
Orthogroup	LITE-1	El_Paco_V3_proteins	Cel_Ortholog(El_Paco_V3)	Pfam protein domain
OG0002029	caenorhabditis_elegans_prjna13758|C50H2.2b.1|egl-47	PPA01901	egl-47_BRH
OG0002459	oscheius_tipulae_prjeb15512|OTIPU.nOt.2.0.1.t13845	PPA23399	art-1_BRH	TECR, ubiquitin-like domain(PF21696), 3-oxo-5-alpha-steroid 4-dehydrogenase(PF02544)
OG0002630	diploscapter_pachys_prjna280107|WR25_23709.1	PPA33928	C05E7.1_BRH	Papain family cysteine protease(PF00112)
