# Supplementary material for: cGMP-dependent pathway and a GPCR kinase are required for photoresponse in the nematode Pristionchus pacificus
Source: PLoS Genet. 2024 Nov 14;20(11):e1011320. doi: 10.1371/journal.pgen.1011320 (PMC11563456; doi:10.1371/journal.pgen.1011320)
Supplement: S2 Table — (XLSX) [file pgen.1011320.s006.xlsx]

## Sheet: OPSIN_PSI-BLAST
#OPSIN_PSI-BLAST
Output	Cel_Ortholog (El_Paco_V3)	Pfam protein domain
Iso_D.6301.1	aak-2_best	Protein kinase domain(PF00069)
PPA38553	aak-2_best	AMP-activated protein kinase, alpha subunit, autoinhibitory domain(PF21147), Protein kinase domain(PF00069), Adenylate sensor of SNF1-like protein kinase(PF16579)
ppa_stranded_DN30489_c3_g1_i2	aak-2_BRH	Protein kinase domain(PF00069), Adenylate sensor of SNF1-like protein kinase(PF16579), AMP-activated protein kinase, alpha subunit, autoinhibitory domain(PF21147)
PPA18570	abch-1_BRH	ABC transporter(PF00005)
PPA06877	abi-1_BRH	Variant SH3 domain(PF14604), Abl-interactor HHR(PF07815)
ppa_stranded_DN31334_c2_g4_i3	abl-1_best	Protein tyrosine and serine/threonine kinase(PF07714), SH2 domain(PF00017)
ppa_stranded_DN31685_c0_g6_i5	abl-1_best	Carbohydrate binding domain CBM49(PF09478), Protein tyrosine and serine/threonine kinase(PF07714)
PPA14951	abl-1_best	SH2 domain(PF00017), START domain(PF01852), Protein tyrosine and serine/threonine kinase(PF07714)
PPA33809	abl-1_best	Protein tyrosine and serine/threonine kinase(PF07714)
ppa_stranded_DN27750_c0_g1_i1	abl-1_BRH	Protein tyrosine and serine/threonine kinase(PF07714), F-actin binding(PF08919), SH2 domain(PF00017), SH3 domain(PF00018)
PPA07652	abt-2_best	ABC transporter(PF00005), ABC-2 family transporter protein(PF12698), AAA domain, putative AbiEii toxin, Type IV TA system(PF13304)
ppa_stranded_DN26766_c1_g1_i1	abt-4_best	ABC transporter(PF00005), ABC-2 family transporter protein(PF12698)
PPA01967	abt-4_best	ABC-2 family transporter protein(PF12698), ABC transporter(PF00005)
PPA20763	abt-4_best	ABC transporter(PF00005), ABC-2 family transporter protein(PF12698)
PPA04003	abt-4_BRH	ABC transporter(PF00005), ABC-2 family transporter protein(PF12698)
PPA08754	abts-1_best	HCO3- transporter family(PF00955), Band 3 cytoplasmic domain(PF07565)
PPA06016	abu-14_best	Serpentine type 7TM GPCR chemoreceptor Sri(PF10327)
PPA25982	acc-1_BRH	Neurotransmitter-gated ion-channel ligand binding domain(PF02931), Neurotransmitter-gated ion-channel transmembrane region(PF02932)
ppa_stranded_DN24953_c0_g2_i2	acc-2_BRH	Neurotransmitter-gated ion-channel ligand binding domain(PF02931), Neurotransmitter-gated ion-channel transmembrane region(PF02932)
isopolya.2239.2	acc-3_BRH	Neurotransmitter-gated ion-channel ligand binding domain(PF02931), Neurotransmitter-gated ion-channel transmembrane region(PF02932)
ppa_stranded_DN30173_c1_g2_i2	acc-4_BRH	Neurotransmitter-gated ion-channel transmembrane region(PF02932), Neurotransmitter-gated ion-channel ligand binding domain(PF02931)
PPA15738	ace-1_BRH	Carboxylesterase family(PF00135)
ppa_stranded_DN26620_c0_g1_i2	ace-2_BRH	Carboxylesterase family(PF00135)
PPA25312	ace-3_BRH	Carboxylesterase family(PF00135)
PPA11054	acp-2_best	Histidine phosphatase superfamily (branch 2)(PF00328)
ppa_stranded_DN26025_c1_g3_i1	acr-10_BRH	Neurotransmitter-gated ion-channel ligand binding domain(PF02931), Neurotransmitter-gated ion-channel transmembrane region(PF02932)
ppa_stranded_DN18441_c0_g2_i1	acr-11_best	Neurotransmitter-gated ion-channel ligand binding domain(PF02931), Neurotransmitter-gated ion-channel transmembrane region(PF02932)
PPA00534	acr-11_best	Neurotransmitter-gated ion-channel transmembrane region(PF02932), Neurotransmitter-gated ion-channel ligand binding domain(PF02931)
Iso_D.13694.1	acr-11_BRH	Neurotransmitter-gated ion-channel ligand binding domain(PF02931), Neurotransmitter-gated ion-channel transmembrane region(PF02932)
PPA03844	acr-12_BRH	Neurotransmitter-gated ion-channel ligand binding domain(PF02931), Neurotransmitter-gated ion-channel transmembrane region(PF02932)
ppa_stranded_DN28659_c0_g1_i3	acr-14_BRH	Neurotransmitter-gated ion-channel ligand binding domain(PF02931), Neurotransmitter-gated ion-channel transmembrane region(PF02932)
PPA18364	acr-15_BRH	Neurotransmitter-gated ion-channel transmembrane region(PF02932), Neurotransmitter-gated ion-channel ligand binding domain(PF02931)
PPA02333	acr-16_best	Neurotransmitter-gated ion-channel ligand binding domain(PF02931)
PPA34546	acr-16_BRH	Neurotransmitter-gated ion-channel transmembrane region(PF02932), Neurotransmitter-gated ion-channel ligand binding domain(PF02931)
PPA09525	acr-17_BRH	Neurotransmitter-gated ion-channel transmembrane region(PF02932), Neurotransmitter-gated ion-channel ligand binding domain(PF02931)
PPA09523	acr-18_BRH	Neurotransmitter-gated ion-channel transmembrane region(PF02932), Neurotransmitter-gated ion-channel ligand binding domain(PF02931)
PPA01046	acr-19_BRH	Neurotransmitter-gated ion-channel ligand binding domain(PF02931), Neurotransmitter-gated ion-channel transmembrane region(PF02932)
ppa_stranded_DN28039_c0_g1_i3	acr-2_BRH	Neurotransmitter-gated ion-channel transmembrane region(PF02932), Neurotransmitter-gated ion-channel ligand binding domain(PF02931)
ppa_stranded_DN20250_c0_g1_i2	acr-21_best	Neurotransmitter-gated ion-channel transmembrane region(PF02932)
ppa_stranded_DN39939_c0_g1_i1	acr-21_BRH	Neurotransmitter-gated ion-channel ligand binding domain(PF02931), Neurotransmitter-gated ion-channel transmembrane region(PF02932)
ppa_stranded_DN27492_c0_g2_i2	acr-24_BRH	Neurotransmitter-gated ion-channel transmembrane region(PF02932), Neurotransmitter-gated ion-channel ligand binding domain(PF02931)
PPA05434	acr-25_best	Neurotransmitter-gated ion-channel ligand binding domain(PF02931)
isototal.6787.1	acr-25_BRH	Neurotransmitter-gated ion-channel transmembrane region(PF02932), Neurotransmitter-gated ion-channel ligand binding domain(PF02931)
ppa_stranded_DN46000_c0_g1_i1	acr-3_best	Neurotransmitter-gated ion-channel transmembrane region(PF02932)
PPA25111	acr-5_BRH	Neurotransmitter-gated ion-channel ligand binding domain(PF02931), Neurotransmitter-gated ion-channel transmembrane region(PF02932)
PPA27860	acr-6_BRH	Neurotransmitter-gated ion-channel ligand binding domain(PF02931), Neurotransmitter-gated ion-channel transmembrane region(PF02932)
ppa_stranded_DN26025_c1_g1_i1	acr-7_BRH	Neurotransmitter-gated ion-channel transmembrane region(PF02932), Neurotransmitter-gated ion-channel ligand binding domain(PF02931)
PPA03014	acr-8_BRH	Neurotransmitter-gated ion-channel transmembrane region(PF02932), Neurotransmitter-gated ion-channel ligand binding domain(PF02931)
PPA03427	acr-9_BRH	Neurotransmitter-gated ion-channel transmembrane region(PF02932), Neurotransmitter-gated ion-channel ligand binding domain(PF02931)
PPA01020	acs-13_best	Fatty acid desaturase(PF00487), AMP-binding enzyme(PF00501), Serpentine type 7TM GPCR chemoreceptor Srd(PF10317)
Contig45-snapTAU.42	acs-14_best	AMP-binding enzyme C-terminal domain(PF13193), AMP-binding enzyme(PF00501)
PPA13818	acs-14_best	AMP-binding enzyme(PF00501), AMP-binding enzyme C-terminal domain(PF13193)
PPA14920	acs-14_best	Serpentine type 7TM GPCR chemoreceptor Srj(PF10319), Serpentine type 7TM GPCR chemoreceptor Str(PF10326), AMP-binding enzyme C-terminal domain(PF13193), Serpentine type 7TM GPCR chemoreceptor Srt(PF10321), AMP-binding enzyme(PF00501)
PPA37362	acs-14_best	AMP-binding enzyme C-terminal domain(PF13193)
ppa_stranded_DN29651_c0_g1_i1	acy-1_BRH	Adenylate and Guanylate cyclase catalytic domain(PF00211)
ppa_stranded_DN26716_c0_g1_i2	acy-2_BRH	Adenylate and Guanylate cyclase catalytic domain(PF00211)
ppa_stranded_DN26227_c0_g2_i1	ada-2_best
ppa_stranded_DN30035_c0_g1_i1	ada-2_BRH
PPA02834	adm-2_best	Disintegrin(PF00200), ADAM cysteine-rich(PF08516), Reprolysin (M12B) family zinc metalloprotease(PF01421)
PPA34909	adm-2_best	ADAM cysteine-rich(PF08516), Disintegrin(PF00200), Reprolysin (M12B) family zinc metalloprotease(PF01421)
PPA39626	adm-2_BRH	ADAM cysteine-rich(PF08516), Reprolysin (M12B) family zinc metalloprotease(PF01421)
PPA28212	ador-1_BRH	7 transmembrane receptor (rhodopsin family)(PF00001)
ppa_stranded_DN30437_c1_g4_i1	adsl-1_BRH	Lyase(PF00206)
PPA24968	adt-1_BRH	Reprolysin family propeptide(PF01562), Reprolysin (M12B) family zinc metalloprotease(PF01421), ADAMTS cysteine-rich domain 2(PF17771), Thrombospondin type 1 domain(PF00090)
ppa_stranded_DN30466_c0_g2_i3	adt-2_BRH	Thrombospondin type 1 domain(PF00090), Reprolysin (M12B) family zinc metalloprotease(PF01421), ADAMTS cysteine-rich domain 2(PF17771)
ppa_stranded_DN31502_c0_g1_i2	adt-3_best	Thrombospondin type 1 domain(PF00090)
PPA03851	aex-2_BRH	7 transmembrane receptor (rhodopsin family)(PF00001)
PPA33550	aexr-1_best
PPA12758	aexr-1_BRH	7 transmembrane receptor (rhodopsin family)(PF00001)
ppa_stranded_DN29567_c0_g1_i1	aexr-3_BRH	7 transmembrane receptor (rhodopsin family)(PF00001)
ppa_stranded_DN30508_c1_g1_i2	afd-1_BRH	DIL domain(PF01843), PDZ domain(PF00595), Ras association (RalGDS/AF-6) domain(PF00788)
ppa_stranded_DN28503_c0_g1_i1	agr-1_BRH	Laminin EGF domain(PF00053), Laminin G domain(PF02210), Kazal-type serine protease inhibitor domain(PF07648)
PPA33829	AH9.1_best	7 transmembrane receptor (rhodopsin family)(PF00001)
ppa_stranded_DN29385_c0_g3_i3	AH9.1_BRH	7 transmembrane receptor (rhodopsin family)(PF00001)
PPA23967	AH9.4_best	7 transmembrane receptor (rhodopsin family)(PF00001)
PPA36922	AH9.4_BRH	7 transmembrane receptor (rhodopsin family)(PF00001)
PPA09444	ahsa-1_BRH	Activator of Hsp90 ATPase, N-terminal(PF09229), Activator of Hsp90 ATPase homolog 1-like protein(PF08327)
ppa_stranded_DN18802_c0_g1_i1	aipl-1_best	WD domain, G-beta repeat(PF00400)
ppa_stranded_DN29139_c3_g1_i7	air-1_best	Protein kinase domain(PF00069)
PPA40079	air-1_best	Protein kinase domain(PF00069)
PPA21692	air-2_best	Protein kinase domain(PF00069)
ppa_stranded_DN4240_c0_g1_i1	air-2_BRH	Protein kinase domain(PF00069)
PPA08323	ajm-1_BRH
PPA35300	aka-1_BRH	Smad anchor for receptor activation-like, C-terminal(PF11979), FYVE zinc finger(PF01363)
PPA18295	akt-1_BRH	PH domain(PF00169), Protein kinase C terminal domain(PF00433), Protein kinase domain(PF00069)
PPA08879	alh-3_BRH	Formyl transferase, C-terminal domain(PF02911), Aldehyde dehydrogenase family(PF00171), Phosphopantetheine attachment site(PF00550), Formyl transferase(PF00551)
ppa_stranded_DN24831_c0_g2_i1	alkb-8_BRH	2OG-Fe(II) oxygenase superfamily(PF13532), RNA recognition motif(PF00076), Methyltransferase domain(PF08241)
PPA11533	alp-1_BRH	LIM domain(PF00412)
ppa_stranded_DN27032_c0_g2_i1	alx-1_best	ALIX V-shaped domain binding to HIV(PF13949), BRO1-like domain(PF03097)
ppa_stranded_DN23011_c0_g1_i4	aly-1_best	RNA recognition motif(PF00076)
ppa_stranded_DN43968_c0_g1_i1	aly-1_BRH	C-terminal duplication domain of Friend of PRMT1(PF13865)
ppa_stranded_DN19963_c0_g1_i1	aly-3_best	RNA recognition motif(PF00076)
PPA22044	aly-3_best
PPA25270	aly-3_best	RNA recognition motif(PF00076)
PPA36792	aly-3_best	RNA recognition motif(PF00076), C-terminal duplication domain of Friend of PRMT1(PF13865)
PPA00684	aly-3_BRH	RNA recognition motif(PF00076)
PPA00903	ama-1_best
ppa_stranded_DN27366_c0_g2_i2	amph-1_BRH	BAR domain(PF03114), Variant SH3 domain(PF14604)
PPA12825	amx-2_BRH	Flavin containing amine oxidoreductase(PF01593)
Contig22-snapTAU.253	anc-1_best
Iso_D.12681.2	anc-1_best
ppa_stranded_DN27061_c0_g1_i3	ani-1_BRH	Cell division protein anillin(PF08174)
ppa_stranded_DN30517_c2_g1_i4	ani-2_BRH	PH domain(PF00169), Cell division protein anillin(PF08174)
PPA22368	anoh-1_best	Calcium-activated chloride channel(PF04547), Dimerisation domain of Ca+-activated chloride-channel, anoctamin(PF16178)
PPA08122	ant-1.1_best
ppa_stranded_DN29085_c0_g1_i4	ape-1_BRH	Ankyrin repeats (3 copies)(PF12796), Variant SH3 domain(PF14604)
PPA23511	apl-1_BRH	Copper-binding of amyloid precursor, CuBD(PF12924), Beta-amyloid precursor protein C-terminus(PF10515), Amyloid A4 N-terminal heparin-binding(PF02177), E2 domain of amyloid precursor protein(PF12925)
PPA09671	apr-1_BRH	Low-density lipoprotein receptor domain class A(PF00057), CUB domain(PF00431)
PPA29149	aptf-3_best	Transcription factor AP-2(PF03299)
PPA29153	aptf-4_best	Transcription factor AP-2(PF03299)
PPA34722	apx-1_BRH	Delta serrate ligand(PF01414), EGF-like domain(PF00008)
PPA16719	ark-1_BRH	Protein tyrosine and serine/threonine kinase(PF07714)
ppa_stranded_DN27598_c1_g1_i2	arr-1_BRH	Arrestin (or S-antigen), N-terminal domain(PF00339), Arrestin (or S-antigen), C-terminal domain(PF02752)
ppa_stranded_DN27938_c0_g1_i3	arrd-17_best	Arrestin (or S-antigen), C-terminal domain(PF02752), Arrestin (or S-antigen), N-terminal domain(PF00339)
PPA28511	arrd-17_BRH	Arrestin (or S-antigen), N-terminal domain(PF00339), Arrestin (or S-antigen), C-terminal domain(PF02752)
PPA10297	arrd-7_best	Arrestin (or S-antigen), C-terminal domain(PF02752), Arrestin (or S-antigen), N-terminal domain(PF00339)
PPA21645	arrd-7_best	Arrestin (or S-antigen), N-terminal domain(PF00339), Arrestin (or S-antigen), C-terminal domain(PF02752)
ppa_stranded_DN28408_c0_g1_i1	arrd-7_BRH	Arrestin (or S-antigen), N-terminal domain(PF00339), Arrestin (or S-antigen), C-terminal domain(PF02752)
PPA36630	arx-3_BRH	WD domain, G-beta repeat(PF00400)
PPA08043	asd-1_best	RNA recognition motif(PF00076)
PPA07767	asic-2_best	Amiloride-sensitive sodium channel(PF00858)
PPA12540	ast-1_best	Ets-domain(PF00178)
PPA04048	atad-3_best
ppa_stranded_DN9777_c0_g2_i1	atad-3_BRH	ATPase family associated with various cellular activities (AAA)(PF00004), ATPase family AAA domain-containing protein 3, N-terminal(PF12037)
PPA21709	atg-16.1_BRH	WD domain, G-beta repeat(PF00400)
PPA09467	atp-2_best	ATP synthase alpha/beta family, beta-barrel domain(PF02874)
PPA06141	atrn-1_BRH	CUB domain(PF00431), Kelch motif(PF13854), Galactose oxidase, central domain(PF13418), Laminin EGF domain(PF00053), Kelch motif(PF01344), Plexin repeat(PF01437)
ppa_stranded_DN26413_c0_g1_i1	attf-3_BRH
PPA02577	atx-2_BRH	Ataxin 2 SM domain(PF14438)
PPA09668	avr-14_best	Neurotransmitter-gated ion-channel transmembrane region(PF02932), Neurotransmitter-gated ion-channel ligand binding domain(PF02931)
PPA15833	avr-14_BRH	Neurotransmitter-gated ion-channel transmembrane region(PF02932), Neurotransmitter-gated ion-channel ligand binding domain(PF02931)
PPA16727	avr-15_best	Neurotransmitter-gated ion-channel transmembrane region(PF02932), Neurotransmitter-gated ion-channel ligand binding domain(PF02931)
PPA26611	avr-15_BRH	Neurotransmitter-gated ion-channel ligand binding domain(PF02931), Neurotransmitter-gated ion-channel transmembrane region(PF02932)
PPA33055	B0024.15_BRH	Galactosyltransferase(PF01762)
PPA37306	B0035.3_best	Macro domain(PF01661)
ppa_stranded_DN29114_c1_g4_i1	B0198.3a_BRH	Protein tyrosine and serine/threonine kinase(PF07714)
PPA08773	B0207.2_best
ppa_stranded_DN17671_c0_g2_i1	B0207.7_BRH	Protein kinase domain(PF00069)
ppa_stranded_DN23407_c0_g1_i1	B0218.5_best
PPA10079	B0238.1_best	Carboxylesterase family(PF00135)
ppa_stranded_DN31301_c2_g1_i2	B0238.12_best	Trypsin Inhibitor like cysteine rich domain(PF01826)
PPA27244	B0238.12_best	Trypsin Inhibitor like cysteine rich domain(PF01826)
PPA41292	B0238.12_best	Trypsin Inhibitor like cysteine rich domain(PF01826)
PPA41294	B0238.12_best	Trypsin Inhibitor like cysteine rich domain(PF01826)
ppa_stranded_DN44090_c0_g1_i1	B0238.12_BRH	Trypsin Inhibitor like cysteine rich domain(PF01826)
ppa_stranded_DN31203_c0_g1_i4	B0252.1_BRH	Protein tyrosine and serine/threonine kinase(PF07714)
ppa_stranded_DN29823_c0_g1_i3	B0252.3b_best	Major Facilitator Superfamily(PF07690)
UMM-S344-3.63-mRNA-1_frag_1	B0252.3b_best	Sugar (and other) transporter(PF00083)
ppa_stranded_DN26731_c0_g1_i3	B0252.3b_BRH	Sugar (and other) transporter(PF00083)
PPA17861	B0303.7a_BRH	SH3 domain(PF00018)
ppa_stranded_DN20232_c0_g1_i1	B0310.2a_BRH	Zinc finger, C2H2 type(PF00096)
ppa_stranded_DN28769_c0_g1_i2	B0334.6_BRH	7 transmembrane receptor (rhodopsin family)(PF00001)
PPA19966	B0353.1b_BRH
ppa_stranded_DN25495_c0_g2_i1	B0361.11_BRH	Sugar (and other) transporter(PF00083)
PPA05264	B0393.3_BRH
ppa_stranded_DN29395_c0_g1_i1	B0393.5_BRH	Nidogen-like(PF06119), EGF domain(PF12947), Calcium-binding EGF domain(PF07645)
PPA15159	B0393.7_BRH	Low-density lipoprotein receptor domain class A(PF00057)
ppa_stranded_DN27769_c1_g2_i1	B0432.7a_BRH	CIP2A, N-terminal(PF21044)
ppa_stranded_DN24936_c0_g1_i2	B0507.1_BRH	EB module(PF01683)
ppa_stranded_DN8320_c0_g1_i1	B0511.6_BRH	Helicase conserved C-terminal domain(PF00271), DEAD/DEAH box helicase(PF00270), Domain of unknown function (DUF4217)(PF13959)
PPA34979	B0546.5_best	Protein of unknown function (DUF1182)(PF06681)
PPA01672	B0554.5_best	Ion channel regulatory protein UNC-93(PF05978)
PPA29280	B0554.5_best	Ion channel regulatory protein UNC-93(PF05978)
PPA08312	B0563.6a_BRH	7 transmembrane receptor (rhodopsin family)(PF00001)
PPA33370	B0563.7_BRH	EF-hand domain pair(PF13499)
PPA11663	B0564.9_BRH
PPA12806	bath-25_best	Zinc finger, C2H2 type(PF00096), C2H2-type zinc finger(PF13912), BTB/POZ domain(PF00651)
PPA19992	bath-38_best	BTB/POZ domain(PF00651), Chromo (CHRromatin Organisation MOdifier) domain(PF00385)
PPA09228	baz-2_best	Bromodomain associated(PF07524), PHD-finger(PF00628)
PPA39593	baz-2_best	PHD-finger(PF00628)
PPA20236	bcl-11_BRH	Zinc finger, C2H2 type(PF00096)
ppa_stranded_DN31157_c1_g4_i5	ben-1_best	Tubulin C-terminal domain(PF03953), Tubulin/FtsZ family, GTPase domain(PF00091)
PPA35471	ben-1_BRH	Tubulin C-terminal domain(PF03953), Tubulin/FtsZ family, GTPase domain(PF00091)
PPA07602	best-8_best	Bestrophin, RFP-TM, chloride channel(PF01062)
PPA09043	bet-2_BRH	Bromodomain(PF00439), Bromodomain extra-terminal - transcription regulation(PF17035)
PPA01620	bicd-1_BRH	Microtubule-associated protein Bicaudal-D(PF09730)
Iso_D.14480.1	bli-1_best	Collagen triple helix repeat (20 copies)(PF01391)
Iso_D.13320.1	bli-4_BRH	Peptidase S8 pro-domain(PF16470), Proprotein convertase P-domain(PF01483), Subtilase family(PF00082)
ppa_stranded_DN24943_c0_g2_i1	blmp-1_best	C2H2-type zinc finger(PF13912), Zinc finger, C2H2 type(PF00096)
ppa_stranded_DN25058_c0_g1_i1	blmp-1_best	Zinc finger, C2H2 type(PF00096)
ppa_stranded_DN40365_c0_g1_i1	blmp-1_best	C2H2-type zinc finger(PF13912), Zinc finger, C2H2 type(PF00096)
ppa_stranded_DN48811_c0_g1_i1	blmp-1_best	C2H2-type zinc finger(PF13894), Zinc finger, C2H2 type(PF00096), C2H2-type zinc finger(PF13912)
PPA05433	blmp-1_best	Zinc finger, C2H2 type(PF00096)
PPA25975	blmp-1_best	Zinc finger, C2H2 type(PF00096)
PPA29051	blmp-1_best
PPA34913	blmp-1_best	C2H2-type zinc finger(PF13912), Zinc finger, C2H2 type(PF00096)
PPA36227	blmp-1_best	Zinc finger, C2H2 type(PF00096)
PPA36490	blmp-1_best	Zinc finger, C2H2 type(PF00096)
PPA38339	blmp-1_best	Zinc finger, C2H2 type(PF00096), C2H2-type zinc finger(PF13912)
PPA40204	blmp-1_best	Chromo (CHRromatin Organisation MOdifier) domain(PF00385), Zinc finger, C2H2 type(PF00096)
PPA42631	blmp-1_best	Zinc finger, C2H2 type(PF00096)
PPA42920	blmp-1_best	Zinc finger, C2H2 type(PF00096)
PPA04978	blmp-1_BRH	PR domain zinc finger protein 2, PR domain(PF21549), Zinc finger, C2H2 type(PF00096)
PPA09160	bmk-1_BRH	Kinesin motor domain(PF00225)
PPA07859	brap-2_BRH	BRCA1-associated protein 2(PF07576), Zinc finger, C3HC4 type (RING finger)(PF00097), Zn-finger in ubiquitin-hydrolases and other protein(PF02148)
ppa_stranded_DN31498_c0_g2_i1	bub-1_BRH	Protein kinase domain(PF00069)
PPA16898	bub-3_BRH	WD domain, G-beta repeat(PF00400)
Iso_D.1590.1	C01B10.10_best	Carboxylesterase family(PF00135)
Iso_D.223.8	C01B10.10_best	Carboxylesterase family(PF00135)
Iso_D.224.1	C01B10.10_best	Carboxylesterase family(PF00135)
ppa_stranded_DN20512_c0_g1_i2	C01B10.10_best	Carboxylesterase family(PF00135)
ppa_stranded_DN28083_c0_g1_i4	C01B10.10_best	Carboxylesterase family(PF00135)
ppa_stranded_DN30149_c0_g1_i4	C01B10.10_best	Carboxylesterase family(PF00135)
ppa_stranded_DN30926_c0_g3_i15	C01B10.10_best	Carboxylesterase family(PF00135)
ppa_stranded_DN9008_c0_g1_i1	C01B10.10_best	Carboxylesterase family(PF00135)
PPA17279	C01B10.10_best	Carboxylesterase family(PF00135)
PPA21718	C01B10.10_best	Carboxylesterase family(PF00135)
PPA21991	C01B10.10_best	Carboxylesterase family(PF00135)
PPA39247	C01B10.10_best	Carboxylesterase family(PF00135)
PPA42050	C01B10.10_best	Carboxylesterase family(PF00135)
ppa_stranded_DN31291_c3_g5_i5	C01B10.4a_best	Carboxylesterase family(PF00135)
PPA23744	C01B10.4a_best	Carboxylesterase family(PF00135)
ppa_stranded_DN29519_c1_g1_i1	C01B10.4a_BRH	Carboxylesterase family(PF00135)
PPA21964	C01C4.3b_BRH	Protein kinase domain(PF00069)
PPA19253	C01F1.4_best	7 transmembrane receptor (rhodopsin family)(PF00001)
PPA40584	C01F1.4_BRH	7 transmembrane receptor (rhodopsin family)(PF00001)
ppa_stranded_DN23565_c0_g1_i2	C01G5.3_BRH	Protein of unknown function (DUF851)(PF05867)
PPA39914	C01G6.5_BRH	FHA domain(PF00498)
PPA17208	C02B10.3_best	Laminin EGF domain(PF00053)
PPA17207	C02B10.3_BRH
PPA27329	C03B1.13_BRH	Sugar (and other) transporter(PF00083)
PPA39348	C04A11.2_BRH
PPA29547	C04F5.2b_best
ppa_stranded_DN19011_c0_g2_i1	C04F5.9_BRH	Zinc finger, C2H2 type(PF00096)
PPA33710	C05C10.2b_best	AAA domain(PF13087)
UMM-S71-15.91-mRNA-1_frag_2	C05D12.1_best	Eukaryotic cytochrome b561(PF03188)
ppa_stranded_DN25548_c0_g1_i4	C05D2.10b_BRH	WD domain, G-beta repeat(PF00400)
PPA21819	C05D9.3_BRH	Integrin plexin domain(PF17205), EGF-like domain(PF07974)
PPA15798	C05G5.1_BRH	Major Facilitator Superfamily(PF07690)
ppa_stranded_DN30167_c0_g1_i1	C06A8.6_BRH	Leucine Rich repeats (2 copies)(PF12799), Leucine Rich Repeat(PF00560), Leucine Rich repeat(PF13516)
PPA02001	C06A8.8a_best	Centrosomal protein CEP104, N-terminal(PF21038)
PPA36604	C06A8.8a_BRH	Centrosomal protein CEP104, N-terminal(PF21038)
ppa_stranded_DN25231_c0_g1_i1	C06G3.6_best	Zinc finger, ZZ type(PF00569)
ppa_stranded_DN29087_c0_g1_i4	C06G3.6_best	Zinc finger, ZZ type(PF00569)
PPA36697	C06H5.6a_best	Sugar (and other) transporter(PF00083)
ppa_stranded_DN29393_c0_g1_i1	C06H5.6a_BRH	Sugar (and other) transporter(PF00083)
ppa_stranded_DN26469_c0_g2_i1	C07B5.4a_BRH	Cell division protein anillin(PF08174)
ppa_stranded_DN30135_c0_g1_i2	C07H6.4_BRH	RNA recognition motif(PF00076), CID domain(PF04818), Surp module(PF01805)
Contig26-snapTAU.88	C08F8.2b_BRH	Suv3 helical N-terminal domain(PF18114), DEAD/DEAH box helicase(PF00270), Mitochondrial degradasome RNA helicase subunit C terminal(PF12513), Suv3 C-terminal domain 1(PF18147), Helicase conserved C-terminal domain(PF00271)
Iso_D.13530.1	C08F8.6_BRH	Protein kinase domain(PF00069)
ppa_stranded_DN28975_c0_g1_i1	C08G9.2_BRH	Thyroglobulin type-1 repeat(PF00086), Lustrin, cysteine-rich repeated domain(PF14625), Kunitz/Bovine pancreatic trypsin inhibitor domain(PF00014), WAP-type (Whey Acidic Protein) 'four-disulfide core'(PF00095), Antistasin family(PF02822)
PPA03523	C09B9.1_BRH
ppa_stranded_DN31281_c5_g3_i1	C09D4.1a_BRH	Major Facilitator Superfamily(PF07690)
ppa_stranded_DN28047_c0_g1_i1	C09E8.1a_BRH	Sodium:neurotransmitter symporter family(PF00209)
PPA38881	C09F12.3_BRH
ppa_stranded_DN25964_c0_g1_i2	C09F5.3_BRH	Zinc finger, C2H2 type(PF00096)
ppa_stranded_DN30428_c0_g2_i2	C09F9.2_best	Trypsin Inhibitor like cysteine rich domain(PF01826)
PPA28947	C09F9.2_best	Trypsin Inhibitor like cysteine rich domain(PF01826)
PPA41277	C09F9.2_best	Trypsin Inhibitor like cysteine rich domain(PF01826)
PPA25175	C09F9.2_BRH	DOMON domain(PF03351), Trypsin Inhibitor like cysteine rich domain(PF01826), SEA domain(PF01390)
PPA26702	C09H10.9_best
PPA10970	C10F3.7_BRH	Serpentine type 7TM GPCR chemoreceptor Srt(PF10321)
PPA18595	C13B4.1a_BRH	DOMON domain(PF03351), Eukaryotic cytochrome b561(PF03188)
ppa_stranded_DN30468_c3_g2_i3	C14A4.13_BRH	Protein kinase domain(PF00069)
PPA02503	C14B9.2_BRH	Thioredoxin-like domain(PF13848), Thioredoxin(PF00085)
isototal.6788.1	C14H10.2a_BRH
ppa_stranded_DN11105_c0_g1_i1	C15C6.2b_best
PPA41530	C15C8.5_best
ppa_stranded_DN24705_c0_g1_i3	C15C8.6_BRH
Contig36-snap.200	C15H9.3_best	Serpentine type 7TM GPCR chemoreceptor Srx(PF10328)
PPA13343	C15H9.3_BRH
ppa_stranded_DN25756_c0_g1_i2	C16A11.2a_BRH	CCDC93 protein N-terminal domain(PF21673), CCDC93 coiled-coil domain(PF09762)
ppa_stranded_DN29605_c0_g1_i4	C16B8.2_BRH
PPA15840	C16E9.1_BRH	von Willebrand factor type A domain(PF00092)
PPA27073	C17A2.3_best	Fringe-like(PF02434), Serpentine type 7TM GPCR chemoreceptor Str(PF10326)
PPA23517	C17H11.1_BRH	7 transmembrane receptor (rhodopsin family)(PF00001)
ppa_stranded_DN29867_c1_g2_i3	C18C4.7a_BRH
ppa_stranded_DN31056_c1_g1_i7	C18E3.1_BRH
PPA11098	C18H7.1a_best	von Willebrand factor type A domain(PF00092)
PPA07603	C18H7.1a_BRH	von Willebrand factor type A domain(PF00092)
PPA07916	C18H7.4_best
PPA10675	C18H7.4_best	Protein tyrosine and serine/threonine kinase(PF07714)
PPA39381	C18H7.4_best	Protein tyrosine and serine/threonine kinase(PF07714)
PPA39268	C18H7.4_BRH	Protein tyrosine and serine/threonine kinase(PF07714)
PPA09159	C18H9.3d_BRH	GYF domain(PF02213)
PPA31720	C23G10.2a_best	Endoribonuclease L-PSP(PF01042), Serpentine type 7TM GPCR chemoreceptor Srt(PF10321)
Contig140-snapTAU.45	C23G10.7b_BRH	RNA recognition motif(PF00076), Predicted AdoMet-dependent methyltransferase(PF07757)
PPA25673	C23H4.4a_best	Carboxylesterase family(PF00135)
PPA41373	C23H4.8_best
ppa_stranded_DN25227_c0_g3_i1	C23H4.8_BRH	Laminin EGF domain(PF00053)
PPA05796	C23H5.11a_BRH
PPA25107	C24A1.3a_BRH	Ankyrin repeats (3 copies)(PF12796), Protein tyrosine and serine/threonine kinase(PF07714), Ankyrin repeat(PF00023)
PPA39215	C24B5.1_BRH	7 transmembrane receptor (rhodopsin family)(PF00001)
ppa_stranded_DN30377_c1_g1_i3	C24H11.1_best
ppa_stranded_DN25523_c0_g2_i2	C24H12.4a_BRH	Helicase conserved C-terminal domain(PF00271), DEAD/DEAH box helicase(PF00270)
Iso_D.8640.1	C25A8.5_best	SH2 domain(PF00017), Protein tyrosine and serine/threonine kinase(PF07714)
PPA02482	C25A8.5_best	Protein tyrosine and serine/threonine kinase(PF07714), SH2 domain(PF00017)
PPA22059	C25A8.5_best	Protein tyrosine and serine/threonine kinase(PF07714), SH2 domain(PF00017)
PPA39803	C25A8.5_best	Protein tyrosine and serine/threonine kinase(PF07714), SH2 domain(PF00017)
UMM-S50-33.7-mRNA-1_frag	C25A8.5_best	Protein tyrosine and serine/threonine kinase(PF07714)
PPA21465	C25E10.5_best	Serpentine type 7TM GPCR chemoreceptor Str(PF10326), Astacin (Peptidase family M12A)(PF01400)
PPA40460	C25E10.5_best	Serpentine type 7TM GPCR chemoreceptor Srd(PF10317), Major Facilitator Superfamily(PF07690)
PPA14092	C25E10.7_best	Trypsin Inhibitor like cysteine rich domain(PF01826)
ppa_stranded_DN32915_c0_g1_i1	C25E10.8_best	Trypsin Inhibitor like cysteine rich domain(PF01826)
ppa_stranded_DN37618_c0_g1_i1	C25E10.8_best
PPA31771	C26C6.6_best	LIM domain(PF00412)
PPA18415	C26C6.6_BRH	LIM domain(PF00412)
PPA19170	C26D10.4_BRH	GHMP kinases N terminal domain(PF00288)
PPA03463	C26G2.2a_BRH
ppa_stranded_DN28947_c0_g2_i2	C27A12.2_BRH	Zinc finger, C2H2 type(PF00096), Zinc-finger of C2H2 type(PF12874)
ppa_stranded_DN31066_c1_g1_i8	C27A2.7_best	Zinc finger, C2H2 type(PF00096)
ppa_stranded_DN26206_c0_g1_i2	C27A2.7_BRH	Zinc finger, C2H2 type(PF00096)
PPA14043	C27A7.6c_BRH	Major Facilitator Superfamily(PF07690)
PPA39260	C27D6.11_BRH	Protein kinase domain(PF00069)
ppa_stranded_DN31039_c3_g1_i4	C27D8.1_best
PPA07620	C27D8.1_best	Protein kinase domain(PF00069)
PPA19739	C27D8.1_best	Protein kinase domain(PF00069), FAD dependent oxidoreductase(PF01266)
PPA15419	C27D8.1_BRH	Protein kinase domain(PF00069)
PPA36777	C27D8.2_BRH	BTB And C-terminal Kelch(PF07707)
PPA10766	C27H5.2a_best
PPA22782	C27H5.2a_BRH	TAR DNA-binding protein 43, N-terminal domain(PF18694)
PPA15422	C28H8.3_BRH	Helicase conserved C-terminal domain(PF00271), DEAD/DEAH box helicase(PF00270)
PPA01436	C31G12.4b_best
PPA34299	C31G12.4b_BRH
PPA27870	C32E12.4_BRH	Basic region leucine zipper(PF07716)
PPA01880	C34B4.3_best
PPA07323	C34B4.3_best
PPA20787	C34B4.3_best
PPA24840	C34B4.3_best
PPA25627	C34B4.3_best	Serpentine type 7TM GPCR chemoreceptor Srx(PF10328)
PPA28819	C34B4.3_best
PPA34275	C34B4.3_best
PPA36843	C34B4.3_best
PPA16998	C34B4.3_BRH
ppa_stranded_DN30642_c0_g3_i2	C34C6.3_BRH
PPA00266	C34F6.1_BRH	Lustrin, cysteine-rich repeated domain(PF14625), Kunitz/Bovine pancreatic trypsin inhibitor domain(PF00014)
PPA39305	C35A11.4_BRH	Sugar (and other) transporter(PF00083)
PPA02438	C35A5.3_best	Major Facilitator Superfamily(PF07690), Serpentine type 7TM GPCR chemoreceptor Srd(PF10317)
ppa_stranded_DN23357_c0_g1_i1	C36B7.5b_BRH	Thrombospondin type 1 domain(PF00090)
ppa_stranded_DN29585_c0_g1_i10	C36E8.4_BRH	SH3 domain(PF00018)
PPA15853	C37C3.7_BRH
PPA32674	C38C3.4b_BRH	Protein kinase domain(PF00069)
PPA00122	C39B10.1_BRH
PPA00098	C39D10.6_BRH
ppa_stranded_DN31649_c1_g2_i1	C39D10.7_best	Chitin binding Peritrophin-A domain(PF01607)
ppa_stranded_DN22969_c0_g1_i1	C39H7.1_best	Protein kinase domain(PF00069)
PPA26341	C39H7.1_best	Protein kinase domain(PF00069)
PPA00698	C39H7.1_BRH	Protein kinase domain(PF00069)
PPA36902	C40H5.2a_BRH	EGF-like domain(PF00008)
ppa_stranded_DN21907_c0_g1_i1	C43F9.5_BRH
PPA18776	C43H6.6_BRH	CUB domain(PF00431), Lectin C-type domain(PF00059)
PPA18507	C44H9.7b_BRH
PPA42944	C45B2.6_best	Patatin-like phospholipase(PF01734)
ppa_stranded_DN20404_c0_g2_i1	C45G9.7_BRH	PDZ domain(PF00595)
PPA09793	C46C11.2b_BRH	Major Facilitator Superfamily(PF07690)
PPA24815	C46C2.2_best	Major Facilitator Superfamily(PF07690)
PPA36935	C46C2.2_best	Major Facilitator Superfamily(PF07690)
PPA23684	C46C2.2_BRH	Sugar (and other) transporter(PF00083)
PPA19482	C46E10.8_best	Zinc finger, C2H2 type(PF00096)
PPA43108	C46F11.4_BRH	Helicase conserved C-terminal domain(PF00271), DEAD/DEAH box helicase(PF00270)
PPA19889	C46F11.5b_best
PPA37709	C47E8.3_BRH
PPA00149	C47F8.3_best	RNA recognition motif(PF00076), Galactosyltransferase(PF01762)
ppa_stranded_DN25809_c0_g1_i2	C47G2.4_BRH	LMBR1-like membrane protein(PF04791)
PPA22936	C49A1.10_BRH
ppa_stranded_DN31373_c1_g1_i1	C49F5.5_best	TAZ zinc finger(PF02135)
PPA03651	C49H3.16_BRH	Serpentine type 7TM GPCR chemoreceptor Srd(PF10317), Kunitz/Bovine pancreatic trypsin inhibitor domain(PF00014)
ppa_stranded_DN25806_c0_g1_i2	C50C3.5_BRH	EF-hand domain pair(PF13499)
PPA24922	C50D2.5_BRH	RNA recognition motif(PF00076)
PPA37804	C51E3.6_BRH	RNA recognition motif(PF16367), Permease family(PF00860), RNA recognition motif(PF00076), Cytoplasmic polyadenylation element-binding protein ZZ domain(PF16366)
PPA07936	C52E12.1_BRH
ppa_stranded_DN25535_c0_g2_i1	C53A5.17_BRH	Met-10+ like-protein(PF02475)
ppa_stranded_DN30235_c8_g1_i1	C53H9.2a_BRH	50S ribosome-binding GTPase(PF01926)
ppa_stranded_DN35804_c0_g1_i1	C54D10.5_BRH	7 transmembrane receptor (rhodopsin family)(PF00001)
PPA06674	C55A6.6_best	Serpentine type 7TM GPCR chemoreceptor Sri(PF10327), short chain dehydrogenase(PF00106), Serpentine type 7TM GPCR chemoreceptor Str(PF10326)
PPA39890	C55B7.10_best	Protein kinase domain(PF00069)
PPA38748	C55B7.10_BRH	Protein kinase domain(PF00069)
PPA29608	C56C10.4_best	Serpentine type 7TM GPCR chemoreceptor Srx(PF10328)
ppa_stranded_DN29705_c0_g1_i1	C56C10.6_best	Protein kinase domain(PF00069)
PPA04097	C56C10.6_best	Protein kinase domain(PF00069)
PPA34481	C56C10.6_best	Protein kinase domain(PF00069)
PPA23671	C56E10.3a_BRH
PPA06556	C56E6.2_best	Ras family(PF00071)
Contig41-snapTAU.215	cal-1_best	EF-hand domain pair(PF13499)
PPA02628	cal-1_best	EF-hand domain pair(PF13499)
PPA25578	cal-1_BRH	EF-hand domain pair(PF13499)
ppa_stranded_DN24065_c0_g2_i1	cal-2_BRH	EF-hand domain pair(PF13499)
PPA27205	cal-4_BRH	EF-hand domain pair(PF13499)
ppa_stranded_DN23918_c0_g1_i1	cal-5_BRH	EF-hand domain pair(PF13499)
PPA28187	cal-8_BRH	EF-hand domain pair(PF13499)
PPA43283	calm-1_BRH	EF-hand domain pair(PF13499)
ppa_stranded_DN50304_c0_g1_i1	cam-1_best	Protein tyrosine and serine/threonine kinase(PF07714)
ppa_stranded_DN16691_c0_g1_i1	cam-1_BRH	Immunoglobulin I-set domain(PF07679), Kringle domain(PF00051), Protein tyrosine and serine/threonine kinase(PF07714)
ppa_stranded_DN1369_c0_g1_i1	car-1_BRH	Scd6-like Sm domain(PF12701), FDF domain(PF09532)
ppa_stranded_DN25544_c0_g1_i1	cash-1_BRH	Striatin family(PF08232), WD domain, G-beta repeat(PF00400)
PPA18844	cat-1_BRH	Major Facilitator Superfamily(PF07690)
ppa_stranded_DN29248_c0_g1_i2	cbd-1_best	Chitin binding Peritrophin-A domain(PF01607)
PPA38849	cbd-1_best
ppa_stranded_DN26408_c0_g1_i1	cbn-1_BRH	EF hand(PF13202)
Contig11-snapTAU.521	cbp-1_best	Histone acetylation protein(PF08214), Bromodomain(PF00439), KIX domain(PF02172), CREB-binding protein/p300, atypical RING domain(PF06001), TAZ zinc finger(PF02135), Zinc finger, ZZ type(PF00569)
ppa_stranded_DN20296_c0_g1_i1	cbp-1_best	KIX domain(PF02172), PDZ domain(PF00595)
PPA27435	cca-1_BRH	Ion transport protein(PF00520)
PPA09642	ccb-1_BRH	Guanylate kinase(PF00625), Voltage gated calcium channel subunit beta domain 4Aa N terminal(PF12052)
ppa_stranded_DN27538_c0_g1_i5	cccp-1_BRH
ppa_stranded_DN31053_c0_g1_i2	ccep-290_BRH
PPA02801	ccf-1_best
PPA07265	ccr-4_BRH	Leucine rich repeat(PF13855), Endonuclease/Exonuclease/phosphatase family(PF03372)
PPA29854	cdap-2_BRH	Variant SH3 domain(PF07653), Variant SH3 domain(PF14604)
PPA38249	cdc-7_BRH	Protein kinase domain(PF00069)
UMM-S2847-23.11-mRNA-1_frag	cdgs-1_BRH	Cytidylyltransferase family(PF01148)
ppa_stranded_DN31465_c0_g2_i1	cdh-3_BRH	Calcium-binding EGF domain(PF07645), Cadherin domain(PF00028), Laminin G domain(PF02210)
PPA09307	cdh-4_best
PPA37181	cdh-4_best
PPA37199	cdh-4_best
PPA03169	cdh-4_BRH	Laminin G domain(PF02210), Cadherin domain(PF00028)
PPA17205	cdk-1_BRH	Protein kinase domain(PF00069)
ppa_stranded_DN27403_c0_g1_i1	cdk-11.1_best	Protein kinase domain(PF00069)
PPA22808	cdk-11.1_BRH	Protein kinase domain(PF00069)
PPA02559	cdk-12_BRH	Protein kinase domain(PF00069)
ppa_stranded_DN27420_c0_g1_i1	cdk-2_best	Haspin like kinase domain(PF12330), Protein kinase domain(PF00069)
ppa_stranded_DN27420_c0_g1_i2	cdk-2_BRH	Protein kinase domain(PF00069), Haspin like kinase domain(PF12330)
PPA06995	cdk-4_BRH	Protein kinase domain(PF00069)
ppa_stranded_DN23218_c1_g1_i1	cdk-5_BRH	Protein kinase domain(PF00069)
ppa_stranded_DN22995_c0_g1_i1	cdk-7_BRH	Protein kinase domain(PF00069)
ppa_stranded_DN27740_c0_g1_i2	cdk-8_best	Protein kinase domain(PF00069)
isototal.1523.1	cdk-8_BRH	Protein kinase domain(PF00069)
ppa_stranded_DN26391_c0_g1_i4	cdk-9_BRH	Protein kinase domain(PF00069)
ppa_stranded_DN28260_c0_g1_i3	cdkl-1_BRH	Protein kinase domain(PF00069)
PPA11382	cdr-4_best	Glutathione S-transferase, C-terminal domain(PF17171), Glutathione S-transferase N-terminal domain(PF17172)
PPA06121	cec-7_best	RNA binding activity-knot of a chromodomain(PF11717)
ppa_stranded_DN30584_c1_g1_i8	ced-1_BRH	Laminin EGF domain(PF00053)
ppa_stranded_DN24300_c0_g2_i1	ced-2_BRH	Variant SH3 domain(PF14604), SH2 domain(PF00017)
PPA05691	ced-7_best	ABC transporter(PF00005), ABC-2 family transporter protein(PF12698)
ppa_stranded_DN26758_c0_g2_i1	ced-7_BRH	ABC transporter(PF00005), ABC-2 family transporter protein(PF12698)
PPA07038	ceh-14_BRH	Homeodomain(PF00046), LIM domain(PF00412)
PPA02679	ceh-27_BRH	Homeodomain(PF00046)
PPA42147	ceh-28_best	Homeodomain(PF00046)
ppa_stranded_DN18955_c0_g2_i1	ceh-44_best	CUT domain(PF02376)
PPA15060	ceh-44_BRH	Homeodomain(PF00046), CUT domain(PF02376)
PPA01050	ceh-6_BRH	Homeodomain(PF00046), Ribosomal protein L3(PF00297), Pou domain - N-terminal to homeobox domain(PF00157), Calcineurin-like phosphoesterase(PF00149)
ppa_stranded_DN25848_c0_g1_i2	ces-1_best	Zinc finger, C2H2 type(PF00096)
PPA34753	ces-1_best	Zinc finger, C2H2 type(PF00096)
PPA35988	ces-1_best	Zinc finger, C2H2 type(PF00096)
PPA38598	ces-1_best
PPA42548	ces-1_best
PPA01396	ces-1_BRH	Zinc finger, C2H2 type(PF00096), C2H2-type zinc finger(PF13894)
PPA11622	cfim-2_BRH
ppa_stranded_DN23857_c0_g1_i1	cfz-2_BRH	Frizzled/Smoothened family membrane region(PF01534), Fz domain(PF01392)
PPA02603	cgh-1_BRH	DEAD/DEAH box helicase(PF00270), Helicase conserved C-terminal domain(PF00271)
PPA15330	chaf-2_BRH	WD domain, G-beta repeat(PF00400)
ppa_stranded_DN29220_c1_g1_i5	chd-1_BRH	Helicase conserved C-terminal domain(PF00271), CDH1/2 SANT-Helical linker 1(PF18375), Chromo (CHRromatin Organisation MOdifier) domain(PF00385), SNF2-related domain(PF00176)
PPA27249	chd-3_best	PHD-finger(PF00628)
Iso_D.6178.1	chd-3_BRH	CHD subfamily II, DUF1087(PF06465), Chromo (CHRromatin Organisation MOdifier) domain(PF00385), PHD-finger(PF00628), Helicase conserved C-terminal domain(PF00271), SNF2-related domain(PF00176), CHDCT2 (NUC038) domain(PF08074), CHD subfamily II, SANT-like domain(PF06461), CHDNT (NUC034) domain(PF08073)
PPA00271	chd-7_BRH	Helicase conserved C-terminal domain(PF00271), Chromo (CHRromatin Organisation MOdifier) domain(PF00385), SNF2-related domain(PF00176), BRK domain(PF07533)
Contig17-snapTAU.226	che-1_best	THAP domain(PF05485), Zinc finger, C2H2 type(PF00096)
ppa_stranded_DN25335_c0_g1_i2	che-1_best	BTB/POZ domain(PF00651)
ppa_stranded_DN34653_c0_g1_i1	che-1_best	C2H2-type zinc finger(PF13894), Zinc finger, C2H2 type(PF00096)
PPA20492	che-1_best	Zinc finger, C2H2 type(PF00096)
PPA25953	che-1_best	Zinc finger, C2H2 type(PF00096), 'Paired box' domain(PF00292)
PPA30187	che-1_best	Zinc finger, C2H2 type(PF00096)
PPA31140	che-1_best	Zinc finger, C2H2 type(PF00096)
PPA36103	che-1_best	Zinc finger, C2H2 type(PF00096)
PPA42810	che-1_best	Zinc finger, C2H2 type(PF00096)
Iso_D.12564.2	che-1_BRH	Zinc finger, C2H2 type(PF00096)
PPA35560	che-10_BRH	Ciliary rootlet component, centrosome cohesion(PF15035)
ppa_stranded_DN27945_c0_g1_i1	che-11_BRH
PPA12908	che-12_BRH	CLASP N terminal(PF12348)
Iso_D.3447.1	che-2_BRH	WD domain, G-beta repeat(PF00400)
ppa_stranded_DN28692_c0_g1_i1	chin-1_BRH	SH2 domain(PF00017), Phorbol esters/diacylglycerol binding domain (C1 domain)(PF00130), RhoGAP domain(PF00620)
PPA21807	chk-1_BRH	Protein kinase domain(PF00069)
ppa_stranded_DN4165_c0_g1_i1	chk-2_BRH	Protein kinase domain(PF00069), FHA domain(PF00498)
PPA22116	chpf-1_best	EF-hand domain pair(PF13499)
PPA37706	chpf-1_best	EF-hand domain pair(PF13499)
PPA18714	chpf-1_BRH	EF-hand domain pair(PF13499)
ppa_stranded_DN283_c0_g1_i1	cht-2_BRH	Glycosyl hydrolases family 18(PF00704)
PPA09649	cids-2_BRH	CID domain(PF04818)
PPA27718	cil-7_BRH
PPA14869	cima-1_best	Major Facilitator Superfamily(PF07690)
PPA35690	cir-1_BRH	N-terminal domain of CBF1 interacting co-repressor CIR(PF10197)
ppa_stranded_DN28147_c0_g1_i2	ckk-1_BRH	Protein kinase domain(PF00069)
PPA24381	ckr-1_BRH	7 transmembrane receptor (rhodopsin family)(PF00001)
PPA32242	ckr-2_BRH	7 transmembrane receptor (rhodopsin family)(PF00001)
ppa_stranded_DN29504_c0_g1_i9	cla-1_BRH
Iso_D.12941.11	cle-1_best	Collagenase NC10 and Endostatin(PF06482), Collagen trimerization domain(PF20010)
Iso_D.12941.2	cle-1_BRH	Collagenase NC10 and Endostatin(PF06482), Collagen trimerization domain(PF20010)
PPA25718	clec-1_best	Lectin C-type domain(PF00059)
PPA30435	clec-1_best	Lectin C-type domain(PF00059)
PPA12964	clec-1_BRH	Lectin C-type domain(PF00059)
ppa_stranded_DN27752_c1_g1_i5	clec-11_best	Lectin C-type domain(PF00059)
PPA04072	clec-11_best	Lectin C-type domain(PF00059)
PPA44465	clec-11_best	Lectin C-type domain(PF00059), CUB domain(PF00431)
PPA15390	clec-149_best	Lectin C-type domain(PF00059)
ppa_stranded_DN28679_c0_g1_i1	clec-149_BRH	Lectin C-type domain(PF00059)
PPA36768	clec-15_best	Lectin C-type domain(PF00059), CUB domain(PF00431)
Contig8-snapTAU.423	clec-160_best	Lectin C-type domain(PF00059), von Willebrand factor type A domain(PF00092)
ppa_stranded_DN27115_c0_g2_i2	clec-160_best	Lectin C-type domain(PF00059), von Willebrand factor type A domain(PF00092)
ppa_stranded_DN27987_c0_g1_i2	clec-160_best	von Willebrand factor type A domain(PF00092), Lectin C-type domain(PF00059)
PPA02713	clec-160_best	von Willebrand factor type A domain(PF00092), Lectin C-type domain(PF00059)
PPA03637	clec-160_best	Lectin C-type domain(PF00059)
PPA18563	clec-160_best	von Willebrand factor type A domain(PF13519), Lectin C-type domain(PF00059)
PPA23636	clec-160_best	Lectin C-type domain(PF00059), von Willebrand factor type A domain(PF00092)
PPA38859	clec-160_best	Lectin C-type domain(PF00059), von Willebrand factor type A domain(PF13519)
PPA41601	clec-160_best	Lectin C-type domain(PF00059), von Willebrand factor type A domain(PF13519)
ppa_stranded_DN26437_c0_g2_i1	clec-160_BRH	Lectin C-type domain(PF00059), von Willebrand factor type A domain(PF00092)
ppa_stranded_DN28482_c0_g2_i1	clec-163_best	von Willebrand factor type A domain(PF00092), Lectin C-type domain(PF00059)
PPA37162	clec-163_best	von Willebrand factor type A domain(PF00092), Lectin C-type domain(PF00059), Cysteine-rich secretory protein family(PF00188)
PPA31391	clec-178_BRH	Lectin C-type domain(PF00059)
Contig52-snapTAU.28	clec-187_best	Lectin C-type domain(PF00059)
PPA22164	clec-187_best	von Willebrand factor type A domain(PF13519), Lectin C-type domain(PF00059)
ppa_stranded_DN16650_c0_g1_i1	clec-21_best	CUB domain(PF00431), Lectin C-type domain(PF00059)
Contig8-snapTAU.424	clec-218_best	von Willebrand factor type A domain(PF00092), Lectin C-type domain(PF00059)
Contig80-snapTAU.67	clec-218_best	Lectin C-type domain(PF00059), von Willebrand factor type A domain(PF13519)
ppa_stranded_DN28459_c0_g1_i2	clec-218_best	Lectin C-type domain(PF00059), von Willebrand factor type A domain(PF00092)
PPA19569	clec-218_best	von Willebrand factor type A domain(PF00092)
PPA41052	clec-29_best
PPA04770	clec-35_best	Lectin C-type domain(PF00059)
Iso_D.12577.1	clec-4_best	Lectin C-type domain(PF00059)
PPA30817	clec-4_best	CUB domain(PF00431), Lectin C-type domain(PF00059)
Iso_D.12119.1	clec-41_best	Lectin C-type domain(PF00059)
ppa_stranded_DN24769_c0_g3_i5	clec-41_best	Lectin C-type domain(PF00059)
ppa_stranded_DN29074_c0_g1_i7	clec-41_best	Lectin C-type domain(PF00059), CUB domain(PF00431)
ppa_stranded_DN31111_c0_g2_i4	clec-41_best	CUB domain(PF00431), Lectin C-type domain(PF00059)
ppa_stranded_DN31396_c1_g1_i1	clec-41_best	Lectin C-type domain(PF00059)
ppa_stranded_DN7893_c0_g1_i1	clec-41_best
PPA04669	clec-41_best	Lectin C-type domain(PF00059), CUB domain(PF00431)
PPA04844	clec-41_best	CUB domain(PF00431), Lectin C-type domain(PF00059)
PPA27350	clec-41_best	CUB domain(PF00431)
PPA27964	clec-41_best	CUB domain(PF00431), Lectin C-type domain(PF00059)
PPA37173	clec-41_best	Lectin C-type domain(PF00059), CUB domain(PF00431)
PPA37381	clec-41_best	Lectin C-type domain(PF00059), CUB domain(PF00431)
PPA38315	clec-41_best	Lectin C-type domain(PF00059), CUB domain(PF00431)
PPA38318	clec-41_best	Lectin C-type domain(PF00059), CUB domain(PF00431)
PPA43371	clec-41_best	Lectin C-type domain(PF00059)
PPA38981	clec-41_BRH	Lectin C-type domain(PF00059), CUB domain(PF00431)
Contig106-snapTAU.42	clec-42_best
Iso_D.12072.3	clec-42_best	Lectin C-type domain(PF00059)
Iso_D.12073.2	clec-42_best	Lectin C-type domain(PF00059)
ppa_stranded_DN23172_c0_g1_i1	clec-42_best	Lectin C-type domain(PF00059), CUB domain(PF00431)
ppa_stranded_DN24215_c0_g2_i1	clec-42_best	Lectin C-type domain(PF00059)
ppa_stranded_DN28415_c0_g2_i2	clec-42_best	Lectin C-type domain(PF00059)
ppa_stranded_DN31052_c4_g6_i3	clec-42_best	Lectin C-type domain(PF00059)
ppa_stranded_DN8362_c0_g1_i1	clec-42_best	CUB domain(PF00431)
PPA01392	clec-42_best	CUB domain(PF00431), Lectin C-type domain(PF00059)
PPA04698	clec-42_best	CUB domain(PF00431)
PPA04842	clec-42_best	CUB domain(PF00431), Lectin C-type domain(PF00059)
PPA13095	clec-42_best	Lectin C-type domain(PF00059), CUB domain(PF00431)
PPA37167	clec-42_best	Lectin C-type domain(PF00059)
PPA37408	clec-42_best	CUB domain(PF00431), Lectin C-type domain(PF00059)
PPA38321	clec-42_best	CUB domain(PF00431), Lectin C-type domain(PF00059)
PPA39287	clec-42_best	Serpentine type 7TM GPCR chemoreceptor Srv(PF10323), Lectin C-type domain(PF00059)
PPA39558	clec-42_best	Lectin C-type domain(PF00059)
Iso_D.12105.1	clec-43_best	CUB domain(PF00431), Lectin C-type domain(PF00059)
Iso_D.12122.1	clec-43_best	Lectin C-type domain(PF00059)
Iso_D.14374.1	clec-43_best	Lectin C-type domain(PF00059)
ppa_stranded_DN16836_c0_g1_i1	clec-43_best	Lectin C-type domain(PF00059)
ppa_stranded_DN20517_c0_g1_i1	clec-43_best	Lectin C-type domain(PF00059), CUB domain(PF00431)
ppa_stranded_DN23107_c0_g2_i4	clec-43_best	Lectin C-type domain(PF00059)
ppa_stranded_DN23280_c0_g1_i1	clec-43_best	CUB domain(PF00431), Lectin C-type domain(PF00059)
ppa_stranded_DN25766_c0_g1_i3	clec-43_best	Lectin C-type domain(PF00059)
ppa_stranded_DN26615_c1_g1_i2	clec-43_best
ppa_stranded_DN28560_c0_g1_i3	clec-43_best	Lectin C-type domain(PF00059)
ppa_stranded_DN28702_c1_g1_i8	clec-43_best	Lectin C-type domain(PF00059), CUB domain(PF00431)
ppa_stranded_DN30962_c1_g2_i11	clec-43_best	Lectin C-type domain(PF00059), CUB domain(PF00431)
PPA00595	clec-43_best
PPA04672	clec-43_best	Lectin C-type domain(PF00059), CUB domain(PF00431)
PPA04810	clec-43_best	Lectin C-type domain(PF00059), CUB domain(PF00431)
PPA10028	clec-43_best	Lectin C-type domain(PF00059)
PPA10030	clec-43_best	Lectin C-type domain(PF00059)
PPA37170	clec-43_best	Lectin C-type domain(PF00059)
PPA37386	clec-43_best	CUB domain(PF00431), Lectin C-type domain(PF00059)
PPA38230	clec-43_best
PPA39563	clec-43_best	Lectin C-type domain(PF00059), CUB domain(PF00431)
PPA43391	clec-43_best	CUB domain(PF00431), Lectin C-type domain(PF00059), Diacylglycerol acyltransferase(PF03982)
ppa_stranded_DN30969_c1_g2_i3	clec-44_best	Lectin C-type domain(PF00059)
ppa_stranded_DN6364_c0_g2_i1	clec-44_best	Lectin C-type domain(PF00059)
PPA11506	clec-44_best	Lectin C-type domain(PF00059)
PPA42695	clec-44_best	Lectin C-type domain(PF00059)
PPA42904	clec-44_best	Lectin C-type domain(PF00059)
ppa_stranded_DN16846_c0_g1_i1	clec-49_BRH	Lectin C-type domain(PF00059)
ppa_stranded_DN30557_c0_g1_i4	clec-5_best	Lectin C-type domain(PF00059), CUB domain(PF00431)
PPA05781	clec-5_best	CUB domain(PF00431), Lectin C-type domain(PF00059)
PPA03201	clec-50_best	Lectin C-type domain(PF00059)
PPA43102	clec-50_best	Lectin C-type domain(PF00059)
PPA11619	clec-53_best	Lectin C-type domain(PF00059)
Iso_D.1341.2	clec-59_best	Lectin C-type domain(PF00059), von Willebrand factor type A domain(PF00092)
Iso_D.9263.1	clec-60_best	Lectin C-type domain(PF00059), von Willebrand factor type A domain(PF00092)
PPA04265	clec-60_best	Lectin C-type domain(PF00059), von Willebrand factor type A domain(PF13519)
PPA15131	clec-60_best	Lectin C-type domain(PF00059), von Willebrand factor type A domain(PF13519)
PPA45693	clec-60_best	Lectin C-type domain(PF00059), von Willebrand factor type A domain(PF00092)
Contig87-snapTAU.2	clec-61_best	von Willebrand factor type A domain(PF13519)
ppa_stranded_DN29255_c0_g6_i2	clec-61_best	von Willebrand factor type A domain(PF00092), Lectin C-type domain(PF00059)
ppa_stranded_DN29615_c0_g2_i1	clec-61_best	Lectin C-type domain(PF00059), von Willebrand factor type A domain(PF00092)
PPA09328	clec-61_best	von Willebrand factor type A domain(PF00092), Lectin C-type domain(PF00059)
PPA10018	clec-61_best	von Willebrand factor type A domain(PF13519)
PPA22169	clec-61_best	Lectin C-type domain(PF00059), von Willebrand factor type A domain(PF00092)
PPA41737	clec-62_best	Lectin C-type domain(PF00059), von Willebrand factor type A domain(PF00092)
Contig8-snapTAU.426	clec-63_best	Lectin C-type domain(PF00059), von Willebrand factor type A domain(PF00092)
ppa_stranded_DN10386_c0_g1_i1	clec-64_best	von Willebrand factor type A domain(PF00092), Lectin C-type domain(PF00059)
ppa_stranded_DN10885_c0_g2_i1	clec-64_best	von Willebrand factor type A domain(PF00092)
PPA04853	clec-7_best	Lectin C-type domain(PF00059)
ppa_stranded_DN31415_c0_g2_i1	clec-78_best	Sushi repeat (SCR repeat)(PF00084), HYR domain(PF02494), Coagulation Factor Xa inhibitory site(PF14670), Calcium-binding EGF domain(PF07645), Lectin C-type domain(PF00059), F5/8 type C domain(PF00754), CUB domain(PF00431)
PPA35274	clec-78_best	EGF-like domain(PF00008)
PPA37163	clec-78_best
PPA42194	clec-78_best	LNR domain(PF00066)
ppa_stranded_DN31415_c0_g5_i2	clec-78_BRH	HYR domain(PF02494), Human growth factor-like EGF(PF12661), EGF domain(PF12947), Concanavalin A-like lectin/glucanases superfamily(PF13385), EGF-like domain(PF00008), Tyrosine-protein kinase ephrin type A/B receptor-like(PF07699)
PPA13877	clec-9_best	CUB domain(PF00431)
PPA22219	clec-9_best	CUB domain(PF00431)
PPA37343	clec-9_best	CUB domain(PF00431), Lectin C-type domain(PF00059)
ppa_stranded_DN29455_c1_g1_i2	clip-1_BRH	CAP-Gly domain(PF01302)
ppa_stranded_DN20093_c0_g2_i1	cmd-1_best	EF-hand domain pair(PF13499)
PPA39519	cmd-1_best	EF-hand domain pair(PF13499)
PPA37695	cmd-1_BRH	EF-hand domain pair(PF13499)
PPA24150	cmk-1_BRH	Protein kinase domain(PF00069)
ppa_stranded_DN29711_c0_g2_i2	cnb-1_BRH	EF-hand domain pair(PF13499)
PPA03840	coel-1_BRH
PPA06170	cof-2_BRH	Olfactomedin-like domain(PF02191)
PPA08667	coh-1_BRH	Conserved region of Rad21 / Rec8 like protein(PF04824), N terminus of Rad21 / Rec8 like protein(PF04825)
ppa_stranded_DN10065_c0_g2_i1	col-104_best	Collagen triple helix repeat (20 copies)(PF01391)
PPA00456	col-104_best	Nematode cuticle collagen N-terminal domain(PF01484), Collagen triple helix repeat (20 copies)(PF01391)
PPA21921	col-104_best	Collagen triple helix repeat (20 copies)(PF01391), Nematode cuticle collagen N-terminal domain(PF01484)
Iso_D.1763.1	col-107_best	Nematode cuticle collagen N-terminal domain(PF01484)
ppa_stranded_DN30459_c0_g1_i6	col-107_best	Nematode cuticle collagen N-terminal domain(PF01484), Collagen triple helix repeat (20 copies)(PF01391)
PPA16241	col-107_best	Collagen triple helix repeat (20 copies)(PF01391), Nematode cuticle collagen N-terminal domain(PF01484)
PPA34596	col-107_best	Collagen triple helix repeat (20 copies)(PF01391), Nematode cuticle collagen N-terminal domain(PF01484)
PPA37780	col-107_best	Nematode cuticle collagen N-terminal domain(PF01484)
PPA38846	col-107_best	Nematode cuticle collagen N-terminal domain(PF01484), Collagen triple helix repeat (20 copies)(PF01391)
ppa_stranded_DN16577_c0_g1_i1	col-107_BRH	Nematode cuticle collagen N-terminal domain(PF01484), Collagen triple helix repeat (20 copies)(PF01391)
PPA34147	col-109_BRH	Nematode cuticle collagen N-terminal domain(PF01484), Collagen triple helix repeat (20 copies)(PF01391)
ppa_stranded_DN24622_c0_g1_i1	col-113_BRH	Collagen triple helix repeat (20 copies)(PF01391), Nematode cuticle collagen N-terminal domain(PF01484)
PPA06659	col-119_best	Major Facilitator Superfamily(PF07690), Serpentine type 7TM GPCR chemoreceptor Str(PF10326)
ppa_stranded_DN31334_c2_g6_i2	col-121_best	Collagen triple helix repeat (20 copies)(PF01391)
ppa_stranded_DN7182_c0_g1_i1	col-121_best	Collagen triple helix repeat (20 copies)(PF01391)
PPA34874	col-121_best	Collagen triple helix repeat (20 copies)(PF01391)
PPA28706	col-121_BRH	Collagen triple helix repeat (20 copies)(PF01391), Nematode cuticle collagen N-terminal domain(PF01484)
ppa_stranded_DN15609_c0_g2_i1	col-128_BRH	Collagen triple helix repeat (20 copies)(PF01391)
PPA04724	col-130_best	Collagen triple helix repeat (20 copies)(PF01391), Nematode cuticle collagen N-terminal domain(PF01484)
PPA11071	col-135_best	Collagen triple helix repeat (20 copies)(PF01391)
PPA17197	col-135_best	Collagen triple helix repeat (20 copies)(PF01391)
ppa_stranded_DN31410_c3_g1_i2	col-137_best	Nematode cuticle collagen N-terminal domain(PF01484), Collagen triple helix repeat (20 copies)(PF01391)
PPA33836	col-137_best	Nematode cuticle collagen N-terminal domain(PF01484), Collagen triple helix repeat (20 copies)(PF01391)
PPA39113	col-137_best	Collagen triple helix repeat (20 copies)(PF01391), Nematode cuticle collagen N-terminal domain(PF01484)
ppa_stranded_DN16571_c0_g1_i1	col-138_best	Collagen triple helix repeat (20 copies)(PF01391)
ppa_stranded_DN20611_c0_g1_i2	col-138_best	Collagen triple helix repeat (20 copies)(PF01391), Nematode cuticle collagen N-terminal domain(PF01484)
PPA00310	col-138_best	Nematode cuticle collagen N-terminal domain(PF01484), Collagen triple helix repeat (20 copies)(PF01391)
PPA01614	col-138_best	Collagen triple helix repeat (20 copies)(PF01391)
PPA16108	col-138_best	Nematode cuticle collagen N-terminal domain(PF01484), Collagen triple helix repeat (20 copies)(PF01391)
PPA36968	col-138_best	Collagen triple helix repeat (20 copies)(PF01391), Nematode cuticle collagen N-terminal domain(PF01484)
PPA39114	col-138_best	Nematode cuticle collagen N-terminal domain(PF01484), Collagen triple helix repeat (20 copies)(PF01391)
PPA45088	col-138_BRH	Collagen triple helix repeat (20 copies)(PF01391), Nematode cuticle collagen N-terminal domain(PF01484)
ppa_stranded_DN23592_c0_g1_i1	col-14_BRH	Collagen triple helix repeat (20 copies)(PF01391), Nematode cuticle collagen N-terminal domain(PF01484)
ppa_stranded_DN31449_c2_g4_i1	col-149_best	Collagen triple helix repeat (20 copies)(PF01391), Nematode cuticle collagen N-terminal domain(PF01484)
PPA39358	col-149_best
UMA-S60-37.50-mRNA-1_frag	col-149_best
PPA03509	col-149_BRH	Nematode cuticle collagen N-terminal domain(PF01484), Collagen triple helix repeat (20 copies)(PF01391)
PPA01327	col-157_best	Collagen triple helix repeat (20 copies)(PF01391), Nematode cuticle collagen N-terminal domain(PF01484)
PPA42516	col-157_best	RNA recognition motif(PF00076), Nematode cuticle collagen N-terminal domain(PF01484)
PPA37810	col-158_BRH	Nematode cuticle collagen N-terminal domain(PF01484), Collagen triple helix repeat (20 copies)(PF01391)
UMM-S10-93.98-mRNA-1_frag	col-160_best	Collagen triple helix repeat (20 copies)(PF01391), Nematode cuticle collagen N-terminal domain(PF01484)
UMM-S13-6.19-mRNA-1_frag	col-164_best	Collagen triple helix repeat (20 copies)(PF01391)
PPA27998	col-165_best	Collagen triple helix repeat (20 copies)(PF01391), Nematode cuticle collagen N-terminal domain(PF01484)
ppa_stranded_DN19433_c0_g2_i1	col-165_BRH	Nematode cuticle collagen N-terminal domain(PF01484), Collagen triple helix repeat (20 copies)(PF01391)
Contig21-snapTAU.284	col-171_best	Collagen triple helix repeat (20 copies)(PF01391), Nematode cuticle collagen N-terminal domain(PF01484)
isopolya.2050.1	col-171_BRH	Collagen triple helix repeat (20 copies)(PF01391), Nematode cuticle collagen N-terminal domain(PF01484)
PPA00515	col-172_best	Collagen triple helix repeat (20 copies)(PF01391), Nematode cuticle collagen N-terminal domain(PF01484)
PPA06858	col-173_BRH	Nematode cuticle collagen N-terminal domain(PF01484), Collagen triple helix repeat (20 copies)(PF01391)
PPA00296	col-174_BRH	Nematode cuticle collagen N-terminal domain(PF01484), Collagen triple helix repeat (20 copies)(PF01391)
Contig50-snapTAU.70	col-177_BRH	Collagen triple helix repeat (20 copies)(PF01391)
PPA07817	col-181_best	Collagen triple helix repeat (20 copies)(PF01391), Nematode cuticle collagen N-terminal domain(PF01484)
ppa_stranded_DN24522_c0_g1_i1	col-182_best	Collagen triple helix repeat (20 copies)(PF01391), Nematode cuticle collagen N-terminal domain(PF01484)
Iso_D.10518.1	col-3_best	Collagen triple helix repeat (20 copies)(PF01391), Nematode cuticle collagen N-terminal domain(PF01484)
ppa_stranded_DN29593_c1_g6_i1	col-3_best	Nematode cuticle collagen N-terminal domain(PF01484)
PPA04213	col-3_best	Nematode cuticle collagen N-terminal domain(PF01484), Serpentine type 7TM GPCR chemoreceptor Srx(PF10328), Collagen triple helix repeat (20 copies)(PF01391)
PPA05772	col-3_best
PPA08503	col-3_best	Nematode cuticle collagen N-terminal domain(PF01484)
PPA09395	col-3_best	Nematode cuticle collagen N-terminal domain(PF01484), Serpentine type 7TM GPCR chemoreceptor Srx(PF10328)
PPA16111	col-3_best	Nematode cuticle collagen N-terminal domain(PF01484)
PPA16412	col-3_best	Nematode cuticle collagen N-terminal domain(PF01484)
PPA24818	col-3_best	Collagen triple helix repeat (20 copies)(PF01391), Nematode cuticle collagen N-terminal domain(PF01484)
PPA24821	col-3_best	Collagen triple helix repeat (20 copies)(PF01391), Nematode cuticle collagen N-terminal domain(PF01484)
PPA25817	col-3_best	Collagen triple helix repeat (20 copies)(PF01391), Nematode cuticle collagen N-terminal domain(PF01484)
PPA30186	col-3_best	Nematode cuticle collagen N-terminal domain(PF01484), Serpentine type 7TM GPCR chemoreceptor Srd(PF10317)
PPA33588	col-3_best	Nematode cuticle collagen N-terminal domain(PF01484), Collagen triple helix repeat (20 copies)(PF01391)
PPA33590	col-3_best	Nematode cuticle collagen N-terminal domain(PF01484), Collagen triple helix repeat (20 copies)(PF01391)
PPA33931	col-3_best	Collagen triple helix repeat (20 copies)(PF01391), Nematode cuticle collagen N-terminal domain(PF01484)
PPA34215	col-3_best	Nematode cuticle collagen N-terminal domain(PF01484), Collagen triple helix repeat (20 copies)(PF01391)
PPA34380	col-3_best	Collagen triple helix repeat (20 copies)(PF01391), Nematode cuticle collagen N-terminal domain(PF01484)
PPA37474	col-3_best	Nematode cuticle collagen N-terminal domain(PF01484), Collagen triple helix repeat (20 copies)(PF01391)
PPA40518	col-3_best	Nematode cuticle collagen N-terminal domain(PF01484)
PPA41640	col-3_best	Nematode cuticle collagen N-terminal domain(PF01484), Collagen triple helix repeat (20 copies)(PF01391)
PPA42079	col-3_best	Nematode cuticle collagen N-terminal domain(PF01484)
PPA42171	col-3_best	Nematode cuticle collagen N-terminal domain(PF01484)
PPA42555	col-3_best	Collagen triple helix repeat (20 copies)(PF01391)
PPA42913	col-3_best	Nematode cuticle collagen N-terminal domain(PF01484), Collagen triple helix repeat (20 copies)(PF01391)
PPA45398	col-3_best	Nematode cuticle collagen N-terminal domain(PF01484)
PPA10788	col-3_BRH	Nematode cuticle collagen N-terminal domain(PF01484), Collagen triple helix repeat (20 copies)(PF01391)
PPA21304	col-36_BRH	Nematode cuticle collagen N-terminal domain(PF01484), Collagen triple helix repeat (20 copies)(PF01391)
PPA34820	col-38_BRH	Collagen triple helix repeat (20 copies)(PF01391), Nematode cuticle collagen N-terminal domain(PF01484)
Iso_D.7080.1	col-41_best	Collagen triple helix repeat (20 copies)(PF01391), Nematode cuticle collagen N-terminal domain(PF01484)
PPA35797	col-41_best	Nematode cuticle collagen N-terminal domain(PF01484), Collagen triple helix repeat (20 copies)(PF01391)
PPA39954	col-41_best	Collagen triple helix repeat (20 copies)(PF01391), Nematode cuticle collagen N-terminal domain(PF01484)
PPA43160	col-41_best	Collagen triple helix repeat (20 copies)(PF01391), Nematode cuticle collagen N-terminal domain(PF01484)
PPA18194	col-41_BRH	Nematode cuticle collagen N-terminal domain(PF01484), Collagen triple helix repeat (20 copies)(PF01391)
PPA45468	col-46_best	Collagen triple helix repeat (20 copies)(PF01391)
ppa_stranded_DN12219_c0_g1_i1	col-46_BRH	Collagen triple helix repeat (20 copies)(PF01391)
PPA04659	col-53_best	Collagen triple helix repeat (20 copies)(PF01391)
Iso_D.6600.2	col-54_best	Nematode cuticle collagen N-terminal domain(PF01484)
PPA06731	col-54_best	Collagen triple helix repeat (20 copies)(PF01391)
PPA39878	col-54_best	Collagen triple helix repeat (20 copies)(PF01391)
ppa_stranded_DN17179_c0_g1_i1	col-60_best	Collagen triple helix repeat (20 copies)(PF01391), Nematode cuticle collagen N-terminal domain(PF01484)
ppa_stranded_DN26656_c0_g2_i1	col-60_best	Nematode cuticle collagen N-terminal domain(PF01484), Collagen triple helix repeat (20 copies)(PF01391)
PPA09354	col-60_best	Collagen triple helix repeat (20 copies)(PF01391)
PPA39161	col-60_best	Nematode cuticle collagen N-terminal domain(PF01484), Collagen triple helix repeat (20 copies)(PF01391)
PPA39084	col-60_BRH	Nematode cuticle collagen N-terminal domain(PF01484)
PPA34600	col-65_best	Nematode cuticle collagen N-terminal domain(PF01484)
PPA34598	col-65_BRH	Nematode cuticle collagen N-terminal domain(PF01484)
PPA16697	col-71_best	Collagen triple helix repeat (20 copies)(PF01391), Nematode cuticle collagen N-terminal domain(PF01484)
PPA16107	col-73_best	Collagen triple helix repeat (20 copies)(PF01391), Nematode cuticle collagen N-terminal domain(PF01484)
PPA45086	col-73_best	Nematode cuticle collagen N-terminal domain(PF01484), Collagen triple helix repeat (20 copies)(PF01391)
ppa_stranded_DN30020_c0_g1_i2	col-74_best	Collagen triple helix repeat (20 copies)(PF01391)
ppa_stranded_DN22006_c0_g1_i1	col-76_BRH	Collagen triple helix repeat (20 copies)(PF01391), Nematode cuticle collagen N-terminal domain(PF01484)
isototal.2285.1	col-77_best	Nematode cuticle collagen N-terminal domain(PF01484), Collagen triple helix repeat (20 copies)(PF01391)
ppa_stranded_DN23614_c0_g1_i1	col-77_best	Nematode cuticle collagen N-terminal domain(PF01484), Collagen triple helix repeat (20 copies)(PF01391)
PPA15074	col-77_best	Nematode cuticle collagen N-terminal domain(PF01484), Zinc finger, C3HC4 type (RING finger)(PF13920)
PPA15263	col-77_best	Collagen triple helix repeat (20 copies)(PF01391), Nematode cuticle collagen N-terminal domain(PF01484)
PPA21326	col-77_best	Nematode cuticle collagen N-terminal domain(PF01484)
PPA21677	col-77_best	Nematode cuticle collagen N-terminal domain(PF01484), Collagen triple helix repeat (20 copies)(PF01391)
PPA22789	col-77_best	Nematode cuticle collagen N-terminal domain(PF01484), Collagen triple helix repeat (20 copies)(PF01391)
PPA41648	col-77_best	Nematode cuticle collagen N-terminal domain(PF01484), Collagen triple helix repeat (20 copies)(PF01391)
PPA43886	col-77_BRH	Nematode cuticle collagen N-terminal domain(PF01484), Collagen triple helix repeat (20 copies)(PF01391)
Iso_D.9808.2	col-90_best	Nematode cuticle collagen N-terminal domain(PF01484), Collagen triple helix repeat (20 copies)(PF01391)
PPA02729	col-90_best	Nematode cuticle collagen N-terminal domain(PF01484), Collagen triple helix repeat (20 copies)(PF01391)
PPA02731	col-90_best	Collagen triple helix repeat (20 copies)(PF01391), Nematode cuticle collagen N-terminal domain(PF01484)
PPA16109	col-90_best	Collagen triple helix repeat (20 copies)(PF01391), Nematode cuticle collagen N-terminal domain(PF01484)
PPA40064	col-90_best	Collagen triple helix repeat (20 copies)(PF01391), Nematode cuticle collagen N-terminal domain(PF01484)
PPA41378	col-90_best	Nematode cuticle collagen N-terminal domain(PF01484), Collagen triple helix repeat (20 copies)(PF01391)
PPA43121	col-90_best	Nematode cuticle collagen N-terminal domain(PF01484), Collagen triple helix repeat (20 copies)(PF01391)
PPA36848	col-97_BRH	Nematode cuticle collagen N-terminal domain(PF01484)
Iso_D.13976.1	copa-1_BRH	Coatomer (COPI) alpha subunit C-terminus(PF06957), WD domain, G-beta repeat(PF00400), Coatomer WD associated region(PF04053)
Contig48-snapTAU.5	copb-2_best	WD domain, G-beta repeat(PF00400)
PPA11563	copb-2_best	WD domain, G-beta repeat(PF00400)
PPA13643	copb-2_BRH	Coatomer WD associated region(PF04053), WD domain, G-beta repeat(PF00400)
PPA01732	cor-1_BRH	Domain of unknown function (DUF1899)(PF08953), Type of WD40 repeat(PF16300), WD domain, G-beta repeat(PF00400)
ppa_stranded_DN26875_c0_g1_i1	cpb-1_best	Cytoplasmic polyadenylation element-binding protein ZZ domain(PF16366), RNA recognition motif(PF00076), RNA recognition motif(PF16367)
PPA28563	cpb-1_best	RNA recognition motif(PF16367), Cytoplasmic polyadenylation element-binding protein ZZ domain(PF16366)
ppa_stranded_DN27767_c0_g1_i2	cpb-1_BRH	Cytoplasmic polyadenylation element-binding protein ZZ domain(PF16366), RNA recognition motif(PF16367), RNA recognition motif(PF00076)
Iso_D.8787.1	cpb-3_BRH	Cytoplasmic polyadenylation element-binding protein ZZ domain(PF16366), RNA recognition motif(PF16367)
PPA36354	cpf-1_BRH	Cleavage stimulation factor subunit 1, dimerisation domain(PF16699), WD domain, G-beta repeat(PF00400)
PPA07031	cpf-2_BRH	Transcription termination and cleavage factor C-terminal(PF14304), RNA recognition motif(PF00076), Hinge domain of cleavage stimulation factor subunit 2(PF14327)
PPA21299	cpna-1_BRH	Copine(PF07002)
ppa_stranded_DN30433_c0_g5_i2	cpna-2_BRH	Copine(PF07002)
PPA08725	cpr-6_BRH	Papain family cysteine protease(PF00112), Endonuclease-reverse transcriptase(PF14529)
ppa_stranded_DN8740_c0_g2_i1	crb-1_best	EGF-like domain(PF00008)
PPA07504	crb-1_best	Human growth factor-like EGF(PF12661)
PPA37313	crb-1_best
PPA08419	crb-1_BRH	Laminin G domain(PF02210), Calcium-binding EGF domain(PF07645), EGF-like domain(PF00008), Human growth factor-like EGF(PF12661)
PPA22090	cri-2_best
ppa_stranded_DN23320_c0_g1_i2	crld-1_BRH	TLR4 regulator and MIR-interacting MSAP(PF11938), Calcium-binding EGF domain(PF07645)
PPA14135	crm-1_BRH	Antistasin family(PF02822), von Willebrand factor type C domain(PF00093)
PPA11948	crml-1_BRH	Carmil pleckstrin homology domain(PF17888)
ppa_stranded_DN22720_c0_g2_i1	csk-1_BRH	Protein tyrosine and serine/threonine kinase(PF07714), SH2 domain(PF00017)
ppa_stranded_DN30153_c0_g2_i2	csnk-1_BRH	Protein kinase domain(PF00069)
PPA00338	cst-1_BRH	C terminal SARAH domain of Mst1(PF11629), Protein kinase domain(PF00069)
PPA20624	cup-4_best	Neurotransmitter-gated ion-channel ligand binding domain(PF02931)
PPA18852	cup-4_BRH	Neurotransmitter-gated ion-channel ligand binding domain(PF02931)
ppa_stranded_DN15579_c0_g1_i1	cus-2_BRH	RNA recognition motif(PF00076)
PPA35556	cut-4_BRH	Zona pellucida-like domain(PF00100)
PPA09931	cut-6_BRH	von Willebrand factor type A domain(PF00092)
ppa_stranded_DN19105_c0_g2_i1	cutl-23_BRH	von Willebrand factor type A domain(PF00092)
PPA02927	cyk-1_BRH	Formin Homology 2 Domain(PF02181), Diaphanous FH3 Domain(PF06367)
PPA36681	cyk-3_BRH	Ubiquitin carboxyl-terminal hydrolase(PF00443)
PPA20897	cyk-4_best	RhoGAP domain(PF00620)
PPA28316	cyk-4_best	RhoGAP domain(PF00620)
PPA13635	cyk-4_BRH	RhoGAP domain(PF00620)
ppa_stranded_DN23062_c0_g1_i1	cyn-13_BRH	Cyclophilin type peptidyl-prolyl cis-trans isomerase/CLD(PF00160), RNA recognition motif(PF00076)
ppa_stranded_DN22988_c0_g1_i1	cyn-8_BRH	Cyclophilin type peptidyl-prolyl cis-trans isomerase/CLD(PF00160)
PPA16343	cyp-13A1_best	Cytochrome P450(PF00067)
ppa_stranded_DN21166_c0_g1_i1	cyp-13A10_best	Cytochrome P450(PF00067)
PPA05782	cyp-13A10_best	Cytochrome P450(PF00067)
PPA05909	cyp-13A10_best	Cytochrome P450(PF00067)
PPA34790	cyp-13A10_best	Cytochrome P450(PF00067)
PPA43646	cyp-13A10_best	Cytochrome P450(PF00067)
Iso_D.7199.1	cyp-13A10_BRH	Cytochrome P450(PF00067)
Iso_D.7606.2	cyp-13A12_best	Cytochrome P450(PF00067)
ppa_stranded_DN25960_c0_g2_i1	cyp-13A12_BRH	Cytochrome P450(PF00067)
Contig116-snapTAU.58	cyp-13A2_best	Cytochrome P450(PF00067)
Contig217-snapTAU.1	cyp-13A2_best	Cytochrome P450(PF00067)
Contig42-snapTAU.165	cyp-13A2_best	Cytochrome P450(PF00067), Major Facilitator Superfamily(PF07690)
PPA15107	cyp-13A2_best	Cytochrome P450(PF00067)
PPA16811	cyp-13A2_best	Cytochrome P450(PF00067)
PPA42278	cyp-13A2_best	Cytochrome P450(PF00067)
Iso_D.7605.3	cyp-13A2_BRH	Cytochrome P450(PF00067)
PPA13184	cyp-13A3_best	Cytochrome P450(PF00067)
Iso_D.10113.1	cyp-13A8_best	Cytochrome P450(PF00067)
PPA03198	cyp-13B1_best	Cytochrome P450(PF00067)
PPA37558	cyp-13B1_best	Cytochrome P450(PF00067)
ppa_stranded_DN24295_c0_g1_i1	cyp-13B1_BRH	Cytochrome P450(PF00067)
Iso_D.9898.1	cyp-14A1_best	Cytochrome P450(PF00067)
ppa_stranded_DN26700_c0_g2_i2	cyp-14A1_best	Cytochrome P450(PF00067)
PPA02115	cyp-14A1_best	Cytochrome P450(PF00067)
PPA16080	cyp-14A1_best	Cytochrome P450(PF00067)
PPA36437	cyp-14A1_best	Cytochrome P450(PF00067)
PPA36803	cyp-14A1_best	Cytochrome P450(PF00067)
PPA45574	cyp-14A1_best	Cytochrome P450(PF00067)
PPA04217	cyp-14A1_BRH	Cytochrome P450(PF00067), Moulting cycle(PF04870)
Iso_D.9845.1	cyp-14A2_best	Cytochrome P450(PF00067)
ppa_stranded_DN31138_c9_g3_i1	cyp-14A2_best	Cytochrome P450(PF00067)
ppa_stranded_DN31558_c2_g2_i1	cyp-14A2_best	Cytochrome P450(PF00067)
PPA01636	cyp-14A2_best	Cytochrome P450(PF00067)
PPA01637	cyp-14A2_best	Cytochrome P450(PF00067)
PPA02220	cyp-14A2_best	Cytochrome P450(PF00067)
PPA11390	cyp-14A2_best	Cytochrome P450(PF00067)
PPA16475	cyp-14A2_best	Cytochrome P450(PF00067)
PPA29536	cyp-14A2_best	Cytochrome P450(PF00067)
PPA36726	cyp-14A2_best	Cytochrome P450(PF00067)
PPA40638	cyp-14A2_best	Cytochrome P450(PF00067)
PPA41848	cyp-14A2_best	Cytochrome P450(PF00067)
PPA02337	cyp-14A3_best	Cytochrome P450(PF00067)
PPA04840	cyp-14A3_best	Cytochrome P450(PF00067)
PPA11401	cyp-14A3_best	Cytochrome P450(PF00067)
PPA20893	cyp-14A3_best	Cytochrome P450(PF00067)
PPA24284	cyp-14A3_best	Serpentine type 7TM GPCR chemoreceptor Srx(PF10328), Cytochrome P450(PF00067)
PPA38867	cyp-14A3_best	Cytochrome P450(PF00067)
PPA41722	cyp-14A3_best	Cytochrome P450(PF00067)
PPA41730	cyp-14A3_best	Serpentine type 7TM GPCR chemoreceptor Srh(PF10318), Cytochrome P450(PF00067)
PPA41751	cyp-14A3_best	Cytochrome P450(PF00067)
PPA42368	cyp-14A3_best	Cytochrome P450(PF00067)
PPA21501	cyp-14A4_best	Cytochrome P450(PF00067)
Contig80-snapTAU.30	cyp-14A5_best	Cytochrome P450(PF00067)
Iso_D.9899.1	cyp-14A5_best	Cytochrome P450(PF00067)
ppa_stranded_DN25821_c0_g1_i1	cyp-14A5_best	Cytochrome P450(PF00067)
ppa_stranded_DN26752_c0_g1_i2	cyp-14A5_best	Cytochrome P450(PF00067)
ppa_stranded_DN28548_c0_g2_i1	cyp-14A5_best	Cytochrome P450(PF00067)
ppa_stranded_DN31138_c10_g1_i7	cyp-14A5_best	Cytochrome P450(PF00067)
ppa_stranded_DN31138_c6_g2_i1	cyp-14A5_best	Cytochrome P450(PF00067)
PPA01059	cyp-14A5_best	Cytochrome P450(PF00067)
PPA11389	cyp-14A5_best	Cytochrome P450(PF00067)
PPA15472	cyp-14A5_best	Cytochrome P450(PF00067)
PPA17486	cyp-14A5_best	Cytochrome P450(PF00067)
PPA20869	cyp-14A5_best	Cytochrome P450(PF00067)
PPA25766	cyp-14A5_best	Cytochrome P450(PF00067)
PPA27477	cyp-14A5_best	Cytochrome P450(PF00067)
PPA34198	cyp-14A5_best	Cytochrome P450(PF00067)
PPA40784	cyp-14A5_best	Cytochrome P450(PF00067)
PPA41244	cyp-14A5_best	Cytochrome P450(PF00067)
PPA41762	cyp-14A5_best	Cytochrome P450(PF00067)
PPA41819	cyp-14A5_best	Cytochrome P450(PF00067)
PPA42707	cyp-14A5_best	Cytochrome P450(PF00067)
PPA45368	cyp-14A5_best	Cytochrome P450(PF00067)
PPA45778	cyp-14A5_best	Cytochrome P450(PF00067)
PPA16916	cyp-23A1_best	Cytochrome P450(PF00067)
ppa_stranded_DN28124_c0_g2_i2	cyp-23A1_BRH	Cytochrome P450(PF00067)
PPA03734	cyp-25A2_best	Cytochrome P450(PF00067), ARD/ARD' family(PF03079)
PPA29423	cyp-25A2_best	Cytochrome P450(PF00067)
PPA41649	cyp-25A2_best	Cytochrome P450(PF00067)
PPA41650	cyp-25A2_best	Cytochrome P450(PF00067)
PPA01131	cyp-25A3_best	Cytochrome P450(PF00067)
PPA25835	cyp-25A3_best	Cytochrome P450(PF00067)
PPA29416	cyp-25A3_best	Cytochrome P450(PF00067)
PPA40899	cyp-25A3_best	Cytochrome P450(PF00067)
PPA42069	cyp-25A3_best	Cytochrome P450(PF00067)
ppa_stranded_DN31305_c1_g1_i3	cyp-25A3_BRH	Cytochrome P450(PF00067)
PPA14078	cyp-29A3_best	Cytochrome P450(PF00067)
ppa_stranded_DN24977_c0_g1_i2	cyp-29A4_best	Cytochrome P450(PF00067)
ppa_stranded_DN25698_c0_g2_i1	cyp-29A4_best	Cytochrome P450(PF00067)
ppa_stranded_DN30252_c0_g1_i2	cyp-29A4_best	Cytochrome P450(PF00067)
ppa_stranded_DN31006_c0_g3_i2	cyp-29A4_best	Cytochrome P450(PF00067)
PPA02189	cyp-29A4_best	Cytochrome P450(PF00067)
PPA07006	cyp-29A4_best	Ion channel regulatory protein UNC-93(PF05978), Cytochrome P450(PF00067)
PPA19712	cyp-29A4_best	Cytochrome P450(PF00067)
PPA25928	cyp-29A4_best	Cytochrome P450(PF00067)
PPA29385	cyp-29A4_best	Cytochrome P450(PF00067)
PPA40644	cyp-29A4_best	Cytochrome P450(PF00067)
ppa_stranded_DN30579_c0_g2_i9	cyp-29A4_BRH	Cytochrome P450(PF00067)
ppa_stranded_DN31472_c2_g7_i6	cyp-31A3_BRH	Cytochrome P450(PF00067)
Contig67-snapTAU.62	cyp-32A1_best	Reverse transcriptase (RNA-dependent DNA polymerase)(PF00078), Cytochrome P450(PF00067)
ppa_stranded_DN13040_c0_g1_i1	cyp-32A1_best	Cytochrome P450(PF00067)
ppa_stranded_DN24513_c0_g2_i2	cyp-32A1_best	Cytochrome P450(PF00067)
ppa_stranded_DN26153_c0_g2_i2	cyp-32A1_best	Cytochrome P450(PF00067)
ppa_stranded_DN31108_c0_g2_i2	cyp-32A1_best	Cytochrome P450(PF00067)
ppa_stranded_DN32096_c0_g1_i1	cyp-32A1_best	Cytochrome P450(PF00067)
PPA14079	cyp-32A1_best	Cytochrome P450(PF00067)
PPA22157	cyp-32A1_best	Cytochrome P450(PF00067)
PPA40877	cyp-32A1_best	Cytochrome P450(PF00067)
PPA43766	cyp-32A1_best	Cytochrome P450(PF00067)
ppa_stranded_DN30594_c0_g15_i3	cyp-32A1_BRH	Cytochrome P450(PF00067)
PPA11638	cyp-33C1_best	Cytochrome P450(PF00067)
PPA46063	cyp-33C1_best	Cytochrome P450(PF00067)
PPA11385	cyp-33C2_best	Cytochrome P450(PF00067)
ppa_stranded_DN26068_c0_g1_i2	cyp-33C2_BRH	Cytochrome P450(PF00067)
PPA25752	cyp-33C5_best	Serpentine type 7TM GPCR chemoreceptor Sri(PF10327), Serpentine type 7TM GPCR chemoreceptor Srh(PF10318), Cytochrome P450(PF00067)
PPA25753	cyp-33C5_best	Cytochrome P450(PF00067)
ppa_stranded_DN16198_c0_g1_i1	cyp-33C5_BRH	Cytochrome P450(PF00067)
ppa_stranded_DN18133_c0_g1_i1	cyp-36A1_best	Cytochrome P450(PF00067)
ppa_stranded_DN25356_c0_g1_i3	cyp-36A1_best	Cytochrome P450(PF00067)
PPA04947	cyp-36A1_best	Cytochrome P450(PF00067), DUF236 repeat(PF03057)
PPA05778	cyp-36A1_best	Cytochrome P450(PF00067)
PPA06639	cyp-36A1_best	Cytochrome P450(PF00067)
PPA08571	cyp-36A1_best	Cytochrome P450(PF00067)
PPA10814	cyp-36A1_best	Cytochrome P450(PF00067)
PPA14660	cyp-36A1_best	Cytochrome P450(PF00067)
PPA17477	cyp-36A1_best	Cytochrome P450(PF00067)
PPA26090	cyp-36A1_best	Cytochrome P450(PF00067)
PPA35789	cyp-36A1_best	Cytochrome P450(PF00067)
PPA39602	cyp-36A1_best	Cytochrome P450(PF00067)
PPA41807	cyp-36A1_best	Cytochrome P450(PF00067)
PPA41813	cyp-36A1_best	Cytochrome P450(PF00067)
PPA45787	cyp-36A1_best	Cytochrome P450(PF00067)
Iso_D.13672.1	cyp-36A1_BRH	Cytochrome P450(PF00067)
ppa_stranded_DN29155_c0_g2_i1	cyp-37A1_best	Cytochrome P450(PF00067)
ppa_stranded_DN29833_c1_g1_i6	cyp-37A1_best	Cytochrome P450(PF00067)
PPA12554	cyp-37A1_best	Cytochrome P450(PF00067)
PPA25798	cyp-37A1_best	short chain dehydrogenase(PF00106), Cytochrome P450(PF00067)
PPA38240	cyp-37A1_best	Cytochrome P450(PF00067)
ppa_stranded_DN24871_c0_g1_i2	cyp-37A1_BRH	Cytochrome P450(PF00067)
Iso_D.10455.5	cyp-37B1_best	Cytochrome P450(PF00067)
ppa_stranded_DN7977_c0_g2_i1	cyp-42A1_BRH	Cytochrome P450(PF00067)
ppa_stranded_DN25940_c0_g1_i1	cyp-43A1_BRH	Cytochrome P450(PF00067)
ppa_stranded_DN18407_c0_g1_i1	cyp-44A1_BRH	Cytochrome P450(PF00067)
ppa_stranded_DN27650_c0_g1_i1	cysl-2_BRH	Pyridoxal-phosphate dependent enzyme(PF00291)
PPA29595	D1005.10_best	Serpentine type 7TM GPCR chemoreceptor Srsx(PF10320)
Contig10-snap.216	D1014.2_BRH
PPA14598	D1079.1c_BRH	7 transmembrane receptor (rhodopsin family)(PF00001)
PPA39220	D1081.7_BRH
PPA10730	D2005.6_BRH	Membrane-associating domain(PF01284)
PPA02566	D2045.7_BRH	Protein kinase domain(PF00069)
ppa_stranded_DN28329_c0_g2_i5	daf-1_best	Protein kinase domain(PF00069)
PPA07267	daf-1_BRH	Protein tyrosine and serine/threonine kinase(PF07714)
ppa_stranded_DN29735_c0_g1_i1	daf-10_BRH	WD domain, G-beta repeat(PF00400)
PPA14907	daf-11_BRH	Adenylate and Guanylate cyclase catalytic domain(PF00211), Receptor family ligand binding region(PF01094), Protein tyrosine and serine/threonine kinase(PF07714)
ppa_stranded_DN30554_c0_g2_i14	daf-12_BRH	Zinc finger, C4 type (two domains)(PF00105)
PPA22489	daf-15_BRH	Raptor N-terminal CASPase like domain(PF14538)
ppa_stranded_DN28665_c0_g2_i7	daf-2_best	Protein tyrosine and serine/threonine kinase(PF07714)
Iso_D.7586.1	daf-2_BRH	Protein tyrosine and serine/threonine kinase(PF07714)
PPA06753	daf-37_BRH	7 transmembrane receptor (rhodopsin family)(PF00001)
Contig52-snap.119	daf-38_best
PPA38752	daf-38_BRH	7 transmembrane receptor (rhodopsin family)(PF00001)
PPA00776	daf-4_best	Protein kinase domain(PF00069)
PPA15462	daf-4_best	Protein kinase domain(PF00069)
PPA15180	daf-4_BRH	Protein kinase domain(PF00069)
ppa_stranded_DN31235_c0_g1_i4	daf-8_best	MH2 domain(PF03166)
PPA15273	daf-9_best	Cytochrome P450(PF00067)
Contig32-snapTAU.41	daf-9_BRH	Cytochrome P450(PF00067)
isopolya.7634.4	dao-5_BRH	SRP40, C-terminal domain(PF05022)
PPA26107	dapk-1_BRH	Death domain(PF00531), Protein kinase domain(PF00069), Ankyrin repeats (many copies)(PF13637), C-terminal of Roc, COR, domain(PF16095), Ankyrin repeats (3 copies)(PF12796)
PPA07487	dat-1_best	Sodium:neurotransmitter symporter family(PF00209)
PPA09932	dat-1_BRH	Sodium:neurotransmitter symporter family(PF00209)
PPA20038	daz-1_BRH	RNA recognition motif(PF00076)
ppa_stranded_DN9684_c0_g1_i1	dbn-1_BRH	SH3 domain(PF00018), Repeat in HS1/Cortactin(PF02218)
PPA16907	dcar-1_BRH
PPA21256	dcn-1_best	Cullin binding(PF03556)
PPA06890	dcr-1_BRH	Dicer, dsRNA-binding domain(PF20932), Type III restriction enzyme, res subunit(PF04851), Dicer dimerisation domain(PF03368), Helicase conserved C-terminal domain(PF00271), Dicer, platform domain(PF20931), PAZ domain(PF02170), Ribonuclease III domain(PF00636)
PPA24457	ddr-2_BRH	F5/8 type C domain(PF00754), Protein tyrosine and serine/threonine kinase(PF07714), Discoidin domain-containing receptor 1/2, DS-like domain(PF21114)
PPA40700	ddx-15_best	Serpentine type 7TM GPCR receptor class ab chemoreceptor(PF10292)
PPA19994	ddx-15_BRH	Helicase associated domain (HA2), ratchet-like(PF21010), DEAD/DEAH box helicase(PF00270), Helicase conserved C-terminal domain(PF00271), Oligonucleotide/oligosaccharide-binding (OB)-fold(PF07717), Helicase associated domain (HA2), winged-helix(PF04408)
PPA34522	ddx-17_best	Helicase conserved C-terminal domain(PF00271), DEAD/DEAH box helicase(PF00270)
PPA14219	ddx-17_BRH	Helicase conserved C-terminal domain(PF00271), DEAD/DEAH box helicase(PF00270)
PPA22725	ddx-19_BRH	DEAD/DEAH box helicase(PF00270), Helicase conserved C-terminal domain(PF00271)
isopolya.3652.1	ddx-23_BRH	DEAD/DEAH box helicase(PF00270), Helicase conserved C-terminal domain(PF00271)
ppa_stranded_DN31319_c0_g4_i1	ddx-27_BRH	DEAD/DEAH box helicase(PF00270), Helicase conserved C-terminal domain(PF00271)
Contig11-snapTAU.274	ddx-35_BRH	Helicase conserved C-terminal domain(PF00271), Oligonucleotide/oligosaccharide-binding (OB)-fold(PF07717), Helicase associated domain (HA2), winged-helix(PF04408), Helicase associated domain (HA2), ratchet-like(PF21010)
PPA22986	ddx-52_BRH	DEAD/DEAH box helicase(PF00270), Helicase conserved C-terminal domain(PF00271)
ppa_stranded_DN29054_c0_g1_i1	deg-3_BRH	Neurotransmitter-gated ion-channel ligand binding domain(PF02931), Neurotransmitter-gated ion-channel transmembrane region(PF02932)
ppa_stranded_DN24554_c0_g1_i3	des-2_BRH	Neurotransmitter-gated ion-channel transmembrane region(PF02932), Neurotransmitter-gated ion-channel ligand binding domain(PF02931)
PPA02601	dex-1_BRH	EGF domain(PF12947), Nidogen-like(PF06119)
PPA39401	dgtr-1_best	Diacylglycerol acyltransferase(PF03982)
PPA11202	dhc-1_BRH	Dynein heavy chain region D6 P-loop domain(PF03028), AAA+ lid domain(PF17857), Microtubule-binding stalk of dynein motor(PF12777), Dynein heavy chain, N-terminal region 1(PF08385), Hydrolytic ATP binding site of dynein motor region(PF12774), Dynein heavy chain C-terminal domain(PF18199), Dynein heavy chain AAA lid domain(PF18198), ATP-binding dynein motor region(PF12781), Dynein heavy chain, N-te…
PPA41765	dhs-2_best	Endonuclease-reverse transcriptase(PF14529)
PPA41228	dhs-22_best	Serpentine type 7TM GPCR chemoreceptor Str(PF10326)
PPA29737	dhs-3_best	Serpentine type 7TM GPCR chemoreceptor Sri(PF10327), short chain dehydrogenase(PF00106), Serpentine type 7TM GPCR chemoreceptor Srh(PF10318)
PPA12810	die-1_BRH	Zinc finger, C2H2 type(PF00096)
Contig142-snapTAU.31	dig-1_best
Contig142-snapTAU.32	dig-1_best	von Willebrand factor type A domain(PF00092)
Iso_D.9971.2	dig-1_best
PPA08009	dig-1_best
Contig142-snapTAU.28	dig-1_BRH	Fibronectin type III domain(PF00041), Immunoglobulin domain(PF13927), Immunoglobulin domain(PF00047)
ppa_stranded_DN8390_c0_g1_i1	dim-1_best
ppa_stranded_DN28923_c0_g1_i4	dim-1_BRH	Immunoglobulin I-set domain(PF07679)
PPA35615	din-1_BRH
ppa_stranded_DN31033_c1_g6_i8	dkf-1_BRH	Protein kinase domain(PF00069), Phorbol esters/diacylglycerol binding domain (C1 domain)(PF00130)
PPA12629	dkf-2_BRH	Phorbol esters/diacylglycerol binding domain (C1 domain)(PF00130), PH domain(PF00169), Protein kinase domain(PF00069)
Contig15-snapTAU.321	dlg-1_best	PDZ domain(PF00595)
ppa_stranded_DN18955_c0_g1_i1	dlg-1_best	PDZ domain(PF00595)
PPA27259	dlg-1_BRH	Guanylate kinase(PF00625), PDZ domain(PF00595), L27_1(PF09058)
Iso_D.6566.1	dlk-1_best	Protein kinase domain(PF00069)
ppa_stranded_DN27399_c0_g1_i2	dlk-1_best	Protein tyrosine and serine/threonine kinase(PF07714)
ppa_stranded_DN27656_c0_g2_i4	dlk-1_best	Protein tyrosine and serine/threonine kinase(PF07714), MIF4G domain(PF02854)
PPA02282	dlk-1_best	Protein kinase domain(PF00069)
PPA12663	dlk-1_best	Protein kinase domain(PF00069)
PPA12666	dlk-1_best	Protein kinase domain(PF00069)
PPA42571	dlk-1_best	Protein kinase domain(PF00069)
PPA37215	dlk-1_BRH	Protein tyrosine and serine/threonine kinase(PF07714)
PPA23053	dma-1_BRH	Leucine rich repeat(PF13855)
ppa_stranded_DN18713_c0_g1_i1	dmd-6_BRH	DM DNA binding domain(PF00751)
Iso_D.9476.1	dmsr-1_best	Serpentine type 7TM GPCR chemoreceptor Srw(PF10324)
PPA03728	dmsr-1_best	Serpentine type 7TM GPCR chemoreceptor Srw(PF10324)
PPA19538	dmsr-1_best	Serpentine type 7TM GPCR chemoreceptor Srw(PF10324)
PPA35769	dmsr-1_best	Serpentine type 7TM GPCR chemoreceptor Srw(PF10324)
PPA38531	dmsr-1_best	Serpentine type 7TM GPCR chemoreceptor Srw(PF10324)
PPA41824	dmsr-1_best	Serpentine type 7TM GPCR chemoreceptor Srw(PF10324)
PPA26446	dmsr-1_BRH	Serpentine type 7TM GPCR chemoreceptor Srw(PF10324)
PPA42727	dmsr-2_best	Serpentine type 7TM GPCR chemoreceptor Srw(PF10324)
PPA39979	dmsr-2_BRH	Serpentine type 7TM GPCR chemoreceptor Srw(PF10324)
PPA10170	dmsr-3_BRH	Serpentine type 7TM GPCR chemoreceptor Srw(PF10324)
PPA18493	dmsr-4_best	Serpentine type 7TM GPCR chemoreceptor Srw(PF10324)
PPA00733	dmsr-5_best	Serpentine type 7TM GPCR chemoreceptor Srw(PF10324)
PPA36783	dmsr-5_best	Serpentine type 7TM GPCR chemoreceptor Srw(PF10324)
PPA41502	dmsr-5_best	Serpentine type 7TM GPCR chemoreceptor Srw(PF10324)
PPA25380	dmsr-5_BRH	Serpentine type 7TM GPCR chemoreceptor Srw(PF10324)
Iso_D.9475.1	dmsr-6_best	Serpentine type 7TM GPCR chemoreceptor Srw(PF10324)
PPA18494	dmsr-7_best	Serpentine type 7TM GPCR chemoreceptor Srw(PF10324)
PPA10413	dmsr-7_BRH	Serpentine type 7TM GPCR chemoreceptor Srw(PF10324)
PPA28362	dmsr-8_best	Serpentine type 7TM GPCR chemoreceptor Srw(PF10324)
PPA36466	dmsr-8_best	Serpentine type 7TM GPCR chemoreceptor Srw(PF10324)
ppa_stranded_DN27568_c0_g2_i1	dmsr-8_BRH	Serpentine type 7TM GPCR chemoreceptor Srw(PF10324)
PPA11301	dnc-1_best	CAP-Gly domain(PF01302), CLIP1 zinc knuckle(PF16641)
PPA38708	dnc-1_BRH	CAP-Gly domain(PF01302), Dynein associated protein(PF12455)
ppa_stranded_DN18832_c0_g2_i1	dnj-17_BRH	DnaJ domain(PF00226), Zinc-finger double-stranded RNA-binding(PF12171)
ppa_stranded_DN1467_c0_g1_i1	dnj-25_BRH	Protein kinase domain(PF00069), C2 domain of PTEN tumour-suppressor protein(PF10409)
PPA01056	dnj-27_best	Thioredoxin(PF00085)
PPA37248	dnj-27_BRH	DnaJ domain(PF00226), Thioredoxin(PF00085)
PPA35118	dod-18_BRH	Maf-like protein(PF02545)
PPA33321	dop-1_best
PPA39457	dop-1_best
PPA14600	dop-1_BRH	7 transmembrane receptor (rhodopsin family)(PF00001)
ppa_stranded_DN30904_c0_g2_i13	dop-2_best	7 transmembrane receptor (rhodopsin family)(PF00001)
ppa_stranded_DN30904_c0_g2_i10	dop-2_BRH	7 transmembrane receptor (rhodopsin family)(PF00001)
PPA06832	dop-3_BRH	7 transmembrane receptor (rhodopsin family)(PF00001)
ppa_stranded_DN28579_c0_g3_i1	dop-4_BRH	7 transmembrane receptor (rhodopsin family)(PF00001)
PPA34807	dop-5_best	7 transmembrane receptor (rhodopsin family)(PF00001)
ppa_stranded_DN29794_c0_g1_i1	dop-5_BRH	7 transmembrane receptor (rhodopsin family)(PF00001)
PPA00437	dop-6_BRH	7 transmembrane receptor (rhodopsin family)(PF00001)
PPA04777	dpf-1_best	Dipeptidyl peptidase IV (DPP IV) N-terminal region(PF00930), Prolyl oligopeptidase family(PF00326)
PPA37449	dpf-1_best	Serpentine type 7TM GPCR chemoreceptor Str(PF10326), Dipeptidyl peptidase IV (DPP IV) N-terminal region(PF00930), Prolyl oligopeptidase family(PF00326)
ppa_stranded_DN23230_c0_g1_i2	dpff-1_BRH	PHD-finger(PF00628), DPF1-3, N-terminal(PF14051)
ppa_stranded_DN30975_c0_g1_i5	dpy-1_BRH	von Willebrand factor type A domain(PF00092)
ppa_stranded_DN24552_c0_g1_i1	dpy-10_BRH	Nematode cuticle collagen N-terminal domain(PF01484), Collagen triple helix repeat (20 copies)(PF01391)
PPA42058	dpy-11_BRH	Thioredoxin(PF00085)
ppa_stranded_DN21160_c0_g2_i1	dpy-17_best
ppa_stranded_DN26008_c0_g1_i2	dpy-17_best	Collagen triple helix repeat (20 copies)(PF01391), Nematode cuticle collagen N-terminal domain(PF01484)
PPA28572	dpy-17_BRH	Collagen triple helix repeat (20 copies)(PF01391), Nematode cuticle collagen N-terminal domain(PF01484)
ppa_stranded_DN32920_c0_g1_i1	dpy-2_BRH	Collagen triple helix repeat (20 copies)(PF01391), Nematode cuticle collagen N-terminal domain(PF01484)
ppa_stranded_DN16473_c0_g2_i1	dpy-22_best
ppa_stranded_DN31060_c5_g1_i1	dpy-22_BRH	Eukaryotic Mediator 12 subunit domain(PF12145)
ppa_stranded_DN28225_c0_g1_i2	dpy-31_BRH	Thrombospondin type 1 domain(PF00090), CUB domain(PF00431), Astacin (Peptidase family M12A)(PF01400)
Contig104-snapTAU.72	dpy-5_best	Collagen triple helix repeat (20 copies)(PF01391)
Iso_D.5284.1	dpy-5_best	Collagen triple helix repeat (20 copies)(PF01391)
Iso_D.6554.1	dpy-5_best	Collagen triple helix repeat (20 copies)(PF01391)
ppa_stranded_DN21179_c0_g1_i1	dpy-5_best	Nematode cuticle collagen N-terminal domain(PF01484), Collagen triple helix repeat (20 copies)(PF01391)
PPA00818	dpy-5_best	Nematode cuticle collagen N-terminal domain(PF01484), Collagen triple helix repeat (20 copies)(PF01391)
PPA02457	dpy-5_best	Nematode cuticle collagen N-terminal domain(PF01484), Collagen triple helix repeat (20 copies)(PF01391)
PPA02872	dpy-5_best	Serpentine type 7TM GPCR chemoreceptor Sri(PF10327), Collagen triple helix repeat (20 copies)(PF01391)
PPA08150	dpy-5_best	Nematode cuticle collagen N-terminal domain(PF01484), Collagen triple helix repeat (20 copies)(PF01391)
PPA12822	dpy-5_best
PPA28026	dpy-5_best	Nematode cuticle collagen N-terminal domain(PF01484), Collagen triple helix repeat (20 copies)(PF01391)
PPA32893	dpy-5_best	Collagen triple helix repeat (20 copies)(PF01391), Nematode cuticle collagen N-terminal domain(PF01484)
PPA33630	dpy-5_best	Collagen triple helix repeat (20 copies)(PF01391), Nematode cuticle collagen N-terminal domain(PF01484)
PPA33815	dpy-5_best	Nematode cuticle collagen N-terminal domain(PF01484), Collagen triple helix repeat (20 copies)(PF01391)
PPA34213	dpy-5_best	Collagen triple helix repeat (20 copies)(PF01391)
PPA36656	dpy-5_best	Collagen triple helix repeat (20 copies)(PF01391), Nematode cuticle collagen N-terminal domain(PF01484)
PPA36747	dpy-5_best	Nematode cuticle collagen N-terminal domain(PF01484), Collagen triple helix repeat (20 copies)(PF01391)
PPA41638	dpy-5_best	Collagen triple helix repeat (20 copies)(PF01391), Serpentine type 7TM GPCR chemoreceptor Sri(PF10327)
PPA33659	dpy-5_BRH	Nematode cuticle collagen N-terminal domain(PF01484)
ppa_stranded_DN16548_c0_g1_i1	dpy-7_BRH	Nematode cuticle collagen N-terminal domain(PF01484), Collagen triple helix repeat (20 copies)(PF01391)
PPA03100	dpy-9_BRH	Nematode cuticle collagen N-terminal domain(PF01484), Collagen triple helix repeat (20 copies)(PF01391)
ppa_stranded_DN27663_c0_g1_i7	drh-3_best	Helicase conserved C-terminal domain(PF00271), C-terminal domain of RIG-I(PF11648), DEAD/DEAH box helicase(PF00270)
PPA17016	drh-3_best	C-terminal domain of RIG-I(PF11648), Helicase conserved C-terminal domain(PF00271), DEAD/DEAH box helicase(PF00270)
ppa_stranded_DN24710_c0_g1_i2	drh-3_BRH	DEAD/DEAH box helicase(PF00270), Helicase conserved C-terminal domain(PF00271), C-terminal domain of RIG-I(PF11648)
PPA09102	drr-2_BRH	RNA recognition motif(PF00076)
PPA29906	dsh-1_BRH	PDZ domain(PF00595), Domain found in Dishevelled, Egl-10, and Pleckstrin (DEP)(PF00610)
ppa_stranded_DN29657_c0_g1_i9	duo-1_BRH	Ubiquitin carboxyl-terminal hydrolase(PF00443)
PPA18289	dyci-1_BRH	WD domain, G-beta repeat(PF00400)
PPA01314	dyf-18_BRH	Protein kinase domain(PF00069)
PPA07489	dyf-19_BRH	Fas-binding factor 1(PF21007)
ppa_stranded_DN19232_c0_g1_i1	dyf-2_BRH	WD domain, G-beta repeat(PF15911)
PPA32892	dyf-5_BRH	Protein kinase domain(PF00069)
PPA05492	dys-1_BRH	EF-hand(PF09069), Zinc finger, ZZ type(PF00569), Spectrin repeat(PF00435), Calponin homology (CH) domain(PF00307), EF hand(PF09068)
PPA24467	E01G6.1_BRH	Lustrin, cysteine-rich repeated domain(PF14625), Kunitz/Bovine pancreatic trypsin inhibitor domain(PF00014), EB module(PF01683)
ppa_stranded_DN29629_c0_g1_i6	E02A10.3d_best	EF-hand domain pair(PF13499)
PPA09597	E02A10.3d_best	EF-hand domain pair(PF13499)
PPA21860	E02A10.3d_best	EF-hand domain pair(PF13499)
PPA29911	E02A10.3d_best	EF-hand domain pair(PF13499), EF hand(PF13202)
PPA03591	E04D5.2_BRH	Transthyretin-like family(PF01060)
PPA17438	eat-17_BRH	Rab-GTPase-TBC domain(PF00566)
PPA07974	eat-2_BRH	Neurotransmitter-gated ion-channel transmembrane region(PF02932), Neurotransmitter-gated ion-channel ligand binding domain(PF02931)
PPA27284	eat-20_BRH	EGF-like domain(PF00008)
PPA40592	ech-4_best	Srg family chemoreceptor(PF02118), Enoyl-CoA hydratase/isomerase(PF00378)
ppa_stranded_DN31555_c2_g2_i2	eea-1_best	RUN domain(PF02759), FYVE zinc finger(PF01363)
PPA37713	eea-1_BRH	FYVE zinc finger(PF01363)
ppa_stranded_DN28509_c1_g1_i2	EEED8.10a_BRH	Leucine Rich repeat(PF13516), RNA recognition motif(PF00076)
PPA42491	eef-2_best	Protein of unknown function (DUF1759)(PF03564), Elongation factor Tu GTP binding domain(PF00009), Elongation Factor G, domain III(PF14492), Integrase zinc binding domain(PF17921)
PPA28235	efhd-1_BRH	EF-hand domain pair(PF13499)
ppa_stranded_DN16509_c0_g2_i1	EGAP1.1_BRH
PPA08922	egas-1_best	Human growth factor-like EGF(PF12661), EGF-like domain(PF00008)
ppa_stranded_DN31174_c0_g6_i3	egas-2_best	EGF-like domain(PF00008), Calcium-binding EGF domain(PF07645), Human growth factor-like EGF(PF12661), Amiloride-sensitive sodium channel(PF00858)
PPA05514	egas-2_best	Human growth factor-like EGF(PF12661), EGF-like domain(PF00008), Amiloride-sensitive sodium channel(PF00858)
PPA06051	egas-2_best	Amiloride-sensitive sodium channel(PF00858), EGF-like domain(PF00008), Calcium-binding EGF domain(PF07645), Human growth factor-like EGF(PF12661)
PPA33801	egas-2_best	EGF-like domain(PF00008), Amiloride-sensitive sodium channel(PF00858), Transthyretin-like family(PF01060)
PPA37294	egas-2_best	Human growth factor-like EGF(PF12661), EGF-like domain(PF00008), Amiloride-sensitive sodium channel(PF00858)
PPA40158	egas-2_best	Amiloride-sensitive sodium channel(PF00858), EGF-like domain(PF00008), Human growth factor-like EGF(PF12661)
PPA44479	egas-2_best	Amiloride-sensitive sodium channel(PF00858), EGF-like domain(PF00008), Calcium-binding EGF domain(PF07645)
PPA19742	egas-3_best	Amiloride-sensitive sodium channel(PF00858), Calcium-binding EGF domain(PF07645), EGF-like domain(PF00008), Human growth factor-like EGF(PF12661)
PPA09058	egas-3_BRH	Human growth factor-like EGF(PF12661), Amiloride-sensitive sodium channel(PF00858), EGF-like domain(PF00008)
PPA12321	egas-4_best	Amiloride-sensitive sodium channel(PF00858)
PPA28375	egas-4_best	Amiloride-sensitive sodium channel(PF00858), Serpentine type 7TM GPCR chemoreceptor Sri(PF10327)
PPA37262	egas-4_best
PPA39469	egas-4_best
PPA44478	egas-4_best	EGF-like domain(PF00008)
PPA23951	egg-1_BRH	Low-density lipoprotein receptor domain class A(PF00057)
PPA07339	egg-5_BRH	Protein-tyrosine phosphatase(PF00102)
PPA20906	egg-6_best	Leucine rich repeat(PF13855)
ppa_stranded_DN29582_c0_g1_i2	egg-6_BRH	Leucine rich repeat(PF13855)
PPA39829	egl-15_BRH	Immunoglobulin I-set domain(PF07679), Protein tyrosine and serine/threonine kinase(PF07714), Immunoglobulin domain(PF13927)
PPA16749	egl-23_BRH	Ion channel(PF07885)
PPA08250	egl-27_BRH	ELM2 domain(PF01448), GATA zinc finger(PF00320)
ppa_stranded_DN25283_c1_g1_i3	egl-4_BRH	Cyclic nucleotide-binding domain(PF00027), Protein kinase domain(PF00069)
PPA12850	egl-43_BRH	C2H2-type zinc finger(PF13912), Zinc finger, C2H2 type(PF00096)
PPA39813	egl-45_BRH
PPA40241	egl-46_BRH
ppa_stranded_DN31058_c0_g3_i1	egrh-1_best	Zinc finger, C2H2 type(PF00096)
PPA43679	egrh-1_best
PPA18735	egrh-1_BRH	Zinc finger, C2H2 type(PF00096)
PPA06793	egrh-2_best
PPA08160	ehs-1_BRH	Cytoskeletal-regulatory complex EF hand(PF12763)
ppa_stranded_DN7028_c0_g1_i1	eif-3.B_BRH	RNA recognition motif(PF00076), Eukaryotic translation initiation factor eIF2A(PF08662)
ppa_stranded_DN9165_c0_g2_i1	eif-3.G_BRH	Eukaryotic translation initiation factor 3 subunit G(PF12353), RNA recognition motif(PF00076)
PPA18604	eif-3.I_BRH	WD domain, G-beta repeat(PF00400)
PPA13584	elks-1_BRH	RIM-binding protein of the cytomatrix active zone(PF10174)
PPA03023	elo-1_best	GNS1/SUR4 family(PF01151)
PPA23203	elo-1_best	GNS1/SUR4 family(PF01151)
ppa_stranded_DN29024_c0_g1_i1	elpc-2_BRH	WD domain, G-beta repeat(PF00400)
PPA02528	emb-9_BRH	Collagen triple helix repeat (20 copies)(PF01391), C-terminal tandem repeated domain in type 4 procollagen(PF01413)
PPA20445	eor-1_BRH	Zinc finger, C2H2 type(PF00096), BTB/POZ domain(PF00651)
PPA20973	epg-5_BRH
PPA20507	epg-7_BRH	Autophagy-related protein 11(PF10377)
Contig35-snapTAU.280	epi-1_best
ppa_stranded_DN26333_c0_g1_i2	epi-1_best
PPA15404	epi-1_best
PPA16075	epi-1_best
PPA20353	epi-1_best	ENTH domain(PF01417)
PPA22294	epi-1_best
PPA24726	epi-1_best
PPA29188	epi-1_best
PPA35921	epi-1_best
PPA36725	epi-1_best
ppa_stranded_DN30654_c0_g2_i1	epi-1_BRH	Laminin B (Domain IV)(PF00052), Laminin G domain(PF00054), Laminin N-terminal (Domain VI)(PF00055), Laminin G domain(PF02210), Laminin EGF domain(PF00053)
PPA16760	eps-8_BRH	SH3 domain(PF00018), SAM domain (Sterile alpha motif)(PF18016), Phosphotyrosine-binding domain(PF08416)
ppa_stranded_DN23135_c0_g2_i1	erm-1_BRH	Ezrin/radixin/moesin family C terminal(PF00769), Ezrin/radixin/moesin, alpha-helical domain(PF20492), FERM central domain(PF00373), FERM C-terminal PH-like domain(PF09380), FERM N-terminal domain(PF09379)
PPA33811	erp-44.1_BRH	Thioredoxin(PF00085), Thioredoxin-like domain(PF13848)
ppa_stranded_DN44046_c0_g1_i1	erp-44.2_BRH	Thioredoxin-like domain(PF13848), Thioredoxin(PF00085)
PPA13175	esyt-2_BRH	C2 domain(PF00168), Synaptotagmin-like mitochondrial-lipid-binding domain(PF17047)
PPA23307	etr-1_BRH	RNA recognition motif(PF00076)
Iso_D.1449.1	ets-9_best	Ets-domain(PF00178)
PPA27429	exc-5_BRH	PH domain(PF00169), RhoGEF domain(PF00621)
PPA14536	exc-6_BRH	Formin Homology 2 Domain(PF02181)
Iso_D.10899.2	exc-9_BRH	LIM domain(PF00412)
PPA43495	exo-1_BRH	XPG I-region(PF00867), XPG N-terminal domain(PF00752)
PPA05305	F01E11.3_BRH
ppa_stranded_DN30927_c0_g3_i1	F01G10.5_best
ppa_stranded_DN31678_c0_g4_i1	F02E9.10c_BRH	WD domain, G-beta repeat(PF00400)
ppa_stranded_DN31349_c1_g4_i1	F07A11.4a_BRH	MYND finger(PF01753), Ubiquitin carboxyl-terminal hydrolase(PF00443)
Contig5-snapTAU.42	F07B7.12_best	PHR domain(PF08005)
PPA22281	F07B7.12_best	PHR domain(PF08005)
ppa_stranded_DN31013_c4_g2_i2	F07C4.12b_best	Carboxylesterase family(PF00135)
PPA13063	F07C4.12b_best	Carboxylesterase family(PF00135)
PPA13592	F07C6.4d_BRH	Cytohesin Ubiquitin Protein Inducing Domain(PF11819), FERM N-terminal domain(PF09379), FERM C-terminal PH-like domain(PF09380), FERM central domain(PF00373)
PPA17524	F09A5.2_BRH	Protein tyrosine and serine/threonine kinase(PF07714)
PPA26329	F09B12.5_BRH	Low-density lipoprotein receptor domain class A(PF00057)
ppa_stranded_DN24693_c0_g1_i3	F09C12.6_best
PPA03597	F09C12.6_best
PPA28247	F09C12.6_best
PPA41192	F09C12.6_best	Serpentine type 7TM GPCR chemoreceptor Srsx(PF10320)
PPA28340	F09C12.6_BRH	Serpentine type 7TM GPCR chemoreceptor Srsx(PF10320)
PPA29083	F09F9.1_best
PPA13915	F09G2.1a_BRH	Protein tyrosine and serine/threonine kinase(PF07714)
ppa_stranded_DN27542_c0_g1_i1	F09G8.5_BRH	Leucine Rich repeats (2 copies)(PF12799)
PPA28946	F10A3.12_best	Serpentine type 7TM GPCR chemoreceptor Str(PF10326)
PPA40458	F10A3.12_best	Serpentine type 7TM GPCR chemoreceptor Srj(PF10319), Serpentine type 7TM GPCR chemoreceptor Str(PF10326)
ppa_stranded_DN26086_c0_g2_i2	F10B5.3_best	Zinc finger, C2H2 type(PF00096)
ppa_stranded_DN25392_c0_g1_i2	F10C2.7_best	Major Facilitator Superfamily(PF07690)
ppa_stranded_DN27719_c0_g1_i1	F10C2.7_best	Major Facilitator Superfamily(PF07690)
PPA04223	F10C2.7_best	Major Facilitator Superfamily(PF07690)
ppa_stranded_DN21994_c0_g1_i1	F10C2.7_BRH	Major Facilitator Superfamily(PF07690)
PPA28415	F10D11.6a_best	LBP / BPI / CETP family, N-terminal domain(PF01273), LBP / BPI / CETP family, C-terminal domain(PF02886), Serpentine type 7TM GPCR chemoreceptor Srh(PF10318)
UMM-S2857-5.15-mRNA-1_frag	F10D7.1_BRH	7 transmembrane receptor (rhodopsin family)(PF00001)
PPA19582	F10D7.2_BRH	Major Facilitator Superfamily(PF07690)
PPA06559	F10D7.5a_best	Neuralized(PF07177)
PPA08360	F10D7.5a_best	Zinc finger, C3HC4 type (RING finger)(PF13920), Neuralized(PF07177)
ppa_stranded_DN23315_c0_g1_i1	F10D7.5a_BRH	Neuralized(PF07177), Zinc finger, C3HC4 type (RING finger)(PF13920)
PPA30643	F10G8.8b_BRH	PH domain(PF00169)
PPA08444	F11D5.1a_BRH
ppa_stranded_DN3941_c0_g1_i1	F11E6.3_best
PPA29744	F11E6.8a_BRH	Protein tyrosine and serine/threonine kinase(PF07714)
PPA36264	F11G11.5_BRH
ppa_stranded_DN27576_c0_g1_i4	F13B12.2_BRH	Sugar (and other) transporter(PF00083)
ppa_stranded_DN20654_c0_g3_i1	F13B12.3a_best
PPA24814	F13B12.3a_best
PPA02226	F13B12.3a_BRH
ppa_stranded_DN28630_c0_g1_i3	F13B9.1a_BRH	Vesicle coat trafficking protein Sec16 mid-region(PF12932), Sec23-binding domain of Sec16(PF12931)
PPA38645	F13E9.1_BRH	Leucine rich repeat(PF13855), PX domain(PF00787)
PPA20653	F13H6.5_BRH
ppa_stranded_DN10041_c0_g1_i1	F13H8.2_BRH	WD domain, G-beta repeat(PF00400), Dip2/Utp12 Family(PF04003)
ppa_stranded_DN30254_c1_g1_i6	F14D7.6d_BRH	Major Facilitator Superfamily(PF07690)
ppa_stranded_DN40465_c0_g1_i1	F14E5.1_best	Sugar (and other) transporter(PF00083)
PPA03128	F14E5.1_best	Sugar (and other) transporter(PF00083)
PPA13368	F14E5.1_best	Serpentine type 7TM GPCR chemoreceptor Srd(PF10317), Sugar (and other) transporter(PF00083)
PPA36492	F14E5.1_best	Sugar (and other) transporter(PF00083)
PPA18583	F14E5.1_BRH	Sugar (and other) transporter(PF00083)
Contig58-snapTAU.108	F15A8.6b_best	Carboxylesterase family(PF00135)
Contig58-snapTAU.63	F15A8.6b_best	Carboxylesterase family(PF00135)
PPA02785	F15A8.6b_best	Carboxylesterase family(PF00135)
PPA10010	F15A8.6b_best	Carboxylesterase family(PF00135)
PPA10555	F15A8.6b_best	Carboxylesterase family(PF00135)
PPA35183	F15A8.6b_best	Carboxylesterase family(PF00135)
PPA36339	F15A8.6b_best	Carboxylesterase family(PF00135)
PPA40913	F15A8.6b_best	Carboxylesterase family(PF00135)
ppa_stranded_DN26305_c0_g1_i1	F15A8.6b_BRH	Carboxylesterase family(PF00135)
PPA38437	F15D4.5_best	Pao retrotransposon peptidase(PF05380), Protein of unknown function (DUF1759)(PF03564)
ppa_stranded_DN16620_c0_g1_i1	F16A11.1a_BRH	SPRY domain(PF00622), Zinc finger, C3HC4 type (RING finger)(PF13920)
PPA03207	F16C3.1_BRH	7 transmembrane receptor (rhodopsin family)(PF00001)
Iso_D.2676.2	F16F9.4_BRH	alpha/beta hydrolase fold(PF07859)
PPA14892	F18A1.7_best	Chondroitin proteoglycan 4(PF15481), Serpentine type 7TM GPCR chemoreceptor Str(PF10326)
PPA37182	F19G12.2_best
PPA10248	F20D1.3_BRH	Galactose oxidase, central domain(PF13418)
ppa_stranded_DN29121_c0_g1_i6	F20D6.10_BRH
ppa_stranded_DN25047_c0_g1_i1	F21A3.4_BRH
PPA10619	F21A9.2_BRH
ppa_stranded_DN28036_c2_g1_i5	F21C10.7_BRH	Immunoglobulin I-set domain(PF07679)
PPA39410	F21F3.2_best	Protein kinase domain(PF00069)
PPA12532	F21F3.2_BRH	Protein kinase domain(PF00069)
PPA41247	F22F7.12_best
PPA10322	F23C8.7_BRH	SH2 domain(PF00017), Protein tyrosine and serine/threonine kinase(PF07714)
Iso_D.12981.1	F23C8.8_BRH	Protein kinase domain(PF00069)
ppa_stranded_DN30344_c1_g3_i9	F23F12.8_best
ppa_stranded_DN30929_c2_g1_i10	F23H11.4a_best	RhoGAP domain(PF00620)
Contig11-snapTAU.554	F23H11.4a_BRH	RhoGAP domain(PF00620)
UMM-S2844-50.35-mRNA-1_frag	F25D1.2_BRH	Sugar (and other) transporter(PF00083)
PPA38299	F25D7.5_best
PPA42708	F25D7.5_best
PPA12401	F25D7.5_BRH
PPA26338	F25E2.2a_BRH
ppa_stranded_DN30064_c0_g1_i1	F25F8.1_BRH
PPA27430	F26A1.8_best	Sulfite exporter TauE/SafE(PF01925), von Willebrand factor type A domain(PF00092)
ppa_stranded_DN30541_c5_g2_i1	F26A10.2_BRH
PPA14359	F26E4.5_best	Protein tyrosine and serine/threonine kinase(PF07714)
PPA16742	F26E4.5_BRH	SH2 domain(PF00017), Protein tyrosine and serine/threonine kinase(PF07714)
PPA00261	F27D9.13_BRH
ppa_stranded_DN26006_c0_g1_i1	F27D9.2_best	Major Facilitator Superfamily(PF07690)
PPA40132	F27D9.2_best	Major Facilitator Superfamily(PF07690)
PPA27122	F27E5.5_best	Sre G protein-coupled chemoreceptor(PF03125)
Iso_D.4424.1	F28B4.3_best	Lectin C-type domain(PF00059)
ppa_stranded_DN25841_c0_g2_i2	F28C1.1_BRH	Alternative splicing regulator(PF09750)
PPA18326	F28C1.3a_BRH	Leucine Rich repeat(PF13516)
PPA37097	F28H7.3_best	Lipase (class 3)(PF01764)
PPA37851	F28H7.3_best	Serpentine type 7TM GPCR chemoreceptor Srx(PF10328), Lipase (class 3)(PF01764)
PPA02463	F30H5.3_BRH	Kunitz/Bovine pancreatic trypsin inhibitor domain(PF00014), Lustrin, cysteine-rich repeated domain(PF14625), Ribosomal protein L3(PF00297), EB module(PF01683)
PPA14212	F31A3.5_BRH
ppa_stranded_DN25771_c0_g1_i1	F31D4.5a_BRH	PH domain(PF00169)
ppa_stranded_DN18413_c0_g1_i1	F31E3.2a_BRH	Protein kinase domain(PF00069)
PPA22055	F31F7.2a_BRH	von Willebrand factor type A domain(PF00092)
ppa_stranded_DN31406_c2_g2_i7	F32B4.4a_BRH	RNA recognition motif(PF00076)
PPA15149	F32D8.1_BRH	Protein kinase domain(PF00069)
PPA14209	F32D8.10_BRH
ppa_stranded_DN12719_c0_g2_i1	F32E10.8_BRH	Low-density lipoprotein receptor domain class A(PF00057)
PPA22241	F32H2.11_best	Srg family chemoreceptor(PF02118), Protein of unknown function, DUF273(PF03314)
PPA24766	F32H2.11_best	Protein of unknown function, DUF273(PF03314)
PPA02184	F32H5.4_BRH	Sugar (and other) transporter(PF00083)
ppa_stranded_DN23499_c0_g1_i1	F33D11.10_BRH	DEAD/DEAH box helicase(PF00270), Helicase conserved C-terminal domain(PF00271)
ppa_stranded_DN25198_c0_g1_i1	F33D11.7_best	Protein kinase domain(PF00069)
PPA38992	F33D11.7_BRH	Protein kinase domain(PF00069)
ppa_stranded_DN28000_c0_g4_i3	F33E2.6_best
ppa_stranded_DN23945_c0_g2_i1	F33G12.2_BRH	WD domain, G-beta repeat(PF00400)
Iso_D.3171.3	F35A5.1_BRH
PPA02254	F35A5.8a_BRH	BAR domain(PF03114)
PPA34989	F35C5.3_best	zinc-RING finger domain(PF14634)
PPA33310	F35D2.3_best
PPA38845	F35D2.3_BRH
PPA39329	F35E2.1_best	Protein of unknown function (DUF1182)(PF06681)
PPA02475	F35E2.1_BRH	Protein of unknown function (DUF1182)(PF06681)
PPA07270	F35G2.1a_BRH	Thioredoxin(PF00085), Erv1 / Alr family(PF04777)
ppa_stranded_DN21978_c0_g1_i1	F35H10.10_BRH	7 transmembrane sweet-taste receptor of 3 GCPR(PF00003), Receptor family ligand binding region(PF01094)
PPA18059	F36D4.4d_BRH	7 transmembrane receptor (rhodopsin family)(PF00001)
ppa_stranded_DN28691_c0_g2_i2	F36G3.1_BRH
ppa_stranded_DN22249_c0_g1_i1	F38B2.3_best	CUB domain(PF00431)
PPA38160	F38B2.3_BRH	CUB domain(PF00431)
ppa_stranded_DN9507_c0_g1_i1	F38E1.3_best	Protein kinase domain(PF00069)
PPA06238	F39B3.7_BRH	Neurotransmitter-gated ion-channel ligand binding domain(PF02931)
ppa_stranded_DN8031_c0_g2_i1	F40A3.2_BRH
PPA08032	F40A3.7_BRH	Serpentine type 7TM GPCR chemoreceptor Srw(PF10324)
PPA39388	F40F12.9a_best	Zinc knuckle(PF00098), Integrase zinc binding domain(PF17921)
PPA22455	F40F4.7_BRH	Acetyltransferase (GNAT) family(PF00583), Glutathione S-transferase, C-terminal domain(PF14497)
PPA12174	F40G9.17_best	Ankyrin repeats (3 copies)(PF12796), PDZ domain(PF00595)
PPA43209	F40G9.17_best	Ankyrin repeats (3 copies)(PF12796), PDZ domain(PF00595)
PPA09299	F40H7.12_best
PPA26024	F40H7.12_best	PAN domain(PF00024)
PPA03669	F41C3.8b_best
PPA10454	F41G3.10_best	Serpentine type 7TM GPCR chemoreceptor Srd(PF10317), ShK domain-like(PF01549)
ppa_stranded_DN20288_c0_g3_i1	F42A10.6_BRH
PPA33059	F42C5.4a_best
PPA29912	F42C5.9_BRH	Actin(PF00022), 7 transmembrane receptor (rhodopsin family)(PF00001)
ppa_stranded_DN31297_c1_g9_i7	F42G8.8_best	Calcineurin-like phosphoesterase(PF00149)
PPA08697	F42G8.8_best	Calcineurin-like phosphoesterase(PF00149)
PPA37249	F42G8.8_best	Calcineurin-like phosphoesterase(PF00149)
ppa_stranded_DN26835_c0_g1_i3	F42H10.3a_BRH	Nebulin repeat(PF00880), SH3 domain(PF00018), LIM domain(PF00412)
PPA07198	F42H10.6_best	Thioesterase superfamily(PF03061), Serpentine type 7TM GPCR chemoreceptor Srd(PF10317)
ppa_stranded_DN25455_c0_g1_i3	F43B10.1d_BRH	EF-hand domain pair(PF13499), EF-hand domain(PF17958)
PPA36538	F43C11.8_best	RING-type zinc-finger(PF13445)
PPA18690	F43C9.2a_BRH	EF-hand domain pair(PF13499), EF hand(PF00036)
ppa_stranded_DN20067_c0_g1_i1	F43G6.8_best	RING-type zinc-finger(PF13445)
ppa_stranded_DN7902_c0_g1_i1	F43G6.8_best	RING-type zinc-finger(PF13445)
ppa_stranded_DN30329_c3_g3_i1	F44B9.2_BRH
Iso_D.7434.6	F44E2.4_BRH	Domain of unknown function (DUF19)(PF01579), Low-density lipoprotein receptor domain class A(PF00057)
ppa_stranded_DN18846_c0_g1_i1	F44E2.7a_BRH
Iso_D.15350.1	F46B3.9_BRH	Trypsin Inhibitor like cysteine rich domain(PF01826)
ppa_stranded_DN30202_c0_g2_i2	F46B6.5e_BRH
PPA35023	F46C8.3_BRH
PPA43246	F46F11.7_BRH
PPA36834	F46F5.11_best	STELLO glycosyltransferases(PF03385), Thioredoxin(PF00085)
ppa_stranded_DN28379_c1_g2_i8	F46H5.7b_BRH	Glycogen recognition site of AMP-activated protein kinase(PF16561)
PPA21843	F47B3.7_best	Endonuclease-reverse transcriptase(PF14529), Protein-tyrosine phosphatase(PF00102)
PPA38354	F47B7.2b_BRH	Erv1 / Alr family(PF04777), Thioredoxin(PF00085), Flavin adenine dinucleotide (FAD)-dependent sulfhydryl oxidase(PF18371)
ppa_stranded_DN26323_c0_g1_i3	F47D12.7_BRH	Kelch motif(PF01344), BTB And C-terminal Kelch(PF07707)
ppa_stranded_DN24498_c0_g1_i1	F47E1.3_best	Zinc finger, C2H2 type(PF00096)
PPA34748	F47E1.3_best	Zinc finger, C2H2 type(PF00096)
PPA07347	F47E1.3_BRH	Zinc finger, C2H2 type(PF00096), C2H2-type zinc finger(PF13894)
PPA21673	F47F2.1b_BRH	Protein kinase domain(PF00069)
PPA34085	F47G4.4_BRH	con80 domain of Katanin(PF13925)
PPA18350	F47G9.4_BRH	B-box zinc finger(PF00643)
ppa_stranded_DN28495_c0_g1_i1	F48E3.2_best	Sugar (and other) transporter(PF00083)
ppa_stranded_DN30666_c3_g4_i2	F48E3.2_best	Sugar (and other) transporter(PF00083)
PPA39276	F48E3.2_BRH	Sugar (and other) transporter(PF00083)
ppa_stranded_DN31441_c1_g3_i1	F48E3.8a_BRH	EB module(PF01683)
ppa_stranded_DN27345_c0_g1_i1	F48E3.9_BRH
PPA35047	F49C5.4_best	Protein kinase domain(PF00069)
PPA25273	F49C5.4_BRH	Protein kinase domain(PF00069)
ppa_stranded_DN27544_c1_g1_i1	F49E11.2_BRH
ppa_stranded_DN29408_c0_g1_i1	F52B5.3_BRH	DEAD/DEAH box helicase(PF00270), Helicase conserved C-terminal domain(PF00271), Helicase associated domain (HA2), ratchet-like(PF21010), Oligonucleotide/oligosaccharide-binding (OB)-fold(PF07717), R3H domain(PF01424)
seq18	F52C12.6a_BRH	Lipopolysaccharide kinase (Kdo/WaaP) family(PF06293)
PPA00365	F52D10.4_BRH
PPA18549	F52E1.2_best	Lectin C-type domain(PF00059)
PPA00225	F52G3.1_BRH
PPA03862	F52H2.7_BRH	C2 domain(PF00168)
PPA26055	F52H3.6_best	Calcineurin-like phosphoesterase(PF00149)
PPA31494	F52H3.6_best	Calcineurin-like phosphoesterase(PF00149)
PPA20106	F53B1.8a_BRH	Organic Anion Transporter Polypeptide (OATP) family(PF03137)
ppa_stranded_DN30414_c4_g6_i5	F53C11.5b_BRH
PPA03897	F53E4.1d_BRH	Galactose oxidase, central domain(PF13418), Kelch motif(PF01344)
ppa_stranded_DN9503_c0_g1_i1	F53F8.3_best	RNA recognition motif(PF00076), zinc-RING finger domain(PF14634)
PPA42562	F53H1.1a_BRH	Helicase conserved C-terminal domain(PF00271), DEAD/DEAH box helicase(PF00270)
ppa_stranded_DN26425_c0_g2_i1	F53H8.3_BRH	Sugar (and other) transporter(PF00083)
PPA00906	F54B11.7_BRH
PPA03155	F54E2.9_best	Protein of unknown function (DUF621)(PF04789), Serpentine type 7TM GPCR chemoreceptor Srx(PF10328)
PPA17700	F54E2.9_best
PPA41102	F54E2.9_best	Protein of unknown function (DUF621)(PF04789)
PPA41570	F54E2.9_best
PPA41805	F54E2.9_best
PPA40782	F54E2.9_BRH	Protein of unknown function (DUF621)(PF04789)
PPA07953	F54E4.2_best
PPA17530	F54E4.2_best	7 transmembrane receptor (rhodopsin family)(PF00001)
PPA42830	F54E4.2_best
PPA27191	F54E4.2_BRH	7 transmembrane receptor (rhodopsin family)(PF00001)
PPA09615	F54G2.1a_best	C2 domain(PF00168)
Contig32-snapTAU.61	F54G2.1a_BRH	C2 domain(PF00168)
ppa_stranded_DN16723_c0_g1_i1	F54H5.2a_best	Protein kinase domain(PF00069)
PPA34562	F54H5.2a_best	Protein kinase domain(PF00069), F-box domain(PF00646)
ppa_stranded_DN21163_c0_g2_i1	F54H5.2a_BRH	Protein kinase domain(PF00069)
PPA06709	F55F10.1b_best	von Willebrand factor type A domain(PF13519)
ppa_stranded_DN30366_c0_g1_i7	F55F10.1b_BRH	Midasin AAA lid domain(PF17865), AAA domain (dynein-related subfamily)(PF07728), Midasin AAA lid domain(PF17867)
Contig58-snapTAU.62	F55F3.2a_best	Carboxylesterase family(PF00135)
ppa_stranded_DN23236_c0_g3_i1	F55F8.2a_BRH	DEAD/DEAH box helicase(PF00270), Helicase conserved C-terminal domain(PF00271)
ppa_stranded_DN27388_c0_g1_i1	F55F8.3_BRH	Dip2/Utp12 Family(PF04003), WD domain, G-beta repeat(PF00400)
PPA42643	F55G1.15_BRH
Iso_D.7072.1	F55H12.3_best	HYR domain(PF02494), Tyrosine-protein kinase ephrin type A/B receptor-like(PF07699)
ppa_stranded_DN17905_c0_g1_i1	F55H12.3_best	EGF-like domain(PF00008), Low-density lipoprotein receptor domain class A(PF00057)
ppa_stranded_DN30109_c0_g2_i1	F55H12.3_best	HYR domain(PF02494), Tyrosine-protein kinase ephrin type A/B receptor-like(PF07699)
ppa_stranded_DN48285_c0_g1_i1	F55H12.3_best	Sushi repeat (SCR repeat)(PF00084), Lectin C-type domain(PF00059)
PPA22222	F55H12.3_best	Tyrosine-protein kinase ephrin type A/B receptor-like(PF07699)
ppa_stranded_DN30678_c0_g1_i1	F55H12.3_BRH	HYR domain(PF02494), Low-density lipoprotein receptor domain class A(PF00057), EGF-like domain(PF00008), Tyrosine-protein kinase ephrin type A/B receptor-like(PF07699)
Iso_D.10812.1	F56A11.4a_BRH
ppa_stranded_DN29579_c0_g2_i2	F56B3.2_BRH	EB module(PF01683)
UMA-S10-75.68-mRNA-1_frag	F56D1.1_best	C2H2-type zinc finger(PF13912), Zinc finger, C2H2 type(PF00096)
ppa_stranded_DN25823_c0_g2_i1	F56D1.1_BRH	C2H2-type zinc finger(PF13912), Zinc finger, C2H2 type(PF00096)
ppa_stranded_DN27611_c0_g1_i1	F56F4.3_best
Iso_D.7693.1	F57B9.8_best	Protein tyrosine and serine/threonine kinase(PF07714)
ppa_stranded_DN24034_c0_g1_i1	F57B9.8_best	Protein tyrosine and serine/threonine kinase(PF07714)
ppa_stranded_DN28177_c0_g1_i2	F57B9.8_best	Protein tyrosine and serine/threonine kinase(PF07714)
PPA16700	F57B9.8_best	Protein tyrosine and serine/threonine kinase(PF07714)
PPA39795	F57B9.8_best	Protein tyrosine and serine/threonine kinase(PF07714)
PPA39852	F57C9.6_BRH	7 transmembrane receptor (rhodopsin family)(PF00001)
PPA39934	F58E6.5_best	MSP (Major sperm protein) domain(PF00635)
PPA28775	F58H1.7a_BRH	Low-density lipoprotein receptor domain class A(PF00057)
PPA35353	F59A1.15_BRH	Sugar (and other) transporter(PF00083)
ppa_stranded_DN27881_c0_g2_i2	F59A6.4_best	Protein kinase domain(PF00069)
PPA05416	F59A6.4_best	Protein kinase domain(PF00069)
PPA19827	F59A6.5_BRH	PH domain(PF00169), CNH domain(PF00780)
PPA08322	F59B1.10_best	Domain of unknown function (DUF4461)(PF14688), Uncharacterized oxidoreductase dhs-27(PF07914)
PPA29129	F59B10.3_best
PPA19984	F59B2.13a_BRH	Serpentine type 7TM GPCR chemoreceptor Srw(PF10324)
PPA17645	F59C12.3_BRH
ppa_stranded_DN28269_c2_g2_i1	F59D12.1_BRH	7 transmembrane receptor (rhodopsin family)(PF00001)
PPA23287	faah-2_BRH	Sre G protein-coupled chemoreceptor(PF03125), Amidase(PF01425)
PPA00980	fard-1_best	Male sterility protein(PF03015), Male sterility protein(PF07993)
ppa_stranded_DN27713_c0_g3_i6	fbl-1_BRH	Complement Clr-like EGF-like(PF12662), Calcium-binding EGF domain(PF07645)
ppa_stranded_DN31346_c1_g2_i1	fbn-1_best
PPA28218	fbn-1_best
PPA40624	fbn-1_best	Calcium-binding EGF domain(PF07645), EGF domain(PF12947), MSP1 EGF domain 1(PF12946)
PPA24835	fbn-1_BRH	EGF domain(PF12947), Calcium-binding EGF domain(PF07645)
PPA39072	fbxl-1_best
ppa_stranded_DN31479_c1_g1_i1	fbxl-1_BRH	F-box-like(PF12937), Leucine Rich repeat(PF13516)
PPA04648	fce-1_BRH	Peptidase family M48(PF01435), Lectin C-type domain(PF00059), CAAX prenyl protease N-terminal, five membrane helices(PF16491)
PPA10954	fcho-1_BRH	Protein of unknown function (DUF1759)(PF03564), Muniscin C-terminal mu homology domain(PF10291)
ppa_stranded_DN31453_c1_g2_i1	fer-1_BRH	Ferlin C-terminus(PF16165), FerB (NUC096) domain(PF08150), C2 domain(PF00168)
Iso_D.4384.4	fezf-1_best	Zinc finger, C2H2 type(PF00096)
Iso_D.6305.1	fezf-1_best	C2H2-type zinc finger(PF13912), Zinc finger, C2H2 type(PF00096)
ppa_stranded_DN17760_c0_g2_i1	fezf-1_best	C2H2-type zinc finger(PF13912), C2H2-type zinc finger(PF13894), Zinc finger, C2H2 type(PF00096)
ppa_stranded_DN20243_c0_g3_i1	fezf-1_best	C2H2-type zinc finger(PF13912), Zinc finger, C2H2 type(PF00096)
ppa_stranded_DN9482_c0_g2_i1	fezf-1_best	C2H2-type zinc finger(PF13912), Zinc finger, C2H2 type(PF00096)
PPA35335	fezf-1_best	Zinc-finger of C2H2 type(PF12874)
PPA36481	fezf-1_best	Zinc finger, C2H2 type(PF00096)
PPA27414	fezf-1_BRH	C2H2-type zinc finger(PF13912), Zinc finger, C2H2 type(PF00096)
PPA21011	fgt-1_BRH	Sugar (and other) transporter(PF00083)
PPA12029	fhod-1_BRH	Formin N-terminal GTPase-binding domain(PF18382), Formin Homology 2 Domain(PF02181)
PPA02088	fig-1_BRH	C6 domain(PF01681)
PPA42528	fkh-5_best	Forkhead domain(PF00250)
PPA22669	flad-1_BRH	Phosphoadenosine phosphosulfate reductase family(PF01507), Probable molybdopterin binding domain(PF00994)
PPA08663	flap-1_BRH	LRRFIP family(PF09738)
ppa_stranded_DN30104_c0_g2_i1	flh-2_BRH	FLYWCH zinc finger domain(PF04500)
ppa_stranded_DN18328_c0_g2_i1	fli-1_BRH	Gelsolin repeat(PF00626), Leucine Rich Repeat(PF00560), Leucine rich repeat(PF13855)
PPA00164	fln-2_BRH	Calponin homology (CH) domain(PF00307), Filamin/ABP280 repeat(PF00630)
ppa_stranded_DN23199_c0_g2_i1	fmi-1_BRH	Laminin G domain(PF02210), EGF-like domain(PF00008), Cadherin domain(PF00028)
ppa_stranded_DN26354_c1_g1_i1	fmil-1_BRH	GPCR proteolysis site, GPS, motif(PF01825)
PPA18789	fox-1_BRH	RNA recognition motif(PF00076)
ppa_stranded_DN29142_c0_g2_i3	fozi-1_best
PPA01772	fozi-1_BRH	Formin Homology 2 Domain(PF02181)
ppa_stranded_DN31142_c4_g1_i1	frk-1_best	Protein tyrosine and serine/threonine kinase(PF07714), SH2 domain(PF00017)
PPA07737	frk-1_best	Protein tyrosine and serine/threonine kinase(PF07714), SH2 domain(PF00017)
PPA21798	frk-1_best	Protein tyrosine and serine/threonine kinase(PF07714)
PPA26305	frk-1_best	Protein tyrosine and serine/threonine kinase(PF07714)
PPA40254	frk-1_best	SH2 domain(PF00017), Protein tyrosine and serine/threonine kinase(PF07714)
PPA43146	frk-1_best	Protein tyrosine and serine/threonine kinase(PF07714), SH2 domain(PF00017)
PPA09757	frk-1_BRH	SH2 domain(PF00017), Protein tyrosine and serine/threonine kinase(PF07714)
PPA42060	frl-1_best
PPA11423	frm-1_BRH	FERM central domain(PF00373), FERM N-terminal domain(PF09379), FERM C-terminal PH-like domain(PF09380)
PPA16918	frm-10_BRH	FERM central domain(PF00373)
ppa_stranded_DN31433_c3_g7_i3	frm-2_BRH	FERM central domain(PF00373), FERM N-terminal domain(PF09379), FERM C-terminal PH-like domain(PF09380), FERM adjacent (FA)(PF08736)
Contig19-snapTAU.287	frm-3_BRH	FERM central domain(PF00373), FERM N-terminal domain(PF09379), FERM C-terminal PH-like domain(PF09380)
PPA14193	frm-4_BRH	FERM N-terminal domain(PF09379), FERM C-terminal PH-like domain(PF09380), FERM central domain(PF00373)
PPA14007	frm-5.2_BRH	FERM N-terminal domain(PF09379), PDZ domain(PF00595), FERM C-terminal PH-like domain(PF09380), FERM central domain(PF00373)
PPA18612	frm-7_BRH	FERM C-terminal PH-like domain(PF09380), FERM central domain(PF00373)
ppa_stranded_DN28496_c0_g3_i1	frm-8_BRH	PDZ domain(PF00595), FERM central domain(PF00373)
PPA23692	frpr-1_BRH	7 transmembrane receptor (rhodopsin family)(PF00001)
PPA21852	frpr-14_best	7 transmembrane receptor (rhodopsin family)(PF00001)
ppa_stranded_DN16364_c0_g1_i1	frpr-14_BRH	7 transmembrane receptor (rhodopsin family)(PF00001)
PPA14216	frpr-15_BRH	7 transmembrane receptor (rhodopsin family)(PF00001)
ppa_stranded_DN19033_c0_g1_i2	frpr-17_BRH
ppa_stranded_DN30265_c2_g1_i5	frpr-19_best
ppa_stranded_DN30265_c2_g1_i6	frpr-19_BRH	7 transmembrane receptor (rhodopsin family)(PF00001)
PPA11624	frpr-2_BRH
PPA23953	frpr-3_BRH	7 transmembrane receptor (rhodopsin family)(PF00001)
PPA40227	frpr-5_BRH	7 transmembrane receptor (rhodopsin family)(PF00001)
PPA33743	frpr-7_BRH	7 transmembrane receptor (rhodopsin family)(PF00001)
PPA29555	frpr-8_BRH	Serpentine type 7TM GPCR chemoreceptor Srw(PF10324)
PPA18124	frpr-9_BRH	7 transmembrane receptor (rhodopsin family)(PF00001)
ppa_stranded_DN28799_c0_g1_i3	fshr-1_BRH	BspA type Leucine rich repeat region (6 copies)(PF13306), 7 transmembrane receptor (rhodopsin family)(PF00001)
ppa_stranded_DN6908_c0_g1_i1	fum-1_BRH	Lyase(PF00206), Fumarase C C-terminus(PF10415)
Iso_D.4332.1	fzr-1_best	WD domain, G-beta repeat(PF00400), Anaphase-promoting complex subunit 4 WD40 domain(PF12894)
Iso_D.4334.3	fzr-1_best	WD domain, G-beta repeat(PF00400)
ppa_stranded_DN12679_c1_g1_i1	fzr-1_best	WD domain, G-beta repeat(PF00400)
PPA02891	fzr-1_best	WD domain, G-beta repeat(PF00400)
PPA19309	fzr-1_best	WD domain, G-beta repeat(PF00400)
PPA21397	fzr-1_best	WD domain, G-beta repeat(PF00400), Anaphase-promoting complex subunit 4 WD40 domain(PF12894)
PPA30018	fzr-1_best	WD domain, G-beta repeat(PF00400)
PPA35173	fzr-1_best	WD domain, G-beta repeat(PF00400)
PPA40329	fzr-1_best	WD domain, G-beta repeat(PF00400), Anaphase-promoting complex subunit 4 WD40 domain(PF12894)
PPA40344	fzr-1_best	Anaphase-promoting complex subunit 4 WD40 domain(PF12894), WD domain, G-beta repeat(PF00400)
PPA42005	fzr-1_best	Anaphase-promoting complex subunit 4 WD40 domain(PF12894), Plus-3 domain(PF03126), WD domain, G-beta repeat(PF00400)
PPA02890	fzr-1_BRH	WD domain, G-beta repeat(PF00400), Anaphase-promoting complex subunit 4 WD40 domain(PF12894)
PPA39917	fzy-1_BRH	WD domain, G-beta repeat(PF00400), Anaphase-promoting complex subunit 4 WD40 domain(PF12894)
ppa_stranded_DN29652_c0_g3_i1	gab-1_BRH	Neurotransmitter-gated ion-channel ligand binding domain(PF02931), Neurotransmitter-gated ion-channel transmembrane region(PF02932)
PPA24042	gad-1_BRH	WD domain, G-beta repeat(PF00400)
ppa_stranded_DN23328_c0_g1_i1	gar-1_BRH	7 transmembrane receptor (rhodopsin family)(PF00001)
PPA08484	gar-2_BRH	7 transmembrane receptor (rhodopsin family)(PF00001)
PPA29018	gar-3_BRH	7 transmembrane receptor (rhodopsin family)(PF00001)
PPA16977	gasr-8_BRH
PPA17120	gba-4_best	Glycosyl hydrolase family 30 TIM-barrel domain(PF02055), Glycosyl hydrolase family 30 beta sandwich domain(PF17189)
PPA19616	gbb-1_BRH	7 transmembrane sweet-taste receptor of 3 GCPR(PF00003), Receptor family ligand binding region(PF01094)
PPA11545	gbb-2_BRH	Receptor family ligand binding region(PF01094), 7 transmembrane sweet-taste receptor of 3 GCPR(PF00003)
PPA21680	gcc-1_BRH	GRIP domain(PF01465)
PPA00063	gcc-2_BRH	GRIP domain(PF01465)
ppa_stranded_DN27005_c0_g2_i7	gck-1_BRH	Protein kinase domain(PF00069)
PPA14041	gck-2_BRH	CNH domain(PF00780), Protein kinase domain(PF00069)
ppa_stranded_DN28489_c0_g1_i1	gck-3_best	Protein kinase domain(PF00069)
PPA12973	gck-3_BRH	Oxidative-stress-responsive kinase 1 C-terminal domain(PF12202), Protein kinase domain(PF00069)
PPA19639	gck-4_BRH	Protein kinase domain(PF00069), Polo kinase kinase(PF12474)
ppa_stranded_DN27772_c0_g1_i1	gcn-2_BRH	RWD domain(PF05773), Histidyl-tRNA synthetase(PF13393), Protein kinase domain(PF00069)
PPA34043	gcy-11_best	Protein tyrosine and serine/threonine kinase(PF07714)
ppa_stranded_DN25826_c0_g1_i1	gcy-11_BRH	Protein tyrosine and serine/threonine kinase(PF07714), Adenylate and Guanylate cyclase catalytic domain(PF00211)
PPA22592	gcy-12_BRH	Heme NO binding associated(PF07701), Protein tyrosine and serine/threonine kinase(PF07714), Adenylate and Guanylate cyclase catalytic domain(PF00211), Receptor family ligand binding region(PF01094)
ppa_stranded_DN22003_c0_g2_i1	gcy-14_best	Heme NO binding associated(PF07701), Protein tyrosine and serine/threonine kinase(PF07714), Adenylate and Guanylate cyclase catalytic domain(PF00211)
ppa_stranded_DN24603_c0_g1_i1	gcy-15_best	Protein tyrosine and serine/threonine kinase(PF07714)
Contig12-snapTAU.506	gcy-22_best	Heme NO binding associated(PF07701), Receptor family ligand binding region(PF01094), Protein tyrosine and serine/threonine kinase(PF07714), Adenylate and Guanylate cyclase catalytic domain(PF00211)
PPA03763	gcy-22_best	Receptor family ligand binding region(PF01094), Adenylate and Guanylate cyclase catalytic domain(PF00211), Protein tyrosine and serine/threonine kinase(PF07714)
PPA34961	gcy-22_best	Protein tyrosine and serine/threonine kinase(PF07714), Receptor family ligand binding region(PF01094), Heme NO binding associated(PF07701), Adenylate and Guanylate cyclase catalytic domain(PF00211)
PPA41119	gcy-22_best	Protein tyrosine and serine/threonine kinase(PF07714), Heme NO binding associated(PF07701), Receptor family ligand binding region(PF01094), Adenylate and Guanylate cyclase catalytic domain(PF00211)
PPA34960	gcy-22_BRH	Adenylate and Guanylate cyclase catalytic domain(PF00211), Heme NO binding associated(PF07701), Receptor family ligand binding region(PF01094), Protein tyrosine and serine/threonine kinase(PF07714)
ppa_stranded_DN9612_c0_g1_i1	gcy-23_best	Protein tyrosine and serine/threonine kinase(PF07714), Adenylate and Guanylate cyclase catalytic domain(PF00211)
ppa_stranded_DN25191_c0_g1_i2	gcy-23_BRH	Receptor family ligand binding region(PF01094), Protein tyrosine and serine/threonine kinase(PF07714), Adenylate and Guanylate cyclase catalytic domain(PF00211)
ppa_stranded_DN25143_c0_g1_i1	gcy-25_BRH	Protein tyrosine and serine/threonine kinase(PF07714), Adenylate and Guanylate cyclase catalytic domain(PF00211)
PPA26217	gcy-28_BRH	Receptor family ligand binding region(PF01094), Protein tyrosine and serine/threonine kinase(PF07714), Adenylate and Guanylate cyclase catalytic domain(PF00211)
PPA13334	gcy-3_BRH	Receptor family ligand binding region(PF01094), Protein tyrosine and serine/threonine kinase(PF07714), Adenylate and Guanylate cyclase catalytic domain(PF00211)
PPA26105	gcy-36_best	Heme NO binding associated(PF07701), Family of unknown function (DUF5641)(PF18701), Adenylate and Guanylate cyclase catalytic domain(PF00211), UDP-glucoronosyl and UDP-glucosyl transferase(PF00201), Pao retrotransposon peptidase(PF05380)
ppa_stranded_DN24356_c0_g1_i1	gcy-7_best	Receptor family ligand binding region(PF01094), Protein tyrosine and serine/threonine kinase(PF07714), Adenylate and Guanylate cyclase catalytic domain(PF00211), Heme NO binding associated(PF07701)
PPA02209	gcy-7_best	Protein tyrosine and serine/threonine kinase(PF07714), Adenylate and Guanylate cyclase catalytic domain(PF00211), Receptor family ligand binding region(PF01094), Heme NO binding associated(PF07701)
PPA41433	gcy-7_BRH	Heme NO binding associated(PF07701), Receptor family ligand binding region(PF01094), Protein tyrosine and serine/threonine kinase(PF07714), Adenylate and Guanylate cyclase catalytic domain(PF00211)
Contig12-snap.49	gcy-8_best	Protein tyrosine and serine/threonine kinase(PF07714), Adenylate and Guanylate cyclase catalytic domain(PF00211), Receptor family ligand binding region(PF01094)
ppa_stranded_DN31507_c0_g1_i2	gcy-8_best	Protein tyrosine and serine/threonine kinase(PF07714)
PPA04226	gcy-8_best	Receptor family ligand binding region(PF01094), Adenylate and Guanylate cyclase catalytic domain(PF00211), Protein kinase domain(PF00069)
PPA05923	gcy-8_best	Protein tyrosine and serine/threonine kinase(PF07714), Receptor family ligand binding region(PF01094)
PPA41407	gcy-8_best	Receptor family ligand binding region(PF01094), Protein tyrosine and serine/threonine kinase(PF07714), Adenylate and Guanylate cyclase catalytic domain(PF00211)
PPA41935	gcy-8_best	Receptor family ligand binding region(PF01094), Protein tyrosine and serine/threonine kinase(PF07714), Adenylate and Guanylate cyclase catalytic domain(PF00211)
PPA42731	gcy-8_best	Protein tyrosine and serine/threonine kinase(PF07714), Receptor family ligand binding region(PF01094), Adenylate and Guanylate cyclase catalytic domain(PF00211)
PPA39299	gcy-8_BRH	Receptor family ligand binding region(PF01094), Protein tyrosine and serine/threonine kinase(PF07714), Adenylate and Guanylate cyclase catalytic domain(PF00211)
PPA15996	gcy-9_BRH	Protein tyrosine and serine/threonine kinase(PF07714), Adenylate and Guanylate cyclase catalytic domain(PF00211), Receptor family ligand binding region(PF01094)
PPA16733	gdi-1_BRH	GDP dissociation inhibitor(PF00996)
PPA00876	gei-1_BRH	RhoGAP domain(PF00620)
ppa_stranded_DN26612_c0_g1_i3	gei-4_BRH
PPA21084	gei-8_BRH	Myb-like DNA-binding domain(PF00249)
ppa_stranded_DN28328_c1_g1_i1	ges-1_BRH	Carboxylesterase family(PF00135)
PPA39159	ggr-1_BRH	Neurotransmitter-gated ion-channel transmembrane region(PF02932), Neurotransmitter-gated ion-channel ligand binding domain(PF02931)
ppa_stranded_DN33938_c0_g1_i1	ggr-2_best	Neurotransmitter-gated ion-channel ligand binding domain(PF02931)
ppa_stranded_DN28543_c0_g1_i4	ggr-2_BRH	Neurotransmitter-gated ion-channel transmembrane region(PF02932), Neurotransmitter-gated ion-channel ligand binding domain(PF02931)
ppa_stranded_DN9614_c0_g1_i1	ggr-3_BRH	Neurotransmitter-gated ion-channel ligand binding domain(PF02931), Neurotransmitter-gated ion-channel transmembrane region(PF02932)
PPA05918	glb-17_BRH	Neurotransmitter-gated ion-channel ligand binding domain(PF02931)
PPA28931	glb-33_BRH
ppa_stranded_DN30555_c1_g1_i7	glc-1_best	Neurotransmitter-gated ion-channel transmembrane region(PF02932)
PPA35955	glc-2_BRH	Neurotransmitter-gated ion-channel transmembrane region(PF02932), Neurotransmitter-gated ion-channel ligand binding domain(PF02931)
PPA12815	glc-3_BRH	Neurotransmitter-gated ion-channel ligand binding domain(PF02931), Neurotransmitter-gated ion-channel transmembrane region(PF02932)
PPA18552	glc-4_BRH	Neurotransmitter-gated ion-channel transmembrane region(PF02932), Neurotransmitter-gated ion-channel ligand binding domain(PF02931)
Iso_D.9255.1	glh-1_best	Helicase conserved C-terminal domain(PF00271), DEAD/DEAH box helicase(PF00270)
PPA17043	glh-1_best	DEAD/DEAH box helicase(PF00270), Helicase conserved C-terminal domain(PF00271)
PPA34943	glh-1_best	DEAD/DEAH box helicase(PF00270)
PPA35231	glh-1_best
PPA35937	glh-1_best
PPA35945	glh-1_best	Helicase conserved C-terminal domain(PF00271)
PPA36004	glh-1_best	DEAD/DEAH box helicase(PF00270)
PPA38016	glh-1_best	Helicase conserved C-terminal domain(PF00271)
PPA39525	glh-1_best	Mutator-like transposase(PF20700), Helicase conserved C-terminal domain(PF00271)
PPA39529	glh-1_best	Helicase conserved C-terminal domain(PF00271), Mutator-like transposase(PF20700)
PPA41421	glh-1_best	Mutator-like transposase(PF20700), Helicase conserved C-terminal domain(PF00271)
PPA41536	glh-1_best	Helicase conserved C-terminal domain(PF00271), Mutator-like transposase(PF20700)
PPA42916	glh-1_best	DEAD/DEAH box helicase(PF00270)
PPA43011	glh-1_best	DEAD/DEAH box helicase(PF00270)
PPA10850	glh-1_BRH	Helicase conserved C-terminal domain(PF00271), DEAD/DEAH box helicase(PF00270)
PPA28809	glh-2_best	Helicase conserved C-terminal domain(PF00271), DEAD/DEAH box helicase(PF00270)
ppa_stranded_DN18705_c0_g1_i1	glh-3_best	Helicase conserved C-terminal domain(PF00271), DEAD/DEAH box helicase(PF00270)
PPA04112	glh-3_best	DEAD/DEAH box helicase(PF00270)
PPA15518	glh-3_best	DEAD/DEAH box helicase(PF00270), Helicase conserved C-terminal domain(PF00271)
PPA27215	glh-3_best	DEAD/DEAH box helicase(PF00270)
PPA37943	glh-3_best
PPA38279	glh-3_best
PPA38327	glh-3_best	DEAD/DEAH box helicase(PF00270)
PPA38796	glh-3_best	DEAD/DEAH box helicase(PF00270)
PPA41525	glh-3_best	THAP domain(PF05485), DEAD/DEAH box helicase(PF00270)
PPA44753	glh-3_best	DEAD/DEAH box helicase(PF00270)
PPA13611	glh-4_best
PPA23779	glit-1_BRH	Carboxylesterase family(PF00135)
ppa_stranded_DN29422_c1_g1_i7	glp-1_best	LNR domain(PF00066), Ankyrin repeats (3 copies)(PF12796), Ankyrin repeat(PF00023)
ppa_stranded_DN31313_c0_g1_i1	glp-1_best	NOTCH protein(PF07684), Calcium-binding EGF domain(PF07645), NOTCH protein(PF06816), EGF-like domain(PF07974), Human growth factor-like EGF(PF12661), Ankyrin repeats (3 copies)(PF12796), EGF-like domain(PF00008), LNR domain(PF00066)
ppa_stranded_DN31560_c5_g2_i4	glp-1_best	Ankyrin repeats (3 copies)(PF12796), LNR domain(PF00066)
PPA10614	glp-1_best	LNR domain(PF00066)
ppa_stranded_DN31313_c0_g1_i2	glp-1_BRH	NOTCH protein(PF07684), Ankyrin repeats (3 copies)(PF12796), Human growth factor-like EGF(PF12661), EGF-like domain(PF07974), Calcium-binding EGF domain(PF07645), EGF-like domain(PF00008), NOTCH protein(PF06816), LNR domain(PF00066)
PPA12442	glrx-3_BRH	Thioredoxin(PF00085), Glutaredoxin(PF00462)
ppa_stranded_DN32957_c0_g1_i1	gnrr-1_BRH	7 transmembrane receptor (rhodopsin family)(PF00001)
PPA41861	gnrr-2_best	7 transmembrane receptor (rhodopsin family)(PF00001)
PPA15952	gnrr-3_BRH	7 transmembrane receptor (rhodopsin family)(PF00001)
ppa_stranded_DN27773_c0_g1_i1	gnrr-4_best	7 transmembrane receptor (rhodopsin family)(PF00001)
PPA03748	gnrr-4_best	7 transmembrane receptor (rhodopsin family)(PF00001)
PPA12300	gnrr-4_best	7 transmembrane receptor (rhodopsin family)(PF00001)
PPA12301	gnrr-4_best	7 transmembrane receptor (rhodopsin family)(PF00001), Tc5 transposase C-terminal domain(PF04236)
PPA29569	gnrr-4_best	7 transmembrane receptor (rhodopsin family)(PF00001)
ppa_stranded_DN26961_c0_g2_i1	gnrr-4_BRH	7 transmembrane receptor (rhodopsin family)(PF00001)
Contig52-snap.120	gnrr-6_best	7 transmembrane receptor (rhodopsin family)(PF00001)
Contig52-snapTAU.156	gnrr-6_best	7 transmembrane receptor (rhodopsin family)(PF00001)
PPA12274	gnrr-6_best	7 transmembrane receptor (rhodopsin family)(PF00001)
PPA35013	gnrr-6_best	7 transmembrane receptor (rhodopsin family)(PF00001)
PPA08737	gnrr-6_BRH	7 transmembrane receptor (rhodopsin family)(PF00001)
ppa_stranded_DN24507_c0_g1_i1	golg-2_BRH	Putative golgin subfamily A member 2-like protein 5(PF15070)
ppa_stranded_DN29577_c0_g2_i2	golg-4_BRH	GRIP domain(PF01465)
UMA-S212-2.4-mRNA-1_frag	gon-1_BRH	Reprolysin (M12B) family zinc metalloprotease(PF01421), ADAMTS cysteine-rich domain 2(PF17771), Thrombospondin type 1 domain(PF00090), ADAM-TS Spacer 1(PF05986), GON domain(PF08685), Thrombospondin type 1 domain(PF19030)
ppa_stranded_DN31398_c0_g2_i1	gon-2_BRH	SLOG in TRPM(PF18139), Ion transport protein(PF00520)
PPA00976	gopc-1_BRH	PDZ domain(PF00595)
ppa_stranded_DN24890_c0_g1_i1	gpb-1_BRH	WD domain, G-beta repeat(PF00400)
PPA11097	gpb-2_BRH	WD domain, G-beta repeat(PF00400)
PPA04812	grd-9_best	Ground-like domain(PF04155)
PPA28923	grdn-1_BRH	HOOK domain(PF19047)
PPA20686	grk-1_BRH	Regulator of G protein signaling domain(PF00615), Protein kinase domain(PF00069)
PPA14518	grk-2_BRH	Regulator of G protein signaling domain(PF00615), Protein kinase domain(PF00069)
PPA18045	grl-1_BRH	Ground-like domain(PF04155)
PPA09502	grl-14_BRH	Ground-like domain(PF04155)
UMM-S7-18.56-mRNA-1_frag	grl-2_BRH	Ground-like domain(PF04155)
PPA08549	gsk-3_BRH	Protein kinase domain(PF00069)
PPA08947	gst-7_best	Pao retrotransposon peptidase(PF05380), Family of unknown function (DUF5641)(PF18701), Glutathione S-transferase, N-terminal domain(PF02798), Glutathione S-transferase, C-terminal domain(PF14497), Protein of unknown function (DUF1759)(PF03564), Integrase zinc binding domain(PF17921)
PPA24233	gur-4_BRH
Iso_D.9974.1	gur-5_best
PPA41529	gur-5_best
ppa_stranded_DN24934_c0_g1_i3	H05L14.1_best	Protein kinase domain(PF00069)
ppa_stranded_DN25658_c0_g1_i3	H05L14.1_best	Protein kinase domain(PF00069)
ppa_stranded_DN25885_c0_g3_i3	H05L14.1_best
ppa_stranded_DN28520_c0_g3_i1	H05L14.1_best	Protein kinase domain(PF00069)
PPA05161	H05L14.1_best	Protein kinase domain(PF00069)
PPA05410	H05L14.1_best	Protein kinase domain(PF00069)
PPA19376	H05L14.1_best
PPA34744	H05L14.1_best	Protein kinase domain(PF00069)
PPA40088	H05L14.1_best
PPA42053	H05L14.1_best
PPA43396	H05L14.1_best	Protein kinase domain(PF00069)
PPA44298	H05L14.1_best	Protein kinase domain(PF00069)
PPA21640	H05L14.1_BRH	Protein kinase domain(PF00069)
Contig0-snapTAU.718	H09F14.1b_best	7 transmembrane receptor (rhodopsin family)(PF00001)
ppa_stranded_DN26244_c0_g1_i3	H09F14.1b_BRH	7 transmembrane receptor (rhodopsin family)(PF00001)
PPA00535	H11E01.3_BRH
ppa_stranded_DN31577_c4_g1_i3	H13N06.2_BRH	von Willebrand factor type A domain(PF00092)
PPA12256	H23L24.4_best	7 transmembrane receptor (rhodopsin family)(PF00001)
PPA39306	H23L24.4_BRH	7 transmembrane receptor (rhodopsin family)(PF00001)
PPA42157	H23N18.5_BRH
PPA14065	H24G06.1a_BRH	WD domain, G-beta repeat(PF00400)
PPA38520	H28G03.1a_best	RNA recognition motif(PF00076)
PPA23548	H28G03.1a_BRH	RNA recognition motif(PF00076)
PPA30315	H34C03.2b_best	Serpentine type 7TM GPCR chemoreceptor Sri(PF10327), DUSP domain(PF06337), Ubiquitin carboxyl-terminal hydrolase(PF00443)
PPA13575	H34C03.2b_BRH	DUSP domain(PF06337), Ubiquitin carboxyl-terminal hydrolase(PF00443)
PPA32961	H39E23.3_best
PPA09538	H39E23.3_BRH
PPA30966	H40L08.3_BRH
PPA22740	H43E16.1a_best
PPA14180	haf-2_best	ABC transporter transmembrane region(PF00664), ABC transporter(PF00005)
PPA06384	haf-2_BRH	ABC transporter transmembrane region(PF00664), ABC transporter(PF00005)
ppa_stranded_DN15549_c0_g1_i1	ham-2_best
PPA19587	ham-2_BRH	Zinc finger, C2H2 type(PF00096)
PPA26451	hbl-1_BRH	Zinc finger, C2H2 type(PF00096)
PPA38762	hcf-1_BRH	Kelch motif(PF01344), Galactose oxidase, central domain(PF13415)
PPA03353	hcp-1_BRH
Iso_D.12093.3	hel-1_best	DEAD/DEAH box helicase(PF00270), Kelch motif(PF01344)
PPA17557	hel-1_best	DEAD/DEAH box helicase(PF00270)
PPA23680	hel-1_best	DEAD/DEAH box helicase(PF00270), Kelch motif(PF01344)
PPA35779	hel-1_best	DEAD/DEAH box helicase(PF00270)
PPA36759	hel-1_best	DEAD/DEAH box helicase(PF00270)
PPA38027	hel-1_best	DEAD/DEAH box helicase(PF00270)
isototal.1633.1	hel-1_BRH	DEAD/DEAH box helicase(PF00270), Helicase conserved C-terminal domain(PF00271)
PPA02747	helq-1_BRH	DEAD/DEAH box helicase(PF00270), Helicase conserved C-terminal domain(PF00271), DNA_pol_Q helicase like region helical domain(PF21099), Helix-turn-helix domain(PF20470)
PPA40116	hgap-2_BRH	RALGAPB N-terminal domain(PF20412), Serpentine type 7TM GPCR chemoreceptor Srv(PF10323)
ppa_stranded_DN19940_c0_g2_i1	hgrs-1_BRH	VHS domain(PF00790), Hepatocyte growth factor-regulated tyrosine kinase substrate(PF12210), FYVE zinc finger(PF01363)
ppa_stranded_DN31353_c1_g1_i1	him-1_BRH	SMC proteins Flexible Hinge Domain(PF06470), RecF/RecN/SMC N terminal domain(PF02463)
PPA34327	him-10_best	Nuf2 family(PF03800)
PPA12355	him-4_best	Immunoglobulin domain(PF13927), Immunoglobulin domain(PF00047), Immunoglobulin I-set domain(PF07679)
PPA33728	him-4_best
ppa_stranded_DN31474_c0_g1_i3	him-4_BRH	Immunoglobulin I-set domain(PF07679), Calcium-binding EGF domain(PF07645), Immunoglobulin domain(PF00047), Immunoglobulin domain(PF13927)
ppa_stranded_DN31561_c1_g4_i7	him-6_BRH	Helicase conserved C-terminal domain(PF00271), HRDC domain(PF00570), DEAD/DEAH box helicase(PF00270), RQC domain(PF09382), RecQ zinc-binding(PF16124)
ppa_stranded_DN31255_c0_g7_i3	hinf-1_BRH
PPA45326	hipr-1_BRH	ANTH domain(PF07651), I/LWEQ domain(PF01608)
ppa_stranded_DN15200_c0_g1_i1	hir-1_best	Protein tyrosine and serine/threonine kinase(PF07714)
ppa_stranded_DN19099_c0_g1_i1	hir-1_best	Protein tyrosine and serine/threonine kinase(PF07714), Haspin like kinase domain(PF12330)
ppa_stranded_DN20574_c0_g1_i1	hir-1_best	Protein tyrosine and serine/threonine kinase(PF07714)
ppa_stranded_DN21609_c0_g1_i1	hir-1_best	Protein tyrosine and serine/threonine kinase(PF07714)
ppa_stranded_DN21609_c0_g3_i2	hir-1_best	Protein tyrosine and serine/threonine kinase(PF07714)
ppa_stranded_DN23590_c0_g1_i1	hir-1_best	Protein tyrosine and serine/threonine kinase(PF07714), Lectin C-type domain(PF00059)
ppa_stranded_DN24048_c0_g1_i1	hir-1_best	Lectin C-type domain(PF00059), Protein tyrosine and serine/threonine kinase(PF07714)
ppa_stranded_DN27139_c0_g1_i2	hir-1_best	Protein tyrosine and serine/threonine kinase(PF07714)
ppa_stranded_DN2747_c0_g1_i1	hir-1_best	Protein tyrosine and serine/threonine kinase(PF07714)
ppa_stranded_DN28918_c0_g1_i6	hir-1_best	Protein tyrosine and serine/threonine kinase(PF07714)
PPA01180	hir-1_best	Protein tyrosine and serine/threonine kinase(PF07714)
PPA01181	hir-1_best	Protein tyrosine and serine/threonine kinase(PF07714), Lectin C-type domain(PF00059)
PPA03243	hir-1_best	Protein tyrosine and serine/threonine kinase(PF07714)
PPA03540	hir-1_best	Protein tyrosine and serine/threonine kinase(PF07714), Protein-tyrosine phosphatase(PF00102)
PPA27097	hir-1_best	Lectin C-type domain(PF00059), Protein tyrosine and serine/threonine kinase(PF07714)
PPA31479	hir-1_best	Protein tyrosine and serine/threonine kinase(PF07714)
PPA33129	hir-1_best	Protein tyrosine and serine/threonine kinase(PF07714)
PPA35718	hir-1_best	Protein tyrosine and serine/threonine kinase(PF07714)
PPA36382	hir-1_best	Protein tyrosine and serine/threonine kinase(PF07714)
PPA40878	hir-1_best	Protein tyrosine and serine/threonine kinase(PF07714)
PPA43416	hir-1_best	Protein tyrosine and serine/threonine kinase(PF07714)
PPA18201	hir-1_BRH	Protein tyrosine and serine/threonine kinase(PF07714)
ppa_stranded_DN30077_c0_g1_i2	hira-1_BRH	TUP1-like enhancer of split(PF07569), WD domain, G-beta repeat(PF00400)
PPA37347	his-13_best	Core histone H2A/H2B/H3/H4(PF00125)
ppa_stranded_DN28002_c0_g1_i1	hmit-1.3_best	Sugar (and other) transporter(PF00083)
PPA17529	hmit-1.3_best	Sugar (and other) transporter(PF00083)
Contig26-snapTAU.159	hmit-1.3_BRH	Sugar (and other) transporter(PF00083)
PPA01084	hpk-1_best	Protein kinase domain(PF00069)
PPA20514	hpk-1_BRH	Protein kinase domain(PF00069)
PPA21866	hpl-2_best	Chromo (CHRromatin Organisation MOdifier) domain(PF00385), SLED domain(PF12140)
ppa_stranded_DN29893_c0_g1_i1	hpo-11_BRH	Protein kinase domain(PF00069)
ppa_stranded_DN30240_c0_g12_i1	hpo-9_BRH	BTB/POZ domain(PF00651), BTB And C-terminal Kelch(PF07707)
PPA14656	hpx-2_best	Animal haem peroxidase(PF03098), Serpentine type 7TM GPCR chemoreceptor Srv(PF10323)
ppa_stranded_DN23533_c0_g1_i2	hrp-1_best	RNA recognition motif(PF00076)
PPA28000	hrp-1_best	RNA recognition motif(PF00076)
PPA38679	hrp-1_best	RNA recognition motif(PF00076)
PPA38631	hrp-2_best	RNA recognition motif(PF00076)
ppa_stranded_DN30517_c0_g1_i1	hrp-2_BRH	RNA recognition motif(PF00076), Heterogeneous nuclear ribonucleoprotein Q acidic domain(PF18360)
ppa_stranded_DN31094_c4_g1_i1	hrpf-1_best	RNA recognition motif(PF00076)
ppa_stranded_DN31094_c3_g1_i3	hrpf-1_BRH	RNA recognition motif(PF00076)
PPA07232	hrpf-2_BRH	RNA recognition motif(PF00076)
Iso_D.3383.3	hrpl-1_BRH	RNA recognition motif(PF00076), RRM-like domain(PF11835), RNA recognition motif. (a.k.a. RRM, RBD, or RNP domain)(PF13893)
PPA28092	hsp-1_best	Hsp70 protein(PF00012), Sre G protein-coupled chemoreceptor(PF03125)
PPA05074	htp-2_best	HORMA domain(PF02301)
PPA06823	hum-4_BRH	IQ calmodulin-binding motif(PF00612), SH3 domain(PF00018), MyTH4 domain(PF00784), Myosin head (motor domain)(PF00063)
PPA24994	hum-6_BRH	Myosin head (motor domain)(PF00063), MyTH4 domain(PF00784), FERM central domain(PF00373), IQ calmodulin-binding motif(PF00612)
ppa_stranded_DN29690_c0_g1_i5	hum-7_BRH	IQ calmodulin-binding motif(PF00612), Phorbol esters/diacylglycerol binding domain (C1 domain)(PF00130), Myosin head (motor domain)(PF00063), Ras association (RalGDS/AF-6) domain(PF00788), RhoGAP domain(PF00620)
PPA04155	hyl-1_BRH	TLC domain(PF03798)
PPA17809	icp-1_BRH	Inner centromere protein, ARK binding region(PF03941)
Contig6-snapTAU.39	ifa-1_best	Intermediate filament protein(PF00038), Lamin Tail Domain(PF00932)
Iso_D.4317.1	ifa-1_best	Intermediate filament protein(PF00038)
ppa_stranded_DN30207_c2_g3_i10	ifa-1_best	Intermediate filament protein(PF00038), Lamin Tail Domain(PF00932)
PPA35164	ifa-1_best	Intermediate filament protein(PF00038), Lamin Tail Domain(PF00932)
ppa_stranded_DN30207_c2_g3_i1	ifa-1_BRH	Lamin Tail Domain(PF00932), Intermediate filament protein(PF00038)
ppa_stranded_DN25104_c0_g1_i1	ifb-1_BRH	Intermediate filament protein(PF00038), Lamin Tail Domain(PF00932)
PPA28112	ifg-1_BRH	MIF4G domain(PF02854)
ppa_stranded_DN28010_c0_g2_i1	ift-74_BRH
PPA23736	ift-81_BRH	Intraflagellar transport 81 calponin homology domain(PF18383)
PPA23338	ifta-1_BRH	WD domain, G-beta repeat(PF00400)
PPA19539	igcm-1_BRH	Immunoglobulin domain(PF13927), Immunoglobulin I-set domain(PF07679)
PPA19693	igcm-2_BRH	Immunoglobulin V-set domain(PF07686), Immunoglobulin domain(PF13927), Immunoglobulin I-set domain(PF07679)
PPA09214	igcm-4_BRH	Immunoglobulin I-set domain(PF07679)
PPA06446	igdb-2_BRH	Fibronectin type III domain(PF00041), Immunoglobulin I-set domain(PF07679), DB module(PF01682)
ppa_stranded_DN20055_c0_g1_i3	igeg-1_BRH
PPA03428	iglr-1_BRH	Leucine rich repeat(PF13855), BspA type Leucine rich repeat region (6 copies)(PF13306)
ppa_stranded_DN4385_c0_g1_i1	iglr-2_BRH
PPA39849	iglr-3_BRH	Leucine rich repeat(PF13855)
PPA36876	ikke-1_BRH	Protein kinase domain(PF00069)
PPA09618	immt-1_BRH	Mitochondrial inner membrane protein(PF09731)
PPA00243	inf-1_BRH	Helicase conserved C-terminal domain(PF00271), DEAD/DEAH box helicase(PF00270)
Contig131-snapTAU.35	ire-1_best	Protein kinase domain(PF00069)
Contig24-snapTAU.259	ire-1_best	Protein kinase domain(PF00069), Ribonuclease 2-5A(PF06479)
PPA01938	ire-1_best	Protein tyrosine and serine/threonine kinase(PF07714), Ribonuclease 2-5A(PF06479)
PPA36387	ire-1_best	Ribonuclease 2-5A(PF06479), Protein kinase domain(PF00069)
PPA27636	ire-1_BRH	Ribonuclease 2-5A(PF06479), PQQ enzyme repeat(PF01011), PQQ-like domain(PF13360), Protein kinase domain(PF00069)
PPA02183	irg-1_best	NADAR domain(PF08719)
ppa_stranded_DN30316_c0_g1_i1	irg-7_best	Lectin C-type domain(PF00059)
PPA14572	irg-7_best	Lectin C-type domain(PF00059), von Willebrand factor type A domain(PF00092)
PPA16060	irg-7_best	Lectin C-type domain(PF00059)
ppa_stranded_DN30258_c0_g2_i1	irg-7_BRH	Lectin C-type domain(PF00059)
PPA30761	irk-2_BRH	Inward rectifier potassium channel transmembrane domain(PF01007), Inward rectifier potassium channel C-terminal domain(PF17655)
ppa_stranded_DN4501_c0_g1_i1	irk-3_BRH	Inward rectifier potassium channel transmembrane domain(PF01007), Inward rectifier potassium channel C-terminal domain(PF17655)
PPA06505	isw-1_best	Helicase conserved C-terminal domain(PF00271), SNF2-related domain(PF00176)
ppa_stranded_DN31289_c0_g4_i5	isw-1_BRH	Helicase conserved C-terminal domain(PF00271), HMG (high mobility group) box(PF00505), SNF2-related domain(PF00176)
Contig17-snapTAU.319	itr-1_best	Ion transport protein(PF00520)
ppa_stranded_DN29800_c0_g1_i3	itsn-1_best	RhoGEF domain(PF00621), SH3 domain(PF00018), Variant SH3 domain(PF14604), Pleckstrin homology domain(PF16652), Cytoskeletal-regulatory complex EF hand(PF12763)
ppa_stranded_DN29800_c0_g1_i4	itsn-1_BRH	SH3 domain(PF00018), Cytoskeletal-regulatory complex EF hand(PF12763), Variant SH3 domain(PF14604)
Contig144-snapTAU.25	itx-1_BRH	Laminin G domain(PF02210)
ppa_stranded_DN25223_c0_g2_i1	ivns-1_BRH	BTB/POZ domain(PF00651), Kelch motif(PF01344)
PPA39322	jbts-14_BRH	Transmembrane protein 237(PF15383)
ppa_stranded_DN21210_c0_g2_i1	JC8.2_BRH
PPA08336	jhdm-1_best	JmjC domain, hydroxylase(PF02373)
ppa_stranded_DN31380_c0_g4_i8	jhdm-1_BRH	JmjC domain, hydroxylase(PF02373)
PPA05592	jip-1_BRH	SH3 domain(PF00018), Phosphotyrosine interaction domain (PTB/PID)(PF00640)
PPA25586	jmjd-1.2_best
PPA42604	jmjd-1.2_best	Jumonji helical domain(PF17811)
PPA01304	jnk-1_BRH	Protein kinase domain(PF00069)
ppa_stranded_DN27060_c0_g2_i1	K01A12.3_BRH	Serpentine type 7TM GPCR chemoreceptor Srx(PF10328)
UMM-S212-6.70-mRNA-1_frag	K01A6.6b_BRH	Serpentine type 7TM GPCR chemoreceptor Srw(PF10324)
ppa_stranded_DN26444_c0_g2_i1	K01B6.3_BRH
ppa_stranded_DN30461_c0_g4_i10	K02B12.5_BRH	Ankyrin repeat(PF00023), Ankyrin repeats (3 copies)(PF12796)
PPA40801	K02E2.6_best	Aspartyl protease(PF13650)
PPA19325	K02F3.12a_BRH	DEAD/DEAH box helicase(PF00270), RecQ zinc-binding(PF16124), Helicase conserved C-terminal domain(PF00271)
ppa_stranded_DN31508_c1_g1_i5	K02F6.1_BRH	gag-polyprotein putative aspartyl protease(PF13975), Integrase zinc binding domain(PF17921), Integrase core domain(PF00665), Reverse transcriptase (RNA-dependent DNA polymerase)(PF00078), RNase H-like domain found in reverse transcriptase(PF17919)
ppa_stranded_DN27368_c0_g2_i1	K03A1.4a_BRH	EF-hand domain pair(PF13499)
PPA27428	K03H6.1_BRH	Serpentine type 7TM GPCR chemoreceptor Srw(PF10324)
PPA37485	K03H6.5a_best	Serpentine type 7TM GPCR chemoreceptor Srw(PF10324)
PPA27426	K03H6.5a_BRH
PPA04428	K04G7.1_best	Integrase zinc binding domain(PF17921)
PPA36956	K04G7.1_best	Integrase zinc binding domain(PF17921)
PPA38109	K04G7.1_best	Integrase zinc binding domain(PF17921)
PPA43218	K04G7.1_best	Integrase zinc binding domain(PF17921)
PPA34478	K04G7.1_BRH	Integrase zinc binding domain(PF17921)
PPA16434	K04H4.2c_best
ppa_stranded_DN28427_c0_g3_i3	K04H4.2c_BRH	CC domain(PF04942)
PPA19264	K05F1.13_BRH
PPA35073	K05F1.6c_BRH	Sugar (and other) transporter(PF00083)
Iso_D.2531.1	K07C11.4_best	Carboxylesterase family(PF00135)
ppa_stranded_DN25212_c0_g2_i2	K07C11.4_best	Carboxylesterase family(PF00135)
ppa_stranded_DN13491_c0_g1_i1	K07C11.4_BRH	Carboxylesterase family(PF00135)
PPA12344	K07C11.7a_best	F-box domain(PF00646), Calcineurin-like phosphoesterase(PF00149)
PPA24287	K08E4.2a_BRH	Glycolipid transfer protein (GLTP)(PF08718), Serpentine type 7TM GPCR chemoreceptor Str(PF10326)
PPA39530	K08F4.5_best
ppa_stranded_DN21740_c0_g1_i2	K08H10.6_BRH	Sugar (and other) transporter(PF00083)
PPA05313	K09E2.1_BRH	von Willebrand factor type A domain(PF00092)
PPA06997	K09E9.1b_BRH	Major Facilitator Superfamily(PF07690)
PPA00586	K10C2.1_best
PPA02497	K10C2.1_best
PPA37242	K10C2.1_best
PPA11944	K10D3.4_BRH	Lustrin, cysteine-rich repeated domain(PF14625), Kunitz/Bovine pancreatic trypsin inhibitor domain(PF00014), EB module(PF01683)
ppa_stranded_DN28953_c0_g2_i1	K10G6.4_BRH
PPA27819	K11C4.1_best	Protein kinase domain(PF00069)
PPA09303	K11D2.4a_best	Ring finger domain(PF13639)
PPA30940	K11D2.4a_BRH	Zinc finger, C2H2 type(PF00096)
PPA40495	K11D9.3_best	Sugar (and other) transporter(PF00083)
PPA28537	K11D9.3_BRH	Sugar (and other) transporter(PF00083)
Contig40-snapTAU.204	K11E4.6_best	Serpentine type 7TM GPCR receptor class ab chemoreceptor(PF10292)
ppa_stranded_DN31013_c3_g2_i1	K11G9.1_best	Carboxylesterase family(PF00135)
PPA21598	K12C11.1a_best	Aminopeptidase P, N-terminal domain(PF05195), Metallopeptidase family M24(PF00557)
PPA39368	K12H6.12_best
PPA36075	K12H6.12_BRH
ppa_stranded_DN17459_c0_g1_i1	kel-20_best	Kelch motif(PF01344)
PPA26160	kel-20_BRH	BTB/POZ domain(PF00651), Kelch motif(PF01344), BTB And C-terminal Kelch(PF07707)
Iso_D.12093.1	kel-3_best	BTB And C-terminal Kelch(PF07707), Kelch motif(PF01344)
ppa_stranded_DN29708_c0_g1_i4	kel-3_best	BTB And C-terminal Kelch(PF07707)
ppa_stranded_DN31026_c1_g2_i3	kel-3_best	BTB/POZ domain(PF00651), BTB And C-terminal Kelch(PF07707), Kelch motif(PF01344)
ppa_stranded_DN31160_c0_g4_i2	kel-3_best	BTB/POZ domain(PF00651), Kelch motif(PF01344), BTB And C-terminal Kelch(PF07707), DEAD/DEAH box helicase(PF00270)
PPA00662	kel-3_best	BTB/POZ domain(PF00651), BTB And C-terminal Kelch(PF07707), Kelch motif(PF01344)
PPA08188	kel-3_best	Kelch motif(PF01344)
PPA36650	kel-3_best	Kelch motif(PF01344)
PPA36798	kel-3_best	Kelch motif(PF01344)
PPA38026	kel-3_best	Kelch motif(PF01344), DEAD/DEAH box helicase(PF00270), BTB And C-terminal Kelch(PF07707), BTB/POZ domain(PF00651)
PPA38309	kel-3_best	Kelch motif(PF01344)
PPA40235	kel-3_best	BTB And C-terminal Kelch(PF07707)
ppa_stranded_DN30734_c0_g1_i1	kel-3_BRH	BTB And C-terminal Kelch(PF07707), Kelch motif(PF01344), BTB/POZ domain(PF00651)
ppa_stranded_DN25645_c0_g1_i1	kel-8_best	Kelch motif(PF01344)
PPA17282	kel-8_best	Kelch motif(PF01344), BTB And C-terminal Kelch(PF07707)
PPA35530	kel-8_best	Kelch motif(PF01344)
PPA40236	kel-8_best	Kelch motif(PF07646), Kelch motif(PF01344)
PPA45011	kel-8_best	BTB And C-terminal Kelch(PF07707)
PPA39175	kel-8_BRH	BTB/POZ domain(PF00651), BTB And C-terminal Kelch(PF07707), Kelch motif(PF01344)
PPA25661	ketn-1_best	Immunoglobulin I-set domain(PF07679)
PPA25666	ketn-1_BRH	Immunoglobulin I-set domain(PF07679)
Contig12-snapTAU.267	kgb-1_best	Protein kinase domain(PF00069)
ppa_stranded_DN25831_c0_g2_i3	kgb-1_best	Protein kinase domain(PF00069)
PPA19144	kgb-1_best	Protein kinase domain(PF00069)
PPA22216	kgb-1_best	Srg family chemoreceptor(PF02118), Protein kinase domain(PF00069)
PPA32287	kgb-1_best	Protein kinase domain(PF00069)
PPA37273	kgb-1_best	Protein kinase domain(PF00069)
PPA37932	kgb-1_best	Protein kinase domain(PF00069)
PPA38296	kgb-1_best	Protein kinase domain(PF00069)
ppa_stranded_DN25831_c0_g2_i6	kgb-1_BRH	Protein kinase domain(PF00069)
Iso_D.12914.4	kin-1_BRH	Protein kinase domain(PF00069)
PPA04722	kin-14_best	Protein tyrosine and serine/threonine kinase(PF07714)
PPA14456	kin-18_BRH	Protein kinase domain(PF00069)
PPA25500	kin-19_BRH	Protein kinase domain(PF00069)
PPA27136	kin-20_best	Protein kinase domain(PF00069)
PPA15875	kin-20_BRH	Protein kinase domain(PF00069)
PPA15421	kin-24_best	Protein tyrosine and serine/threonine kinase(PF07714), SH2 domain(PF00017)
PPA23001	kin-24_best	Protein tyrosine and serine/threonine kinase(PF07714)
ppa_stranded_DN31023_c0_g1_i2	kin-24_BRH	Protein tyrosine and serine/threonine kinase(PF07714), SH2 domain(PF00017)
ppa_stranded_DN28490_c0_g1_i4	kin-26_best	SH2 domain(PF00017), Protein tyrosine and serine/threonine kinase(PF07714)
PPA24172	kin-26_best	Protein tyrosine and serine/threonine kinase(PF07714)
ppa_stranded_DN25079_c0_g1_i1	kin-29_BRH	Protein kinase domain(PF00069)
ppa_stranded_DN24094_c0_g1_i3	kin-3_BRH	Protein kinase domain(PF00069)
PPA12037	kin-32_BRH	FERM central domain(PF00373), Protein tyrosine and serine/threonine kinase(PF07714), FAK1/PYK2, FERM domain C-lobe(PF21477)
Iso_D.12279.2	kin-5_best	Protein tyrosine and serine/threonine kinase(PF07714)
isopolya.7593.1	kin-5_best	SH2 domain(PF00017), Protein tyrosine and serine/threonine kinase(PF07714)
ppa_stranded_DN20256_c0_g1_i1	kin-5_best	Protein tyrosine and serine/threonine kinase(PF07714), SH2 domain(PF00017)
ppa_stranded_DN24665_c0_g2_i1	kin-5_best	Protein tyrosine and serine/threonine kinase(PF07714)
PPA35697	kin-5_best	Protein tyrosine and serine/threonine kinase(PF07714), SH2 domain(PF00017)
ppa_stranded_DN18732_c0_g2_i1	kin-9_best	Protein tyrosine and serine/threonine kinase(PF07714)
ppa_stranded_DN26077_c0_g1_i2	kin-9_best	Protein tyrosine and serine/threonine kinase(PF07714)
ppa_stranded_DN18281_c0_g1_i1	klf-1_best	Zinc finger, C2H2 type(PF00096)
PPA04120	klf-1_BRH	Zinc finger, C2H2 type(PF00096)
ppa_stranded_DN23878_c0_g1_i1	klf-3_BRH	Zinc finger, C2H2 type(PF00096)
ppa_stranded_DN31577_c7_g2_i6	klp-11_BRH	Kinesin motor domain(PF00225)
PPA15730	klp-12_BRH	Kinesin motor domain(PF00225), WD domain, G-beta repeat(PF00400)
PPA23472	klp-13_BRH	Kinesin motor domain(PF00225)
ppa_stranded_DN8012_c0_g1_i1	klp-15_BRH	Kinesin motor domain(PF00225)
PPA07423	klp-18_BRH	Kinesin motor domain(PF00225)
PPA25521	klp-19_BRH	Kinesin motor domain(PF00225)
ppa_stranded_DN31699_c4_g13_i1	klp-20_BRH	Kinesin motor domain(PF00225)
ppa_stranded_DN31147_c4_g1_i1	klu-1_best	Zinc finger, C2H2 type(PF00096)
PPA00520	klu-1_best	Zinc finger, C2H2 type(PF00096), C2H2-type zinc finger(PF13912)
PPA04069	klu-1_best	Zinc finger, C2H2 type(PF00096)
ppa_stranded_DN29075_c4_g1_i1	klu-1_BRH	Zinc finger, C2H2 type(PF00096)
PPA10989	klu-2_best	Zinc finger, C2H2 type(PF00096), C2H2-type zinc finger(PF13912)
PPA25582	klu-2_best
PPA25816	klu-2_best	Zinc finger, C2H2 type(PF00096)
PPA40011	klu-2_best
PPA04973	klu-2_BRH	C2H2-type zinc finger(PF13894), Zinc finger, C2H2 type(PF00096)
PPA25998	ksr-1_BRH	Protein tyrosine and serine/threonine kinase(PF07714)
ppa_stranded_DN21070_c0_g1_i1	lad-2_BRH	Fibronectin type III domain(PF00041), Immunoglobulin I-set domain(PF07679), Immunoglobulin domain(PF13927)
PPA15762	laf-1_best	DEAD/DEAH box helicase(PF00270), Helicase conserved C-terminal domain(PF00271)
PPA37836	laf-1_best	DEAD/DEAH box helicase(PF00270)
ppa_stranded_DN21986_c0_g1_i2	laf-1_BRH	DEAD/DEAH box helicase(PF00270), Helicase conserved C-terminal domain(PF00271)
ppa_stranded_DN29249_c0_g1_i6	lagr-1_BRH	TLC domain(PF03798)
ppa_stranded_DN31408_c4_g1_i4	lam-1_BRH	Laminin N-terminal (Domain VI)(PF00055), Laminin IV type B domain(PF21199), Laminin EGF domain(PF00053)
PPA37743	lam-2_BRH	Laminin EGF domain(PF00053), Laminin B (Domain IV)(PF00052), Laminin N-terminal (Domain VI)(PF00055)
PPA20623	lam-3_best
ppa_stranded_DN29814_c0_g1_i3	lam-3_BRH	Laminin G domain(PF02210), Laminin N-terminal (Domain VI)(PF00055), Laminin B (Domain IV)(PF00052), Laminin EGF domain(PF00053)
PPA33535	lap-1_best	RNA recognition motif(PF00076), zinc-RING finger domain(PF14634), Cytosol aminopeptidase family, catalytic domain(PF00883)
PPA22726	lat-1_BRH	Galactose binding lectin domain(PF02140), GPCR proteolysis site, GPS, motif(PF01825), 7 transmembrane receptor (Secretin family)(PF00002)
ppa_stranded_DN28433_c0_g1_i4	lat-2_BRH	GPCR proteolysis site, GPS, motif(PF01825), Galactose binding lectin domain(PF02140), GPCR-Autoproteolysis INducing (GAIN) domain(PF16489), 7 transmembrane receptor (Secretin family)(PF00002), Lectin C-type domain(PF00059)
PPA03747	lbp-1_best
PPA31671	lbp-1_best
PPA41117	lbp-2_best	Serpentine type 7TM GPCR chemoreceptor Srh(PF10318), Serpentine type 7TM GPCR chemoreceptor Str(PF10326)
PPA06574	lea-1_best
PPA30675	lea-1_best
PPA16233	lec-2_best
PPA07946	lec-2_BRH	Galactoside-binding lectin(PF00337)
PPA04255	lem-2_BRH	LEM domain(PF03020)
PPA18551	let-19_BRH	MID domain of medPIWI(PF18296), Mediator complex subunit 13 C-terminal domain(PF06333), Mediator complex subunit 13 N-terminal(PF11597)
PPA17761	let-2_BRH	Collagen triple helix repeat (20 copies)(PF01391), C-terminal tandem repeated domain in type 4 procollagen(PF01413)
ppa_stranded_DN27916_c0_g1_i4	let-23_BRH	Receptor L domain(PF01030), Growth factor receptor domain IV(PF14843), Furin-like cysteine rich region(PF00757), Protein tyrosine and serine/threonine kinase(PF07714)
ppa_stranded_DN7059_c0_g1_i1	let-355_BRH	Helicase associated domain (HA2), ratchet-like(PF21010), DEAD/DEAH box helicase(PF00270), Helicase associated domain (HA2), winged-helix(PF04408), Helicase conserved C-terminal domain(PF00271), Oligonucleotide/oligosaccharide-binding (OB)-fold(PF07717)
ppa_stranded_DN27456_c0_g2_i2	let-391_BRH	Zinc finger, C2H2 type(PF00096)
Contig54-snapTAU.133	let-4_BRH	Leucine rich repeat(PF13855)
Contig15-snapTAU.320	let-413_BRH	Leucine rich repeat(PF13855)
ppa_stranded_DN27410_c0_g2_i2	let-502_best	Protein kinase domain(PF00069)
ppa_stranded_DN30977_c2_g5_i1	let-502_BRH	Protein kinase domain(PF00069)
Iso_D.14127.1	let-526_best
ppa_stranded_DN26837_c0_g1_i1	lev-1_BRH	Neurotransmitter-gated ion-channel transmembrane region(PF02932), Neurotransmitter-gated ion-channel ligand binding domain(PF02931)
PPA01253	lev-10_BRH	CUB domain(PF00431)
PPA24385	lev-11_BRH	Tropomyosin(PF00261)
ppa_stranded_DN24896_c0_g1_i1	lev-8_BRH	Neurotransmitter-gated ion-channel transmembrane region(PF02932), Neurotransmitter-gated ion-channel ligand binding domain(PF02931)
ppa_stranded_DN23465_c0_g2_i2	lfi-1_best
ppa_stranded_DN26776_c0_g1_i2	lfi-1_BRH	Ciliary rootlet component, centrosome cohesion(PF15035)
PPA37659	lgc-1_best	Neurotransmitter-gated ion-channel ligand binding domain(PF02931)
PPA37665	lgc-1_best	Neurotransmitter-gated ion-channel ligand binding domain(PF02931)
Contig46-snapTAU.11	lgc-10_best	Neurotransmitter-gated ion-channel ligand binding domain(PF02931), Reverse transcriptase (RNA-dependent DNA polymerase)(PF00078)
ppa_stranded_DN18268_c0_g1_i1	lgc-10_best	Neurotransmitter-gated ion-channel ligand binding domain(PF02931)
PPA06893	lgc-10_best	Neurotransmitter-gated ion-channel ligand binding domain(PF02931)
PPA21741	lgc-10_best	Neurotransmitter-gated ion-channel ligand binding domain(PF02931)
PPA23918	lgc-10_best	Neurotransmitter-gated ion-channel ligand binding domain(PF02931)
PPA11666	lgc-10_BRH	Neurotransmitter-gated ion-channel transmembrane region(PF02932), Neurotransmitter-gated ion-channel ligand binding domain(PF02931)
PPA34549	lgc-11_best	Neurotransmitter-gated ion-channel ligand binding domain(PF02931)
PPA41330	lgc-11_best	Neurotransmitter-gated ion-channel ligand binding domain(PF02931)
PPA10474	lgc-11_BRH	Neurotransmitter-gated ion-channel ligand binding domain(PF02931), Neurotransmitter-gated ion-channel transmembrane region(PF02932)
ppa_stranded_DN30175_c2_g1_i2	lgc-12_best	Neurotransmitter-gated ion-channel ligand binding domain(PF02931)
Contig131-snapTAU.23	lgc-13_best	Neurotransmitter-gated ion-channel ligand binding domain(PF02931)
PPA05332	lgc-13_best	Neurotransmitter-gated ion-channel ligand binding domain(PF02931)
PPA22879	lgc-13_best	Neurotransmitter-gated ion-channel ligand binding domain(PF02931)
PPA43432	lgc-13_best	Neurotransmitter-gated ion-channel ligand binding domain(PF02931)
PPA06626	lgc-14_best	Neurotransmitter-gated ion-channel ligand binding domain(PF02931)
PPA17286	lgc-14_best	Neurotransmitter-gated ion-channel ligand binding domain(PF02931)
PPA19684	lgc-14_best	Neurotransmitter-gated ion-channel ligand binding domain(PF02931)
PPA22922	lgc-14_best	Neurotransmitter-gated ion-channel ligand binding domain(PF02931)
ppa_stranded_DN27564_c0_g2_i1	lgc-14_BRH	Neurotransmitter-gated ion-channel ligand binding domain(PF02931)
Contig113-snapTAU.77_curated	lgc-15_best	Neurotransmitter-gated ion-channel ligand binding domain(PF02931)
Iso_D.6308.2	lgc-17_best	Neurotransmitter-gated ion-channel ligand binding domain(PF02931)
PPA14376	lgc-17_best	Neurotransmitter-gated ion-channel ligand binding domain(PF02931)
PPA38310	lgc-17_best	Neurotransmitter-gated ion-channel ligand binding domain(PF02931)
Contig87-snapTAU.100	lgc-18_best	Neurotransmitter-gated ion-channel ligand binding domain(PF02931)
PPA15921	lgc-18_best	Neurotransmitter-gated ion-channel ligand binding domain(PF02931)
Iso_D.6308.1	lgc-19_best
PPA17287	lgc-19_best	Neurotransmitter-gated ion-channel ligand binding domain(PF02931)
PPA40220	lgc-19_best	Neurotransmitter-gated ion-channel ligand binding domain(PF02931)
PPA40889	lgc-19_best
PPA00333	lgc-21_BRH	Neurotransmitter-gated ion-channel ligand binding domain(PF02931)
ppa_stranded_DN23820_c0_g1_i2	lgc-22_BRH	Neurotransmitter-gated ion-channel ligand binding domain(PF02931), ShK domain-like(PF01549)
PPA04067	lgc-23_best	Neurotransmitter-gated ion-channel ligand binding domain(PF02931)
PPA26123	lgc-24_best	Neurotransmitter-gated ion-channel ligand binding domain(PF02931)
ppa_stranded_DN40784_c0_g1_i1	lgc-25_BRH	Neurotransmitter-gated ion-channel ligand binding domain(PF02931)
PPA07183	lgc-26_best	Serpentine type 7TM GPCR chemoreceptor Srh(PF10318), Neurotransmitter-gated ion-channel ligand binding domain(PF02931)
PPA20751	lgc-27_best	Neurotransmitter-gated ion-channel ligand binding domain(PF02931)
PPA35137	lgc-27_BRH	Neurotransmitter-gated ion-channel ligand binding domain(PF02931)
PPA08572	lgc-28_best	Neurotransmitter-gated ion-channel ligand binding domain(PF02931)
Contig113-snapTAU.52	lgc-29_best	Neurotransmitter-gated ion-channel ligand binding domain(PF02931)
ppa_stranded_DN23312_c0_g1_i2	lgc-29_best	Neurotransmitter-gated ion-channel ligand binding domain(PF02931)
PPA12221	lgc-29_best	Neurotransmitter-gated ion-channel ligand binding domain(PF02931), Serpentine type 7TM GPCR chemoreceptor Srd(PF10317)
PPA18452	lgc-29_best	Neurotransmitter-gated ion-channel ligand binding domain(PF02931)
PPA27117	lgc-29_best	Neurotransmitter-gated ion-channel ligand binding domain(PF02931)
PPA31181	lgc-29_best	Neurotransmitter-gated ion-channel ligand binding domain(PF02931)
PPA41381	lgc-29_best
PPA41569	lgc-29_best	Neurotransmitter-gated ion-channel ligand binding domain(PF02931)
ppa_stranded_DN26155_c0_g1_i2	lgc-29_BRH	Neurotransmitter-gated ion-channel ligand binding domain(PF02931)
PPA12596	lgc-31_BRH	Neurotransmitter-gated ion-channel ligand binding domain(PF02931), Neurotransmitter-gated ion-channel transmembrane region(PF02932)
ppa_stranded_DN45427_c0_g1_i1	lgc-32_BRH
PPA11637	lgc-33_BRH
PPA11882	lgc-34_BRH	Neurotransmitter-gated ion-channel ligand binding domain(PF02931)
PPA27145	lgc-35_best	Neurotransmitter-gated ion-channel transmembrane region(PF02932), Neurotransmitter-gated ion-channel ligand binding domain(PF02931)
UMM-S283-12.6-mRNA-1_frag	lgc-35_best	Neurotransmitter-gated ion-channel transmembrane region(PF02932), Neurotransmitter-gated ion-channel ligand binding domain(PF02931)
PPA37911	lgc-35_BRH	Neurotransmitter-gated ion-channel transmembrane region(PF02932), Neurotransmitter-gated ion-channel ligand binding domain(PF02931)
PPA12928	lgc-36_BRH	Neurotransmitter-gated ion-channel transmembrane region(PF02932), Neurotransmitter-gated ion-channel ligand binding domain(PF02931)
ppa_stranded_DN26710_c0_g1_i4	lgc-37_BRH	Neurotransmitter-gated ion-channel transmembrane region(PF02932), Neurotransmitter-gated ion-channel ligand binding domain(PF02931)
PPA02739	lgc-38_BRH	Neurotransmitter-gated ion-channel ligand binding domain(PF02931), Neurotransmitter-gated ion-channel transmembrane region(PF02932)
ppa_stranded_DN30033_c0_g1_i3	lgc-39_BRH	Neurotransmitter-gated ion-channel ligand binding domain(PF02931), Neurotransmitter-gated ion-channel transmembrane region(PF02932)
ppa_stranded_DN28224_c0_g1_i3	lgc-4_BRH	Neurotransmitter-gated ion-channel ligand binding domain(PF02931), Neurotransmitter-gated ion-channel transmembrane region(PF02932)
PPA00044	lgc-40_best	Neurotransmitter-gated ion-channel transmembrane region(PF02932), Neurotransmitter-gated ion-channel ligand binding domain(PF02931)
ppa_stranded_DN30593_c2_g3_i4	lgc-40_BRH	Neurotransmitter-gated ion-channel ligand binding domain(PF02931), Neurotransmitter-gated ion-channel transmembrane region(PF02932)
Iso_D.9618.1	lgc-41_best	Neurotransmitter-gated ion-channel ligand binding domain(PF02931), Neurotransmitter-gated ion-channel transmembrane region(PF02932)
PPA05774	lgc-41_best	Neurotransmitter-gated ion-channel transmembrane region(PF02932), UDP-glucoronosyl and UDP-glucosyl transferase(PF00201), Neurotransmitter-gated ion-channel ligand binding domain(PF02931)
PPA23537	lgc-41_best	Neurotransmitter-gated ion-channel transmembrane region(PF02932), Neurotransmitter-gated ion-channel ligand binding domain(PF02931)
PPA29535	lgc-41_best	Neurotransmitter-gated ion-channel transmembrane region(PF02932), Neurotransmitter-gated ion-channel ligand binding domain(PF02931)
PPA39291	lgc-41_best	Neurotransmitter-gated ion-channel ligand binding domain(PF02931)
PPA24552	lgc-41_BRH	Neurotransmitter-gated ion-channel transmembrane region(PF02932), Neurotransmitter-gated ion-channel ligand binding domain(PF02931)
ppa_stranded_DN23086_c0_g2_i1	lgc-42_best
PPA02933	lgc-42_BRH	Neurotransmitter-gated ion-channel transmembrane region(PF02932), Neurotransmitter-gated ion-channel ligand binding domain(PF02931)
PPA02161	lgc-43_BRH	Neurotransmitter-gated ion-channel ligand binding domain(PF02931)
ppa_stranded_DN31097_c0_g1_i2	lgc-44_best	Neurotransmitter-gated ion-channel ligand binding domain(PF02931), Neurotransmitter-gated ion-channel transmembrane region(PF02932)
PPA42074	lgc-44_BRH	Neurotransmitter-gated ion-channel ligand binding domain(PF02931), Neurotransmitter-gated ion-channel transmembrane region(PF02932)
PPA02348	lgc-46_BRH	Neurotransmitter-gated ion-channel transmembrane region(PF02932), Neurotransmitter-gated ion-channel ligand binding domain(PF02931)
PPA19885	lgc-47_BRH	Neurotransmitter-gated ion-channel ligand binding domain(PF02931), Neurotransmitter-gated ion-channel transmembrane region(PF02932)
PPA39228	lgc-49_best
PPA29259	lgc-49_BRH	Neurotransmitter-gated ion-channel transmembrane region(PF02932), Neurotransmitter-gated ion-channel ligand binding domain(PF02931)
PPA41827	lgc-5_best	Neurotransmitter-gated ion-channel ligand binding domain(PF02931)
PPA41903	lgc-5_best	Neurotransmitter-gated ion-channel ligand binding domain(PF02931)
ppa_stranded_DN19065_c0_g1_i1	lgc-50_BRH	Neurotransmitter-gated ion-channel transmembrane region(PF02932), Neurotransmitter-gated ion-channel ligand binding domain(PF02931)
ppa_stranded_DN20477_c0_g1_i1	lgc-51_BRH	Neurotransmitter-gated ion-channel transmembrane region(PF02932), Neurotransmitter-gated ion-channel ligand binding domain(PF02931)
PPA05678	lgc-52_BRH	Neurotransmitter-gated ion-channel ligand binding domain(PF02931), Neurotransmitter-gated ion-channel transmembrane region(PF02932)
PPA20178	lgc-53_BRH	Neurotransmitter-gated ion-channel transmembrane region(PF02932), Neurotransmitter-gated ion-channel ligand binding domain(PF02931)
ppa_stranded_DN24600_c0_g1_i1	lgc-54_BRH	Neurotransmitter-gated ion-channel ligand binding domain(PF02931), Neurotransmitter-gated ion-channel transmembrane region(PF02932)
PPA28828	lgc-55_BRH	Neurotransmitter-gated ion-channel ligand binding domain(PF02931), Neurotransmitter-gated ion-channel transmembrane region(PF02932)
PPA16893	lgc-7_best	Neurotransmitter-gated ion-channel ligand binding domain(PF02931)
PPA17867	lgc-7_best	Neurotransmitter-gated ion-channel ligand binding domain(PF02931)
PPA39222	lgc-7_best	Neurotransmitter-gated ion-channel ligand binding domain(PF02931)
PPA39834	lgc-7_best	Neurotransmitter-gated ion-channel ligand binding domain(PF02931)
PPA37678	lgc-7_BRH	Neurotransmitter-gated ion-channel ligand binding domain(PF02931)
PPA19549	lgc-8_best	Neurotransmitter-gated ion-channel ligand binding domain(PF02931)
Contig19-snapTAU.1	lgc-9_best	Neurotransmitter-gated ion-channel ligand binding domain(PF02931)
ppa_stranded_DN29873_c2_g1_i4	lgc-9_best	Neurotransmitter-gated ion-channel ligand binding domain(PF02931)
PPA06007	lgc-9_best	Neurotransmitter-gated ion-channel ligand binding domain(PF02931)
PPA07843	lgc-9_best	Neurotransmitter-gated ion-channel ligand binding domain(PF02931)
PPA15443	lgc-9_best	Protein tyrosine and serine/threonine kinase(PF07714), Neurotransmitter-gated ion-channel ligand binding domain(PF02931)
PPA15576	lgc-9_best	Neurotransmitter-gated ion-channel ligand binding domain(PF02931)
PPA16391	lgc-9_best	Neurotransmitter-gated ion-channel ligand binding domain(PF02931)
PPA25696	lgc-9_best	Neurotransmitter-gated ion-channel ligand binding domain(PF02931)
PPA25952	lgc-9_best	Neurotransmitter-gated ion-channel ligand binding domain(PF02931)
[truncated: 3,726 more rows]

## Sheet: OPSIN_DELTA-BLAST
#OPSIN_DELTA-BLAST
Output	Cel_Ortholog (El_Paco_V3)	Pfam protein domain
PPA38553	aak-2_best	AMP-activated protein kinase, alpha subunit, autoinhibitory domain(PF21147), Protein kinase domain(PF00069), Adenylate sensor of SNF1-like protein kinase(PF16579)
Iso_D.6301.1	aak-2_best	Protein kinase domain(PF00069)
ppa_stranded_DN30489_c3_g1_i2	aak-2_BRH	Protein kinase domain(PF00069), Adenylate sensor of SNF1-like protein kinase(PF16579), AMP-activated protein kinase, alpha subunit, autoinhibitory domain(PF21147)
ppa_stranded_DN18410_c0_g2_i1	abhd-11.2_BRH	alpha/beta hydrolase fold(PF00561)
ppa_stranded_DN26572_c0_g1_i1	abhd-12_BRH	Serine aminopeptidase, S33(PF12146)
PPA06877	abi-1_BRH	Variant SH3 domain(PF14604), Abl-interactor HHR(PF07815)
ppa_stranded_DN31685_c0_g6_i5	abl-1_best	Carbohydrate binding domain CBM49(PF09478), Protein tyrosine and serine/threonine kinase(PF07714)
PPA33809	abl-1_best	Protein tyrosine and serine/threonine kinase(PF07714)
PPA14951	abl-1_best	SH2 domain(PF00017), START domain(PF01852), Protein tyrosine and serine/threonine kinase(PF07714)
ppa_stranded_DN27750_c0_g1_i1	abl-1_BRH	Protein tyrosine and serine/threonine kinase(PF07714), F-actin binding(PF08919), SH2 domain(PF00017), SH3 domain(PF00018)
PPA07652	abt-2_best	ABC transporter(PF00005), ABC-2 family transporter protein(PF12698), AAA domain, putative AbiEii toxin, Type IV TA system(PF13304)
PPA20763	abt-4_best	ABC transporter(PF00005), ABC-2 family transporter protein(PF12698)
ppa_stranded_DN26766_c1_g1_i1	abt-4_best	ABC transporter(PF00005), ABC-2 family transporter protein(PF12698)
PPA01967	abt-4_best	ABC-2 family transporter protein(PF12698), ABC transporter(PF00005)
PPA40642	abt-4_best	ABC-2 family transporter protein(PF12698), ABC transporter(PF00005)
PPA04003	abt-4_BRH	ABC transporter(PF00005), ABC-2 family transporter protein(PF12698)
PPA08754	abts-1_best	HCO3- transporter family(PF00955), Band 3 cytoplasmic domain(PF07565)
ppa_stranded_DN21638_c0_g2_i1	abu-13_BRH
PPA06016	abu-14_best	Serpentine type 7TM GPCR chemoreceptor Sri(PF10327)
PPA25982	acc-1_BRH	Neurotransmitter-gated ion-channel ligand binding domain(PF02931), Neurotransmitter-gated ion-channel transmembrane region(PF02932)
ppa_stranded_DN24953_c0_g2_i2	acc-2_BRH	Neurotransmitter-gated ion-channel ligand binding domain(PF02931), Neurotransmitter-gated ion-channel transmembrane region(PF02932)
isopolya.2239.2	acc-3_BRH	Neurotransmitter-gated ion-channel ligand binding domain(PF02931), Neurotransmitter-gated ion-channel transmembrane region(PF02932)
ppa_stranded_DN30173_c1_g2_i2	acc-4_BRH	Neurotransmitter-gated ion-channel transmembrane region(PF02932), Neurotransmitter-gated ion-channel ligand binding domain(PF02931)
PPA15738	ace-1_BRH	Carboxylesterase family(PF00135)
ppa_stranded_DN26620_c0_g1_i2	ace-2_BRH	Carboxylesterase family(PF00135)
PPA25312	ace-3_BRH	Carboxylesterase family(PF00135)
ppa_stranded_DN26025_c1_g3_i1	acr-10_BRH	Neurotransmitter-gated ion-channel ligand binding domain(PF02931), Neurotransmitter-gated ion-channel transmembrane region(PF02932)
ppa_stranded_DN18441_c0_g2_i1	acr-11_best	Neurotransmitter-gated ion-channel ligand binding domain(PF02931), Neurotransmitter-gated ion-channel transmembrane region(PF02932)
PPA00534	acr-11_best	Neurotransmitter-gated ion-channel transmembrane region(PF02932), Neurotransmitter-gated ion-channel ligand binding domain(PF02931)
Iso_D.13694.1	acr-11_BRH	Neurotransmitter-gated ion-channel ligand binding domain(PF02931), Neurotransmitter-gated ion-channel transmembrane region(PF02932)
PPA03844	acr-12_BRH	Neurotransmitter-gated ion-channel ligand binding domain(PF02931), Neurotransmitter-gated ion-channel transmembrane region(PF02932)
ppa_stranded_DN28659_c0_g1_i3	acr-14_BRH	Neurotransmitter-gated ion-channel ligand binding domain(PF02931), Neurotransmitter-gated ion-channel transmembrane region(PF02932)
PPA18364	acr-15_BRH	Neurotransmitter-gated ion-channel transmembrane region(PF02932), Neurotransmitter-gated ion-channel ligand binding domain(PF02931)
PPA02333	acr-16_best	Neurotransmitter-gated ion-channel ligand binding domain(PF02931)
PPA34546	acr-16_BRH	Neurotransmitter-gated ion-channel transmembrane region(PF02932), Neurotransmitter-gated ion-channel ligand binding domain(PF02931)
PPA09525	acr-17_BRH	Neurotransmitter-gated ion-channel transmembrane region(PF02932), Neurotransmitter-gated ion-channel ligand binding domain(PF02931)
PPA09523	acr-18_BRH	Neurotransmitter-gated ion-channel transmembrane region(PF02932), Neurotransmitter-gated ion-channel ligand binding domain(PF02931)
PPA01046	acr-19_BRH	Neurotransmitter-gated ion-channel ligand binding domain(PF02931), Neurotransmitter-gated ion-channel transmembrane region(PF02932)
ppa_stranded_DN28039_c0_g1_i3	acr-2_BRH	Neurotransmitter-gated ion-channel transmembrane region(PF02932), Neurotransmitter-gated ion-channel ligand binding domain(PF02931)
ppa_stranded_DN20250_c0_g1_i2	acr-21_best	Neurotransmitter-gated ion-channel transmembrane region(PF02932)
ppa_stranded_DN39939_c0_g1_i1	acr-21_BRH	Neurotransmitter-gated ion-channel ligand binding domain(PF02931), Neurotransmitter-gated ion-channel transmembrane region(PF02932)
ppa_stranded_DN27492_c0_g2_i2	acr-24_BRH	Neurotransmitter-gated ion-channel transmembrane region(PF02932), Neurotransmitter-gated ion-channel ligand binding domain(PF02931)
PPA05434	acr-25_best	Neurotransmitter-gated ion-channel ligand binding domain(PF02931)
isototal.6787.1	acr-25_BRH	Neurotransmitter-gated ion-channel transmembrane region(PF02932), Neurotransmitter-gated ion-channel ligand binding domain(PF02931)
ppa_stranded_DN46000_c0_g1_i1	acr-3_best	Neurotransmitter-gated ion-channel transmembrane region(PF02932)
PPA25111	acr-5_BRH	Neurotransmitter-gated ion-channel ligand binding domain(PF02931), Neurotransmitter-gated ion-channel transmembrane region(PF02932)
PPA27860	acr-6_BRH	Neurotransmitter-gated ion-channel ligand binding domain(PF02931), Neurotransmitter-gated ion-channel transmembrane region(PF02932)
ppa_stranded_DN26025_c1_g1_i1	acr-7_BRH	Neurotransmitter-gated ion-channel transmembrane region(PF02932), Neurotransmitter-gated ion-channel ligand binding domain(PF02931)
PPA03014	acr-8_BRH	Neurotransmitter-gated ion-channel transmembrane region(PF02932), Neurotransmitter-gated ion-channel ligand binding domain(PF02931)
PPA03427	acr-9_BRH	Neurotransmitter-gated ion-channel transmembrane region(PF02932), Neurotransmitter-gated ion-channel ligand binding domain(PF02931)
PPA01020	acs-13_best	Fatty acid desaturase(PF00487), AMP-binding enzyme(PF00501), Serpentine type 7TM GPCR chemoreceptor Srd(PF10317)
PPA37362	acs-14_best	AMP-binding enzyme C-terminal domain(PF13193)
Contig45-snapTAU.42	acs-14_best	AMP-binding enzyme C-terminal domain(PF13193), AMP-binding enzyme(PF00501)
PPA13818	acs-14_best	AMP-binding enzyme(PF00501), AMP-binding enzyme C-terminal domain(PF13193)
PPA14920	acs-14_best	Serpentine type 7TM GPCR chemoreceptor Srj(PF10319), Serpentine type 7TM GPCR chemoreceptor Str(PF10326), AMP-binding enzyme C-terminal domain(PF13193), Serpentine type 7TM GPCR chemoreceptor Srt(PF10321), AMP-binding enzyme(PF00501)
ppa_stranded_DN29651_c0_g1_i1	acy-1_BRH	Adenylate and Guanylate cyclase catalytic domain(PF00211)
ppa_stranded_DN26716_c0_g1_i2	acy-2_BRH	Adenylate and Guanylate cyclase catalytic domain(PF00211)
PPA00790	acy-3_BRH	Adenylate and Guanylate cyclase catalytic domain(PF00211)
ppa_stranded_DN30035_c0_g1_i1	ada-2_BRH
PPA39626	adm-2_BRH	ADAM cysteine-rich(PF08516), Reprolysin (M12B) family zinc metalloprotease(PF01421)
PPA28212	ador-1_BRH	7 transmembrane receptor (rhodopsin family)(PF00001)
ppa_stranded_DN30437_c1_g4_i1	adsl-1_BRH	Lyase(PF00206)
PPA03851	aex-2_BRH	7 transmembrane receptor (rhodopsin family)(PF00001)
PPA33550	aexr-1_best
PPA12758	aexr-1_BRH	7 transmembrane receptor (rhodopsin family)(PF00001)
ppa_stranded_DN29567_c0_g1_i1	aexr-3_BRH	7 transmembrane receptor (rhodopsin family)(PF00001)
ppa_stranded_DN30508_c1_g1_i2	afd-1_BRH	DIL domain(PF01843), PDZ domain(PF00595), Ras association (RalGDS/AF-6) domain(PF00788)
ppa_stranded_DN28503_c0_g1_i1	agr-1_BRH	Laminin EGF domain(PF00053), Laminin G domain(PF02210), Kazal-type serine protease inhibitor domain(PF07648)
PPA33829	AH9.1_best	7 transmembrane receptor (rhodopsin family)(PF00001)
ppa_stranded_DN29385_c0_g3_i3	AH9.1_BRH	7 transmembrane receptor (rhodopsin family)(PF00001)
PPA23967	AH9.4_best	7 transmembrane receptor (rhodopsin family)(PF00001)
PPA36922	AH9.4_BRH	7 transmembrane receptor (rhodopsin family)(PF00001)
PPA09444	ahsa-1_BRH	Activator of Hsp90 ATPase, N-terminal(PF09229), Activator of Hsp90 ATPase homolog 1-like protein(PF08327)
ppa_stranded_DN18802_c0_g1_i1	aipl-1_best	WD domain, G-beta repeat(PF00400)
PPA40079	air-1_best	Protein kinase domain(PF00069)
PPA21692	air-2_best	Protein kinase domain(PF00069)
ppa_stranded_DN4240_c0_g1_i1	air-2_BRH	Protein kinase domain(PF00069)
PPA08323	ajm-1_BRH
PPA35300	aka-1_BRH	Smad anchor for receptor activation-like, C-terminal(PF11979), FYVE zinc finger(PF01363)
PPA18295	akt-1_BRH	PH domain(PF00169), Protein kinase C terminal domain(PF00433), Protein kinase domain(PF00069)
PPA08879	alh-3_BRH	Formyl transferase, C-terminal domain(PF02911), Aldehyde dehydrogenase family(PF00171), Phosphopantetheine attachment site(PF00550), Formyl transferase(PF00551)
ppa_stranded_DN24831_c0_g2_i1	alkb-8_BRH	2OG-Fe(II) oxygenase superfamily(PF13532), RNA recognition motif(PF00076), Methyltransferase domain(PF08241)
PPA11533	alp-1_BRH	LIM domain(PF00412)
ppa_stranded_DN27032_c0_g2_i1	alx-1_best	ALIX V-shaped domain binding to HIV(PF13949), BRO1-like domain(PF03097)
ppa_stranded_DN23011_c0_g1_i4	aly-1_best	RNA recognition motif(PF00076)
PPA25270	aly-3_best	RNA recognition motif(PF00076)
ppa_stranded_DN19963_c0_g1_i1	aly-3_best	RNA recognition motif(PF00076)
PPA36792	aly-3_best	RNA recognition motif(PF00076), C-terminal duplication domain of Friend of PRMT1(PF13865)
PPA22044	aly-3_best
PPA00684	aly-3_BRH	RNA recognition motif(PF00076)
PPA00903	ama-1_best
ppa_stranded_DN27248_c0_g2_i1	ama-1_BRH	RNA polymerase Rpb1, domain 7(PF04990), RNA polymerase Rpb1, domain 5(PF04998), RNA polymerase Rpb1, domain 2(PF00623), RNA polymerase Rpb1, domain 1(PF04997), RNA polymerase Rpb1, domain 6(PF04992), RNA polymerase Rpb1, domain 4(PF05000), RNA polymerase Rpb1, domain 3(PF04983)
ppa_stranded_DN27366_c0_g2_i2	amph-1_BRH	BAR domain(PF03114), Variant SH3 domain(PF14604)
PPA41925	amx-2_best	Flavin containing amine oxidoreductase(PF01593)
PPA41992	amx-2_best	Flavin containing amine oxidoreductase(PF01593)
PPA12825	amx-2_BRH	Flavin containing amine oxidoreductase(PF01593)
PPA02472	amx-3_best	Flavin containing amine oxidoreductase(PF01593)
PPA10479	amx-3_best	Flavin containing amine oxidoreductase(PF01593), NAD(P)-binding Rossmann-like domain(PF13450)
Contig22-snapTAU.253	anc-1_best
ppa_stranded_DN28707_c0_g1_i4	angl-1_best	Endonuclease/Exonuclease/phosphatase family(PF03372)
ppa_stranded_DN29402_c0_g2_i2	angl-1_BRH	Endonuclease/Exonuclease/phosphatase family(PF03372)
PPA22368	anoh-1_best	Calcium-activated chloride channel(PF04547), Dimerisation domain of Ca+-activated chloride-channel, anoctamin(PF16178)
PPA08122	ant-1.1_best
ppa_stranded_DN29085_c0_g1_i4	ape-1_BRH	Ankyrin repeats (3 copies)(PF12796), Variant SH3 domain(PF14604)
PPA09671	apr-1_BRH	Low-density lipoprotein receptor domain class A(PF00057), CUB domain(PF00431)
PPA29149	aptf-3_best	Transcription factor AP-2(PF03299)
PPA29153	aptf-4_best	Transcription factor AP-2(PF03299)
PPA34722	apx-1_BRH	Delta serrate ligand(PF01414), EGF-like domain(PF00008)
ppa_stranded_DN4358_c0_g1_i1	arc-1_BRH	RING-type zinc-finger(PF13445), B-box zinc finger(PF00643), ADP-ribosylation factor family(PF00025)
PPA16719	ark-1_BRH	Protein tyrosine and serine/threonine kinase(PF07714)
ppa_stranded_DN19579_c0_g2_i1	arl-3_best	ADP-ribosylation factor family(PF00025)
ppa_stranded_DN23615_c0_g1_i3	arl-3_BRH	ADP-ribosylation factor family(PF00025)
ppa_stranded_DN27598_c1_g1_i2	arr-1_BRH	Arrestin (or S-antigen), N-terminal domain(PF00339), Arrestin (or S-antigen), C-terminal domain(PF02752)
ppa_stranded_DN17873_c0_g1_i2	arrd-15_BRH	Arrestin (or S-antigen), N-terminal domain(PF00339), Arrestin (or S-antigen), C-terminal domain(PF02752)
ppa_stranded_DN27938_c0_g1_i3	arrd-17_best	Arrestin (or S-antigen), C-terminal domain(PF02752), Arrestin (or S-antigen), N-terminal domain(PF00339)
PPA28511	arrd-17_BRH	Arrestin (or S-antigen), N-terminal domain(PF00339), Arrestin (or S-antigen), C-terminal domain(PF02752)
ppa_stranded_DN11722_c0_g1_i1	arrd-23_BRH	Arrestin (or S-antigen), C-terminal domain(PF02752)
PPA24950	arrd-25_BRH	Arrestin (or S-antigen), N-terminal domain(PF00339)
PPA17211	arrd-26_BRH	Arrestin (or S-antigen), N-terminal domain(PF00339), Arrestin (or S-antigen), C-terminal domain(PF02752)
PPA33331	arrd-28_BRH	Arrestin (or S-antigen), C-terminal domain(PF02752)
PPA03589	arrd-6_BRH	Arrestin (or S-antigen), N-terminal domain(PF00339)
PPA10297	arrd-7_best	Arrestin (or S-antigen), C-terminal domain(PF02752), Arrestin (or S-antigen), N-terminal domain(PF00339)
PPA21645	arrd-7_best	Arrestin (or S-antigen), N-terminal domain(PF00339), Arrestin (or S-antigen), C-terminal domain(PF02752)
ppa_stranded_DN28408_c0_g1_i1	arrd-7_BRH	Arrestin (or S-antigen), N-terminal domain(PF00339), Arrestin (or S-antigen), C-terminal domain(PF02752)
PPA16253	arrd-8_best	Arrestin (or S-antigen), N-terminal domain(PF00339), Arrestin (or S-antigen), C-terminal domain(PF02752)
PPA36334	arx-3_best	WD domain, G-beta repeat(PF00400)
PPA36630	arx-3_BRH	WD domain, G-beta repeat(PF00400)
PPA08043	asd-1_best	RNA recognition motif(PF00076)
ppa_stranded_DN27630_c0_g1_i5	ash-2_BRH	SPRY domain(PF00622), Set1/Ash2 histone methyltransferase complex subunit ASH2-like, WH(PF21198)
PPA04048	atad-3_best
PPA21709	atg-16.1_BRH	WD domain, G-beta repeat(PF00400)
ppa_stranded_DN25775_c0_g1_i1	atn-1_BRH	Spectrin repeat(PF00435), Calponin homology (CH) domain(PF00307), Ca2+ insensitive EF hand(PF08726)
PPA09467	atp-2_best	ATP synthase alpha/beta family, beta-barrel domain(PF02874)
PPA06141	atrn-1_BRH	CUB domain(PF00431), Kelch motif(PF13854), Galactose oxidase, central domain(PF13418), Laminin EGF domain(PF00053), Kelch motif(PF01344), Plexin repeat(PF01437)
PPA02577	atx-2_BRH	Ataxin 2 SM domain(PF14438)
PPA09668	avr-14_best	Neurotransmitter-gated ion-channel transmembrane region(PF02932), Neurotransmitter-gated ion-channel ligand binding domain(PF02931)
PPA15833	avr-14_BRH	Neurotransmitter-gated ion-channel transmembrane region(PF02932), Neurotransmitter-gated ion-channel ligand binding domain(PF02931)
PPA16727	avr-15_best	Neurotransmitter-gated ion-channel transmembrane region(PF02932), Neurotransmitter-gated ion-channel ligand binding domain(PF02931)
PPA26611	avr-15_BRH	Neurotransmitter-gated ion-channel ligand binding domain(PF02931), Neurotransmitter-gated ion-channel transmembrane region(PF02932)
PPA33055	B0024.15_BRH	Galactosyltransferase(PF01762)
ppa_stranded_DN29114_c1_g4_i1	B0198.3a_BRH	Protein tyrosine and serine/threonine kinase(PF07714)
PPA08773	B0207.2_best
ppa_stranded_DN17671_c0_g2_i1	B0207.7_BRH	Protein kinase domain(PF00069)
PPA10079	B0238.1_best	Carboxylesterase family(PF00135)
PPA27244	B0238.12_best	Trypsin Inhibitor like cysteine rich domain(PF01826)
PPA41292	B0238.12_best	Trypsin Inhibitor like cysteine rich domain(PF01826)
PPA41294	B0238.12_best	Trypsin Inhibitor like cysteine rich domain(PF01826)
ppa_stranded_DN44090_c0_g1_i1	B0238.12_BRH	Trypsin Inhibitor like cysteine rich domain(PF01826)
ppa_stranded_DN31203_c0_g1_i4	B0252.1_BRH	Protein tyrosine and serine/threonine kinase(PF07714)
ppa_stranded_DN29823_c0_g1_i3	B0252.3b_best	Major Facilitator Superfamily(PF07690)
UMM-S344-3.63-mRNA-1_frag_1	B0252.3b_best	Sugar (and other) transporter(PF00083)
ppa_stranded_DN26731_c0_g1_i3	B0252.3b_BRH	Sugar (and other) transporter(PF00083)
PPA17861	B0303.7a_BRH	SH3 domain(PF00018)
ppa_stranded_DN20232_c0_g1_i1	B0310.2a_BRH	Zinc finger, C2H2 type(PF00096)
ppa_stranded_DN28769_c0_g1_i2	B0334.6_BRH	7 transmembrane receptor (rhodopsin family)(PF00001)
ppa_stranded_DN25495_c0_g2_i1	B0361.11_BRH	Sugar (and other) transporter(PF00083)
PPA05264	B0393.3_BRH
ppa_stranded_DN29395_c0_g1_i1	B0393.5_BRH	Nidogen-like(PF06119), EGF domain(PF12947), Calcium-binding EGF domain(PF07645)
PPA15159	B0393.7_BRH	Low-density lipoprotein receptor domain class A(PF00057)
ppa_stranded_DN27769_c1_g2_i1	B0432.7a_BRH	CIP2A, N-terminal(PF21044)
isopolya.4974.1	B0464.9_BRH	Alpha/beta hydrolase family(PF12697)
ppa_stranded_DN24936_c0_g1_i2	B0507.1_BRH	EB module(PF01683)
ppa_stranded_DN8320_c0_g1_i1	B0511.6_BRH	Helicase conserved C-terminal domain(PF00271), DEAD/DEAH box helicase(PF00270), Domain of unknown function (DUF4217)(PF13959)
PPA34979	B0546.5_best	Protein of unknown function (DUF1182)(PF06681)
Iso_D.10200.2	B0554.5_best	Ion channel regulatory protein UNC-93(PF05978)
PPA01672	B0554.5_best	Ion channel regulatory protein UNC-93(PF05978)
PPA29280	B0554.5_best	Ion channel regulatory protein UNC-93(PF05978)
PPA08312	B0563.6a_BRH	7 transmembrane receptor (rhodopsin family)(PF00001)
PPA33370	B0563.7_BRH	EF-hand domain pair(PF13499)
PPA11663	B0564.9_BRH
ppa_stranded_DN31154_c1_g5_i6	bath-38_best	BTB/POZ domain(PF00651)
PPA19992	bath-38_best	BTB/POZ domain(PF00651), Chromo (CHRromatin Organisation MOdifier) domain(PF00385)
ppa_stranded_DN30694_c0_g2_i1	bath-42_BRH	BTB/POZ domain(PF00651)
PPA10317	bath-43_BRH	MATH domain(PF00917), BTB/POZ domain(PF00651)
ppa_stranded_DN19230_c0_g1_i2	bath-44_BRH	BTB/POZ domain(PF00651)
PPA20236	bcl-11_BRH	Zinc finger, C2H2 type(PF00096)
ppa_stranded_DN31157_c1_g4_i5	ben-1_best	Tubulin C-terminal domain(PF03953), Tubulin/FtsZ family, GTPase domain(PF00091)
PPA35471	ben-1_BRH	Tubulin C-terminal domain(PF03953), Tubulin/FtsZ family, GTPase domain(PF00091)
PPA17225	best-24_best	Bestrophin, RFP-TM, chloride channel(PF01062)
PPA07602	best-8_best	Bestrophin, RFP-TM, chloride channel(PF01062)
PPA01620	bicd-1_BRH	Microtubule-associated protein Bicaudal-D(PF09730)
Iso_D.14480.1	bli-1_best	Collagen triple helix repeat (20 copies)(PF01391)
ppa_stranded_DN48811_c0_g1_i1	blmp-1_best	C2H2-type zinc finger(PF13894), Zinc finger, C2H2 type(PF00096), C2H2-type zinc finger(PF13912)
PPA34913	blmp-1_best	C2H2-type zinc finger(PF13912), Zinc finger, C2H2 type(PF00096)
ppa_stranded_DN24943_c0_g2_i1	blmp-1_best	C2H2-type zinc finger(PF13912), Zinc finger, C2H2 type(PF00096)
ppa_stranded_DN40365_c0_g1_i1	blmp-1_best	C2H2-type zinc finger(PF13912), Zinc finger, C2H2 type(PF00096)
PPA40204	blmp-1_best	Chromo (CHRromatin Organisation MOdifier) domain(PF00385), Zinc finger, C2H2 type(PF00096)
PPA05433	blmp-1_best	Zinc finger, C2H2 type(PF00096)
PPA25975	blmp-1_best	Zinc finger, C2H2 type(PF00096)
PPA36227	blmp-1_best	Zinc finger, C2H2 type(PF00096)
PPA36490	blmp-1_best	Zinc finger, C2H2 type(PF00096)
PPA42631	blmp-1_best	Zinc finger, C2H2 type(PF00096)
PPA42920	blmp-1_best	Zinc finger, C2H2 type(PF00096)
ppa_stranded_DN25058_c0_g1_i1	blmp-1_best	Zinc finger, C2H2 type(PF00096)
PPA38339	blmp-1_best	Zinc finger, C2H2 type(PF00096), C2H2-type zinc finger(PF13912)
PPA29051	blmp-1_best
PPA04978	blmp-1_BRH	PR domain zinc finger protein 2, PR domain(PF21549), Zinc finger, C2H2 type(PF00096)
PPA09160	bmk-1_BRH	Kinesin motor domain(PF00225)
ppa_stranded_DN25011_c0_g1_i1	btf-1_BRH	Helicase conserved C-terminal domain(PF00271), Domain of unknown function (DUF3535)(PF12054), SNF2-related domain(PF00176)
PPA16898	bub-3_BRH	WD domain, G-beta repeat(PF00400)
Iso_D.1590.1	C01B10.10_best	Carboxylesterase family(PF00135)
Iso_D.223.8	C01B10.10_best	Carboxylesterase family(PF00135)
Iso_D.224.1	C01B10.10_best	Carboxylesterase family(PF00135)
PPA17279	C01B10.10_best	Carboxylesterase family(PF00135)
PPA21718	C01B10.10_best	Carboxylesterase family(PF00135)
PPA21991	C01B10.10_best	Carboxylesterase family(PF00135)
PPA39247	C01B10.10_best	Carboxylesterase family(PF00135)
PPA42050	C01B10.10_best	Carboxylesterase family(PF00135)
ppa_stranded_DN20512_c0_g1_i2	C01B10.10_best	Carboxylesterase family(PF00135)
ppa_stranded_DN28083_c0_g1_i4	C01B10.10_best	Carboxylesterase family(PF00135)
ppa_stranded_DN30149_c0_g1_i4	C01B10.10_best	Carboxylesterase family(PF00135)
ppa_stranded_DN30926_c0_g3_i15	C01B10.10_best	Carboxylesterase family(PF00135)
ppa_stranded_DN9008_c0_g1_i1	C01B10.10_best	Carboxylesterase family(PF00135)
PPA23744	C01B10.4a_best	Carboxylesterase family(PF00135)
ppa_stranded_DN31291_c3_g5_i5	C01B10.4a_best	Carboxylesterase family(PF00135)
ppa_stranded_DN29519_c1_g1_i1	C01B10.4a_BRH	Carboxylesterase family(PF00135)
PPA21964	C01C4.3b_BRH	Protein kinase domain(PF00069)
PPA19253	C01F1.4_best	7 transmembrane receptor (rhodopsin family)(PF00001)
PPA40584	C01F1.4_BRH	7 transmembrane receptor (rhodopsin family)(PF00001)
ppa_stranded_DN23565_c0_g1_i2	C01G5.3_BRH	Protein of unknown function (DUF851)(PF05867)
PPA39914	C01G6.5_BRH	FHA domain(PF00498)
PPA17208	C02B10.3_best	Laminin EGF domain(PF00053)
PPA17207	C02B10.3_BRH
ppa_stranded_DN25536_c0_g2_i2	C02F5.3_BRH	C-terminal region of MMR_HSR1 domain(PF16897), TGS domain(PF02824), 50S ribosome-binding GTPase(PF01926)
PPA27329	C03B1.13_BRH	Sugar (and other) transporter(PF00083)
PPA29547	C04F5.2b_best
UMM-S71-15.91-mRNA-1_frag_2	C05D12.1_best	Eukaryotic cytochrome b561(PF03188)
ppa_stranded_DN25548_c0_g1_i4	C05D2.10b_BRH	WD domain, G-beta repeat(PF00400)
PPA21819	C05D9.3_BRH	Integrin plexin domain(PF17205), EGF-like domain(PF07974)
PPA15798	C05G5.1_BRH	Major Facilitator Superfamily(PF07690)
ppa_stranded_DN30167_c0_g1_i1	C06A8.6_BRH	Leucine Rich repeats (2 copies)(PF12799), Leucine Rich Repeat(PF00560), Leucine Rich repeat(PF13516)
ppa_stranded_DN29466_c0_g1_i1	C06B8.7_BRH	Scavenger receptor cysteine-rich domain(PF00530)
ppa_stranded_DN25231_c0_g1_i1	C06G3.6_best	Zinc finger, ZZ type(PF00569)
ppa_stranded_DN29087_c0_g1_i4	C06G3.6_best	Zinc finger, ZZ type(PF00569)
PPA36697	C06H5.6a_best	Sugar (and other) transporter(PF00083)
ppa_stranded_DN29393_c0_g1_i1	C06H5.6a_BRH	Sugar (and other) transporter(PF00083)
ppa_stranded_DN30135_c0_g1_i2	C07H6.4_BRH	RNA recognition motif(PF00076), CID domain(PF04818), Surp module(PF01805)
Contig26-snapTAU.88	C08F8.2b_BRH	Suv3 helical N-terminal domain(PF18114), DEAD/DEAH box helicase(PF00270), Mitochondrial degradasome RNA helicase subunit C terminal(PF12513), Suv3 C-terminal domain 1(PF18147), Helicase conserved C-terminal domain(PF00271)
Iso_D.13530.1	C08F8.6_BRH	Protein kinase domain(PF00069)
ppa_stranded_DN31281_c5_g3_i1	C09D4.1a_BRH	Major Facilitator Superfamily(PF07690)
ppa_stranded_DN28047_c0_g1_i1	C09E8.1a_BRH	Sodium:neurotransmitter symporter family(PF00209)
PPA38881	C09F12.3_BRH
ppa_stranded_DN25964_c0_g1_i2	C09F5.3_BRH	Zinc finger, C2H2 type(PF00096)
PPA28947	C09F9.2_best	Trypsin Inhibitor like cysteine rich domain(PF01826)
ppa_stranded_DN30428_c0_g2_i2	C09F9.2_best	Trypsin Inhibitor like cysteine rich domain(PF01826)
PPA25175	C09F9.2_BRH	DOMON domain(PF03351), Trypsin Inhibitor like cysteine rich domain(PF01826), SEA domain(PF01390)
PPA10970	C10F3.7_BRH	Serpentine type 7TM GPCR chemoreceptor Srt(PF10321)
PPA18595	C13B4.1a_BRH	DOMON domain(PF03351), Eukaryotic cytochrome b561(PF03188)
ppa_stranded_DN30468_c3_g2_i3	C14A4.13_BRH	Protein kinase domain(PF00069)
PPA02503	C14B9.2_BRH	Thioredoxin-like domain(PF13848), Thioredoxin(PF00085)
isototal.6788.1	C14H10.2a_BRH
PPA23564	C15B12.1_best	FAD dependent oxidoreductase(PF01266)
ppa_stranded_DN31662_c3_g5_i1	C15B12.1_best	FAD dependent oxidoreductase(PF01266)
PPA23563	C15B12.1_BRH	FAD dependent oxidoreductase(PF01266)
PPA40443	C15B12.8_best	FAD dependent oxidoreductase(PF01266)
ppa_stranded_DN11105_c0_g1_i1	C15C6.2b_best
ppa_stranded_DN24705_c0_g1_i3	C15C8.6_BRH
Contig36-snap.200	C15H9.3_best	Serpentine type 7TM GPCR chemoreceptor Srx(PF10328)
PPA13343	C15H9.3_BRH
ppa_stranded_DN25756_c0_g1_i2	C16A11.2a_BRH	CCDC93 protein N-terminal domain(PF21673), CCDC93 coiled-coil domain(PF09762)
ppa_stranded_DN29605_c0_g1_i4	C16B8.2_BRH
PPA15840	C16E9.1_BRH	von Willebrand factor type A domain(PF00092)
PPA27073	C17A2.3_best	Fringe-like(PF02434), Serpentine type 7TM GPCR chemoreceptor Str(PF10326)
PPA23517	C17H11.1_BRH	7 transmembrane receptor (rhodopsin family)(PF00001)
ppa_stranded_DN29867_c1_g2_i3	C18C4.7a_BRH
ppa_stranded_DN31056_c1_g1_i7	C18E3.1_BRH
PPA28042	C18E9.7_BRH	Fibronectin type III domain(PF00041), TM proximal of protein tyrosine phosphatase, receptor type J(PF18861)
PPA11098	C18H7.1a_best	von Willebrand factor type A domain(PF00092)
PPA07603	C18H7.1a_BRH	von Willebrand factor type A domain(PF00092)
PPA39381	C18H7.4_best	Protein tyrosine and serine/threonine kinase(PF07714)
PPA39268	C18H7.4_BRH	Protein tyrosine and serine/threonine kinase(PF07714)
PPA09159	C18H9.3d_BRH	GYF domain(PF02213)
PPA31720	C23G10.2a_best	Endoribonuclease L-PSP(PF01042), Serpentine type 7TM GPCR chemoreceptor Srt(PF10321)
Contig140-snapTAU.45	C23G10.7b_BRH	RNA recognition motif(PF00076), Predicted AdoMet-dependent methyltransferase(PF07757)
PPA25673	C23H4.4a_best	Carboxylesterase family(PF00135)
PPA41373	C23H4.8_best
ppa_stranded_DN25227_c0_g3_i1	C23H4.8_BRH	Laminin EGF domain(PF00053)
PPA05796	C23H5.11a_BRH
PPA25107	C24A1.3a_BRH	Ankyrin repeats (3 copies)(PF12796), Protein tyrosine and serine/threonine kinase(PF07714), Ankyrin repeat(PF00023)
PPA07493	C24A3.1_BRH
PPA39215	C24B5.1_BRH	7 transmembrane receptor (rhodopsin family)(PF00001)
ppa_stranded_DN30377_c1_g1_i3	C24H11.1_best
ppa_stranded_DN25523_c0_g2_i2	C24H12.4a_BRH	Helicase conserved C-terminal domain(PF00271), DEAD/DEAH box helicase(PF00270)
UMM-S50-33.7-mRNA-1_frag	C25A8.5_best	Protein tyrosine and serine/threonine kinase(PF07714)
PPA02482	C25A8.5_best	Protein tyrosine and serine/threonine kinase(PF07714), SH2 domain(PF00017)
PPA22059	C25A8.5_best	Protein tyrosine and serine/threonine kinase(PF07714), SH2 domain(PF00017)
PPA39803	C25A8.5_best	Protein tyrosine and serine/threonine kinase(PF07714), SH2 domain(PF00017)
Iso_D.8640.1	C25A8.5_best	SH2 domain(PF00017), Protein tyrosine and serine/threonine kinase(PF07714)
PPA20991	C25E10.5_best	'Cold-shock' DNA-binding domain(PF00313)
Iso_D.10150.1	C25E10.5_best	Major Facilitator Superfamily(PF07690)
PPA00857	C25E10.5_best	Major Facilitator Superfamily(PF07690)
PPA05418	C25E10.5_best	Major Facilitator Superfamily(PF07690)
PPA05885	C25E10.5_best	Major Facilitator Superfamily(PF07690)
PPA35143	C25E10.5_best	Major Facilitator Superfamily(PF07690)
PPA40995	C25E10.5_best	Major Facilitator Superfamily(PF07690)
PPA40460	C25E10.5_best	Serpentine type 7TM GPCR chemoreceptor Srd(PF10317), Major Facilitator Superfamily(PF07690)
PPA21465	C25E10.5_best	Serpentine type 7TM GPCR chemoreceptor Str(PF10326), Astacin (Peptidase family M12A)(PF01400)
PPA16378	C25E10.5_best
Contig12-snapTAU.457	C25E10.5_BRH	Major Facilitator Superfamily(PF07690)
PPA14092	C25E10.7_best	Trypsin Inhibitor like cysteine rich domain(PF01826)
PPA31771	C26C6.6_best	LIM domain(PF00412)
PPA18415	C26C6.6_BRH	LIM domain(PF00412)
PPA19170	C26D10.4_BRH	GHMP kinases N terminal domain(PF00288)
PPA38643	C26E6.12_BRH	GTP1/OBG(PF01018), 50S ribosome-binding GTPase(PF01926)
ppa_stranded_DN28947_c0_g2_i2	C27A12.2_BRH	Zinc finger, C2H2 type(PF00096), Zinc-finger of C2H2 type(PF12874)
ppa_stranded_DN31066_c1_g1_i8	C27A2.7_best	Zinc finger, C2H2 type(PF00096)
ppa_stranded_DN26206_c0_g1_i2	C27A2.7_BRH	Zinc finger, C2H2 type(PF00096)
PPA14042	C27A7.6c_best	Major Facilitator Superfamily(PF07690)
PPA14043	C27A7.6c_BRH	Major Facilitator Superfamily(PF07690)
PPA39260	C27D6.11_BRH	Protein kinase domain(PF00069)
PPA07620	C27D8.1_best	Protein kinase domain(PF00069)
PPA19739	C27D8.1_best	Protein kinase domain(PF00069), FAD dependent oxidoreductase(PF01266)
PPA15419	C27D8.1_BRH	Protein kinase domain(PF00069)
PPA36777	C27D8.2_BRH	BTB And C-terminal Kelch(PF07707)
PPA10766	C27H5.2a_best
PPA22782	C27H5.2a_BRH	TAR DNA-binding protein 43, N-terminal domain(PF18694)
Iso_D.5945.12	C27H5.4a_best	MFS/sugar transport protein(PF13347)
PPA15422	C28H8.3_BRH	Helicase conserved C-terminal domain(PF00271), DEAD/DEAH box helicase(PF00270)
PPA03076	C31C9.2_BRH	D-isomer specific 2-hydroxyacid dehydrogenase, NAD binding domain(PF02826), D-isomer specific 2-hydroxyacid dehydrogenase, catalytic domain(PF00389)
PPA01436	C31G12.4b_best
ppa_stranded_DN30460_c0_g1_i3	C32C4.1h_BRH	BTB/POZ domain(PF02214), Ion transport protein(PF00520)
PPA27870	C32E12.4_BRH	Basic region leucine zipper(PF07716)
PPA25627	C34B4.3_best	Serpentine type 7TM GPCR chemoreceptor Srx(PF10328)
PPA01880	C34B4.3_best
PPA07323	C34B4.3_best
PPA20787	C34B4.3_best
PPA24840	C34B4.3_best
PPA28819	C34B4.3_best
PPA34275	C34B4.3_best
PPA36843	C34B4.3_best
PPA16998	C34B4.3_BRH
PPA07052	C34F6.10_BRH	Fibronectin type III domain(PF00041)
PPA39305	C35A11.4_BRH	Sugar (and other) transporter(PF00083)
PPA02438	C35A5.3_best	Major Facilitator Superfamily(PF07690), Serpentine type 7TM GPCR chemoreceptor Srd(PF10317)
PPA25511	C35D10.10_BRH	Thioredoxin(PF00085)
ppa_stranded_DN29585_c0_g1_i10	C36E8.4_BRH	SH3 domain(PF00018)
PPA32674	C38C3.4b_BRH	Protein kinase domain(PF00069)
PPA00122	C39B10.1_BRH
PPA35980	C39E9.7_BRH	Major Facilitator Superfamily(PF07690)
PPA26341	C39H7.1_best	Protein kinase domain(PF00069)
ppa_stranded_DN22969_c0_g1_i1	C39H7.1_best	Protein kinase domain(PF00069)
PPA00698	C39H7.1_BRH	Protein kinase domain(PF00069)
PPA36902	C40H5.2a_BRH	EGF-like domain(PF00008)
PPA18776	C43H6.6_BRH	CUB domain(PF00431), Lectin C-type domain(PF00059)
PPA42944	C45B2.6_best	Patatin-like phospholipase(PF01734)
ppa_stranded_DN20404_c0_g2_i1	C45G9.7_BRH	PDZ domain(PF00595)
PPA00195	C46C11.2b_best	Major Facilitator Superfamily(PF07690)
PPA09793	C46C11.2b_BRH	Major Facilitator Superfamily(PF07690)
PPA24815	C46C2.2_best	Major Facilitator Superfamily(PF07690)
PPA36935	C46C2.2_best	Major Facilitator Superfamily(PF07690)
PPA23684	C46C2.2_BRH	Sugar (and other) transporter(PF00083)
PPA19482	C46E10.8_best	Zinc finger, C2H2 type(PF00096)
PPA43108	C46F11.4_BRH	Helicase conserved C-terminal domain(PF00271), DEAD/DEAH box helicase(PF00270)
PPA37709	C47E8.3_BRH
PPA00149	C47F8.3_best	RNA recognition motif(PF00076), Galactosyltransferase(PF01762)
PPA22936	C49A1.10_BRH
PPA03651	C49H3.16_BRH	Serpentine type 7TM GPCR chemoreceptor Srd(PF10317), Kunitz/Bovine pancreatic trypsin inhibitor domain(PF00014)
ppa_stranded_DN25806_c0_g1_i2	C50C3.5_BRH	EF-hand domain pair(PF13499)
PPA24922	C50D2.5_BRH	RNA recognition motif(PF00076)
PPA12170	C50F4.4_BRH
PPA37804	C51E3.6_BRH	RNA recognition motif(PF16367), Permease family(PF00860), RNA recognition motif(PF00076), Cytoplasmic polyadenylation element-binding protein ZZ domain(PF16366)
PPA07936	C52E12.1_BRH
ppa_stranded_DN25535_c0_g2_i1	C53A5.17_BRH	Met-10+ like-protein(PF02475)
ppa_stranded_DN4514_c0_g1_i1	C53B4.4b_BRH
ppa_stranded_DN30235_c8_g1_i1	C53H9.2a_BRH	50S ribosome-binding GTPase(PF01926)
ppa_stranded_DN35804_c0_g1_i1	C54D10.5_BRH	7 transmembrane receptor (rhodopsin family)(PF00001)
PPA06674	C55A6.6_best	Serpentine type 7TM GPCR chemoreceptor Sri(PF10327), short chain dehydrogenase(PF00106), Serpentine type 7TM GPCR chemoreceptor Str(PF10326)
PPA39890	C55B7.10_best	Protein kinase domain(PF00069)
PPA38748	C55B7.10_BRH	Protein kinase domain(PF00069)
PPA28526	C56A3.6a_BRH	EF-hand domain pair(PF13499)
PPA29608	C56C10.4_best	Serpentine type 7TM GPCR chemoreceptor Srx(PF10328)
PPA04097	C56C10.6_best	Protein kinase domain(PF00069)
PPA34481	C56C10.6_best	Protein kinase domain(PF00069)
ppa_stranded_DN29705_c0_g1_i1	C56C10.6_best	Protein kinase domain(PF00069)
PPA11888	C56C10.9_BRH	EF-hand domain pair(PF13499)
PPA23671	C56E10.3a_BRH
PPA06556	C56E6.2_best	Ras family(PF00071)
Contig41-snapTAU.215	cal-1_best	EF-hand domain pair(PF13499)
PPA02628	cal-1_best	EF-hand domain pair(PF13499)
PPA25578	cal-1_BRH	EF-hand domain pair(PF13499)
ppa_stranded_DN24065_c0_g2_i1	cal-2_BRH	EF-hand domain pair(PF13499)
PPA27205	cal-4_BRH	EF-hand domain pair(PF13499)
ppa_stranded_DN23918_c0_g1_i1	cal-5_BRH	EF-hand domain pair(PF13499)
PPA28187	cal-8_BRH	EF-hand domain pair(PF13499)
PPA43283	calm-1_BRH	EF-hand domain pair(PF13499)
PPA25742	calu-1_BRH	EF hand(PF13202)
PPA45382	calu-2_BRH	EF-hand domain pair(PF13499), EF hand(PF13202)
ppa_stranded_DN50304_c0_g1_i1	cam-1_best	Protein tyrosine and serine/threonine kinase(PF07714)
ppa_stranded_DN16691_c0_g1_i1	cam-1_BRH	Immunoglobulin I-set domain(PF07679), Kringle domain(PF00051), Protein tyrosine and serine/threonine kinase(PF07714)
ppa_stranded_DN25544_c0_g1_i1	cash-1_BRH	Striatin family(PF08232), WD domain, G-beta repeat(PF00400)
PPA18844	cat-1_BRH	Major Facilitator Superfamily(PF07690)
PPA36738	cbn-1_best	EF hand(PF13202)
ppa_stranded_DN26408_c0_g1_i1	cbn-1_BRH	EF hand(PF13202)
Contig11-snapTAU.521	cbp-1_best	Histone acetylation protein(PF08214), Bromodomain(PF00439), KIX domain(PF02172), CREB-binding protein/p300, atypical RING domain(PF06001), TAZ zinc finger(PF02135), Zinc finger, ZZ type(PF00569)
ppa_stranded_DN20296_c0_g1_i1	cbp-1_best	KIX domain(PF02172), PDZ domain(PF00595)
PPA27435	cca-1_BRH	Ion transport protein(PF00520)
PPA09642	ccb-1_BRH	Guanylate kinase(PF00625), Voltage gated calcium channel subunit beta domain 4Aa N terminal(PF12052)
ppa_stranded_DN27538_c0_g1_i5	cccp-1_BRH
PPA12033	ccdc-149_BRH	Coiled-coil domain-containing protein 149-A(PF09789)
ppa_stranded_DN31053_c0_g1_i2	ccep-290_BRH
PPA02801	ccf-1_best
PPA07265	ccr-4_BRH	Leucine rich repeat(PF13855), Endonuclease/Exonuclease/phosphatase family(PF03372)
PPA29854	cdap-2_BRH	Variant SH3 domain(PF07653), Variant SH3 domain(PF14604)
PPA38249	cdc-7_BRH	Protein kinase domain(PF00069)
UMM-S2847-23.11-mRNA-1_frag	cdgs-1_BRH	Cytidylyltransferase family(PF01148)
ppa_stranded_DN31465_c0_g2_i1	cdh-3_BRH	Calcium-binding EGF domain(PF07645), Cadherin domain(PF00028), Laminin G domain(PF02210)
PPA09307	cdh-4_best
PPA37181	cdh-4_best
PPA37199	cdh-4_best
PPA03169	cdh-4_BRH	Laminin G domain(PF02210), Cadherin domain(PF00028)
PPA17205	cdk-1_BRH	Protein kinase domain(PF00069)
ppa_stranded_DN27403_c0_g1_i1	cdk-11.1_best	Protein kinase domain(PF00069)
PPA22808	cdk-11.1_BRH	Protein kinase domain(PF00069)
PPA02559	cdk-12_BRH	Protein kinase domain(PF00069)
ppa_stranded_DN27420_c0_g1_i1	cdk-2_best	Haspin like kinase domain(PF12330), Protein kinase domain(PF00069)
ppa_stranded_DN27420_c0_g1_i2	cdk-2_BRH	Protein kinase domain(PF00069), Haspin like kinase domain(PF12330)
PPA06995	cdk-4_BRH	Protein kinase domain(PF00069)
ppa_stranded_DN23218_c1_g1_i1	cdk-5_BRH	Protein kinase domain(PF00069)
ppa_stranded_DN22995_c0_g1_i1	cdk-7_BRH	Protein kinase domain(PF00069)
ppa_stranded_DN27740_c0_g1_i2	cdk-8_best	Protein kinase domain(PF00069)
isototal.1523.1	cdk-8_BRH	Protein kinase domain(PF00069)
ppa_stranded_DN26391_c0_g1_i4	cdk-9_BRH	Protein kinase domain(PF00069)
ppa_stranded_DN28260_c0_g1_i3	cdkl-1_BRH	Protein kinase domain(PF00069)
PPA11382	cdr-4_best	Glutathione S-transferase, C-terminal domain(PF17171), Glutathione S-transferase N-terminal domain(PF17172)
PPA34662	cdt-2_BRH	WD domain, G-beta repeat(PF00400)
PPA37117	cec-3_BRH	Chromo (CHRromatin Organisation MOdifier) domain(PF00385)
PPA12185	cec-4_BRH	Chromo (CHRromatin Organisation MOdifier) domain(PF00385)
PPA06121	cec-7_best	RNA binding activity-knot of a chromodomain(PF11717)
ppa_stranded_DN30584_c1_g1_i8	ced-1_BRH	Laminin EGF domain(PF00053)
ppa_stranded_DN24300_c0_g2_i1	ced-2_BRH	Variant SH3 domain(PF14604), SH2 domain(PF00017)
PPA01242	ced-7_best	ABC transporter(PF00005), ABC-2 family transporter protein(PF12698)
PPA05691	ced-7_best	ABC transporter(PF00005), ABC-2 family transporter protein(PF12698)
ppa_stranded_DN26758_c0_g2_i1	ced-7_BRH	ABC transporter(PF00005), ABC-2 family transporter protein(PF12698)
PPA20586	ced-8_BRH	XK-related protein(PF09815)
Contig10-snapTAU.135	ceeh-1_best	alpha/beta hydrolase fold(PF00561)
PPA21978	ceeh-1_best	alpha/beta hydrolase fold(PF00561)
ppa_stranded_DN30729_c0_g3_i3	ceeh-1_best	alpha/beta hydrolase fold(PF00561)
Contig10-snapTAU.136	ceeh-2_best	alpha/beta hydrolase fold(PF00561)
PPA03757	ceeh-2_best	alpha/beta hydrolase fold(PF00561)
PPA34211	ceeh-2_best	alpha/beta hydrolase fold(PF00561)
ppa_stranded_DN30729_c0_g1_i2	ceeh-2_BRH	alpha/beta hydrolase fold(PF00561)
PPA07038	ceh-14_BRH	Homeodomain(PF00046), LIM domain(PF00412)
ppa_stranded_DN18910_c0_g2_i1	ceh-20_best	PBC domain(PF03792), Homeodomain(PF00046)
PPA02679	ceh-27_BRH	Homeodomain(PF00046)
PPA42147	ceh-28_best	Homeodomain(PF00046)
ppa_stranded_DN18955_c0_g2_i1	ceh-44_best	CUT domain(PF02376)
PPA15060	ceh-44_BRH	Homeodomain(PF00046), CUT domain(PF02376)
PPA01050	ceh-6_BRH	Homeodomain(PF00046), Ribosomal protein L3(PF00297), Pou domain - N-terminal to homeobox domain(PF00157), Calcineurin-like phosphoesterase(PF00149)
PPA34753	ces-1_best	Zinc finger, C2H2 type(PF00096)
PPA35988	ces-1_best	Zinc finger, C2H2 type(PF00096)
ppa_stranded_DN25848_c0_g1_i2	ces-1_best	Zinc finger, C2H2 type(PF00096)
PPA38598	ces-1_best
PPA42548	ces-1_best
PPA01396	ces-1_BRH	Zinc finger, C2H2 type(PF00096), C2H2-type zinc finger(PF13894)
PPA08213	cex-1_BRH
PPA31712	cex-2_BRH
PPA11622	cfim-2_BRH
ppa_stranded_DN23857_c0_g1_i1	cfz-2_BRH	Frizzled/Smoothened family membrane region(PF01534), Fz domain(PF01392)
PPA02603	cgh-1_BRH	DEAD/DEAH box helicase(PF00270), Helicase conserved C-terminal domain(PF00271)
PPA15330	chaf-2_BRH	WD domain, G-beta repeat(PF00400)
ppa_stranded_DN29220_c1_g1_i5	chd-1_BRH	Helicase conserved C-terminal domain(PF00271), CDH1/2 SANT-Helical linker 1(PF18375), Chromo (CHRromatin Organisation MOdifier) domain(PF00385), SNF2-related domain(PF00176)
Iso_D.6178.1	chd-3_BRH	CHD subfamily II, DUF1087(PF06465), Chromo (CHRromatin Organisation MOdifier) domain(PF00385), PHD-finger(PF00628), Helicase conserved C-terminal domain(PF00271), SNF2-related domain(PF00176), CHDCT2 (NUC038) domain(PF08074), CHD subfamily II, SANT-like domain(PF06461), CHDNT (NUC034) domain(PF08073)
PPA16252	chd-7_best	mbt repeat(PF02820)
PPA17269	chd-7_best	SNF2-related domain(PF00176), Helicase conserved C-terminal domain(PF00271)
PPA00271	chd-7_BRH	Helicase conserved C-terminal domain(PF00271), Chromo (CHRromatin Organisation MOdifier) domain(PF00385), SNF2-related domain(PF00176), BRK domain(PF07533)
ppa_stranded_DN25335_c0_g1_i2	che-1_best	BTB/POZ domain(PF00651)
ppa_stranded_DN34653_c0_g1_i1	che-1_best	C2H2-type zinc finger(PF13894), Zinc finger, C2H2 type(PF00096)
Contig17-snapTAU.226	che-1_best	THAP domain(PF05485), Zinc finger, C2H2 type(PF00096)
PPA20492	che-1_best	Zinc finger, C2H2 type(PF00096)
PPA31140	che-1_best	Zinc finger, C2H2 type(PF00096)
PPA36103	che-1_best	Zinc finger, C2H2 type(PF00096)
PPA42810	che-1_best	Zinc finger, C2H2 type(PF00096)
PPA25953	che-1_best	Zinc finger, C2H2 type(PF00096), 'Paired box' domain(PF00292)
Iso_D.12564.2	che-1_BRH	Zinc finger, C2H2 type(PF00096)
PPA35560	che-10_BRH	Ciliary rootlet component, centrosome cohesion(PF15035)
Iso_D.3447.1	che-2_BRH	WD domain, G-beta repeat(PF00400)
ppa_stranded_DN28692_c0_g1_i1	chin-1_BRH	SH2 domain(PF00017), Phorbol esters/diacylglycerol binding domain (C1 domain)(PF00130), RhoGAP domain(PF00620)
PPA21807	chk-1_BRH	Protein kinase domain(PF00069)
ppa_stranded_DN4165_c0_g1_i1	chk-2_BRH	Protein kinase domain(PF00069), FHA domain(PF00498)
PPA22116	chpf-1_best	EF-hand domain pair(PF13499)
PPA37706	chpf-1_best	EF-hand domain pair(PF13499)
PPA18714	chpf-1_BRH	EF-hand domain pair(PF13499)
PPA09649	cids-2_BRH	CID domain(PF04818)
PPA14869	cima-1_best	Major Facilitator Superfamily(PF07690)
PPA35690	cir-1_BRH	N-terminal domain of CBF1 interacting co-repressor CIR(PF10197)
ppa_stranded_DN28147_c0_g1_i2	ckk-1_BRH	Protein kinase domain(PF00069)
PPA24381	ckr-1_BRH	7 transmembrane receptor (rhodopsin family)(PF00001)
PPA32242	ckr-2_BRH	7 transmembrane receptor (rhodopsin family)(PF00001)
ppa_stranded_DN29504_c0_g1_i9	cla-1_BRH
PPA25718	clec-1_best	Lectin C-type domain(PF00059)
PPA30435	clec-1_best	Lectin C-type domain(PF00059)
PPA12964	clec-1_BRH	Lectin C-type domain(PF00059)
PPA04072	clec-11_best	Lectin C-type domain(PF00059)
ppa_stranded_DN27752_c1_g1_i5	clec-11_best	Lectin C-type domain(PF00059)
PPA44465	clec-11_best	Lectin C-type domain(PF00059), CUB domain(PF00431)
ppa_stranded_DN26361_c0_g2_i2	clec-146_BRH	Lectin C-type domain(PF00059)
PPA15390	clec-149_best	Lectin C-type domain(PF00059)
ppa_stranded_DN28679_c0_g1_i1	clec-149_BRH	Lectin C-type domain(PF00059)
PPA36768	clec-15_best	Lectin C-type domain(PF00059), CUB domain(PF00431)
PPA03637	clec-160_best	Lectin C-type domain(PF00059)
Contig8-snapTAU.423	clec-160_best	Lectin C-type domain(PF00059), von Willebrand factor type A domain(PF00092)
PPA23636	clec-160_best	Lectin C-type domain(PF00059), von Willebrand factor type A domain(PF00092)
ppa_stranded_DN27115_c0_g2_i2	clec-160_best	Lectin C-type domain(PF00059), von Willebrand factor type A domain(PF00092)
PPA38859	clec-160_best	Lectin C-type domain(PF00059), von Willebrand factor type A domain(PF13519)
PPA41601	clec-160_best	Lectin C-type domain(PF00059), von Willebrand factor type A domain(PF13519)
PPA02713	clec-160_best	von Willebrand factor type A domain(PF00092), Lectin C-type domain(PF00059)
ppa_stranded_DN27987_c0_g1_i2	clec-160_best	von Willebrand factor type A domain(PF00092), Lectin C-type domain(PF00059)
PPA18563	clec-160_best	von Willebrand factor type A domain(PF13519), Lectin C-type domain(PF00059)
ppa_stranded_DN26437_c0_g2_i1	clec-160_BRH	Lectin C-type domain(PF00059), von Willebrand factor type A domain(PF00092)
ppa_stranded_DN28482_c0_g2_i1	clec-163_best	von Willebrand factor type A domain(PF00092), Lectin C-type domain(PF00059)
PPA37162	clec-163_best	von Willebrand factor type A domain(PF00092), Lectin C-type domain(PF00059), Cysteine-rich secretory protein family(PF00188)
PPA31391	clec-178_BRH	Lectin C-type domain(PF00059)
Contig52-snapTAU.28	clec-187_best	Lectin C-type domain(PF00059)
PPA22164	clec-187_best	von Willebrand factor type A domain(PF13519), Lectin C-type domain(PF00059)
ppa_stranded_DN16650_c0_g1_i1	clec-21_best	CUB domain(PF00431), Lectin C-type domain(PF00059)
ppa_stranded_DN28459_c0_g1_i2	clec-218_best	Lectin C-type domain(PF00059), von Willebrand factor type A domain(PF00092)
Contig80-snapTAU.67	clec-218_best	Lectin C-type domain(PF00059), von Willebrand factor type A domain(PF13519)
PPA19569	clec-218_best	von Willebrand factor type A domain(PF00092)
Contig8-snapTAU.424	clec-218_best	von Willebrand factor type A domain(PF00092), Lectin C-type domain(PF00059)
PPA04770	clec-35_best	Lectin C-type domain(PF00059)
PPA30817	clec-4_best	CUB domain(PF00431), Lectin C-type domain(PF00059)
Iso_D.12577.1	clec-4_best	Lectin C-type domain(PF00059)
PPA27350	clec-41_best	CUB domain(PF00431)
PPA04844	clec-41_best	CUB domain(PF00431), Lectin C-type domain(PF00059)
PPA27964	clec-41_best	CUB domain(PF00431), Lectin C-type domain(PF00059)
ppa_stranded_DN31111_c0_g2_i4	clec-41_best	CUB domain(PF00431), Lectin C-type domain(PF00059)
Iso_D.12119.1	clec-41_best	Lectin C-type domain(PF00059)
PPA43371	clec-41_best	Lectin C-type domain(PF00059)
ppa_stranded_DN24769_c0_g3_i5	clec-41_best	Lectin C-type domain(PF00059)
ppa_stranded_DN31396_c1_g1_i1	clec-41_best	Lectin C-type domain(PF00059)
PPA04669	clec-41_best	Lectin C-type domain(PF00059), CUB domain(PF00431)
PPA37173	clec-41_best	Lectin C-type domain(PF00059), CUB domain(PF00431)
PPA37381	clec-41_best	Lectin C-type domain(PF00059), CUB domain(PF00431)
PPA38315	clec-41_best	Lectin C-type domain(PF00059), CUB domain(PF00431)
PPA38318	clec-41_best	Lectin C-type domain(PF00059), CUB domain(PF00431)
ppa_stranded_DN29074_c0_g1_i7	clec-41_best	Lectin C-type domain(PF00059), CUB domain(PF00431)
ppa_stranded_DN7893_c0_g1_i1	clec-41_best
PPA38981	clec-41_BRH	Lectin C-type domain(PF00059), CUB domain(PF00431)
PPA04698	clec-42_best	CUB domain(PF00431)
ppa_stranded_DN8362_c0_g1_i1	clec-42_best	CUB domain(PF00431)
PPA01392	clec-42_best	CUB domain(PF00431), Lectin C-type domain(PF00059)
PPA04842	clec-42_best	CUB domain(PF00431), Lectin C-type domain(PF00059)
PPA37408	clec-42_best	CUB domain(PF00431), Lectin C-type domain(PF00059)
PPA38321	clec-42_best	CUB domain(PF00431), Lectin C-type domain(PF00059)
Iso_D.12072.3	clec-42_best	Lectin C-type domain(PF00059)
Iso_D.12073.2	clec-42_best	Lectin C-type domain(PF00059)
PPA37167	clec-42_best	Lectin C-type domain(PF00059)
PPA39558	clec-42_best	Lectin C-type domain(PF00059)
ppa_stranded_DN24215_c0_g2_i1	clec-42_best	Lectin C-type domain(PF00059)
ppa_stranded_DN28415_c0_g2_i2	clec-42_best	Lectin C-type domain(PF00059)
ppa_stranded_DN31052_c4_g6_i3	clec-42_best	Lectin C-type domain(PF00059)
PPA13095	clec-42_best	Lectin C-type domain(PF00059), CUB domain(PF00431)
ppa_stranded_DN23172_c0_g1_i1	clec-42_best	Lectin C-type domain(PF00059), CUB domain(PF00431)
PPA39287	clec-42_best	Serpentine type 7TM GPCR chemoreceptor Srv(PF10323), Lectin C-type domain(PF00059)
Contig106-snapTAU.42	clec-42_best
Iso_D.12105.1	clec-43_best	CUB domain(PF00431), Lectin C-type domain(PF00059)
PPA37386	clec-43_best	CUB domain(PF00431), Lectin C-type domain(PF00059)
ppa_stranded_DN23280_c0_g1_i1	clec-43_best	CUB domain(PF00431), Lectin C-type domain(PF00059)
PPA43391	clec-43_best	CUB domain(PF00431), Lectin C-type domain(PF00059), Diacylglycerol acyltransferase(PF03982)
Iso_D.12122.1	clec-43_best	Lectin C-type domain(PF00059)
Iso_D.14374.1	clec-43_best	Lectin C-type domain(PF00059)
PPA10028	clec-43_best	Lectin C-type domain(PF00059)
PPA10030	clec-43_best	Lectin C-type domain(PF00059)
PPA37170	clec-43_best	Lectin C-type domain(PF00059)
ppa_stranded_DN16836_c0_g1_i1	clec-43_best	Lectin C-type domain(PF00059)
ppa_stranded_DN23107_c0_g2_i4	clec-43_best	Lectin C-type domain(PF00059)
ppa_stranded_DN28560_c0_g1_i3	clec-43_best	Lectin C-type domain(PF00059)
PPA04672	clec-43_best	Lectin C-type domain(PF00059), CUB domain(PF00431)
PPA04810	clec-43_best	Lectin C-type domain(PF00059), CUB domain(PF00431)
PPA39563	clec-43_best	Lectin C-type domain(PF00059), CUB domain(PF00431)
ppa_stranded_DN20517_c0_g1_i1	clec-43_best	Lectin C-type domain(PF00059), CUB domain(PF00431)
ppa_stranded_DN28702_c1_g1_i8	clec-43_best	Lectin C-type domain(PF00059), CUB domain(PF00431)
ppa_stranded_DN30962_c1_g2_i11	clec-43_best	Lectin C-type domain(PF00059), CUB domain(PF00431)
PPA00595	clec-43_best
PPA38230	clec-43_best
ppa_stranded_DN26615_c1_g1_i2	clec-43_best
PPA11506	clec-44_best	Lectin C-type domain(PF00059)
PPA42695	clec-44_best	Lectin C-type domain(PF00059)
PPA42904	clec-44_best	Lectin C-type domain(PF00059)
ppa_stranded_DN30969_c1_g2_i3	clec-44_best	Lectin C-type domain(PF00059)
ppa_stranded_DN6364_c0_g2_i1	clec-44_best	Lectin C-type domain(PF00059)
ppa_stranded_DN16846_c0_g1_i1	clec-49_BRH	Lectin C-type domain(PF00059)
PPA05781	clec-5_best	CUB domain(PF00431), Lectin C-type domain(PF00059)
ppa_stranded_DN30557_c0_g1_i4	clec-5_best	Lectin C-type domain(PF00059), CUB domain(PF00431)
PPA03201	clec-50_best	Lectin C-type domain(PF00059)
PPA43102	clec-50_best	Lectin C-type domain(PF00059)
PPA22928	clec-51_best	Lectin C-type domain(PF00059)
PPA11619	clec-53_best	Lectin C-type domain(PF00059)
Iso_D.1341.2	clec-59_best	Lectin C-type domain(PF00059), von Willebrand factor type A domain(PF00092)
Iso_D.9263.1	clec-60_best	Lectin C-type domain(PF00059), von Willebrand factor type A domain(PF00092)
PPA45693	clec-60_best	Lectin C-type domain(PF00059), von Willebrand factor type A domain(PF00092)
PPA04265	clec-60_best	Lectin C-type domain(PF00059), von Willebrand factor type A domain(PF13519)
PPA15131	clec-60_best	Lectin C-type domain(PF00059), von Willebrand factor type A domain(PF13519)
PPA22169	clec-61_best	Lectin C-type domain(PF00059), von Willebrand factor type A domain(PF00092)
ppa_stranded_DN29615_c0_g2_i1	clec-61_best	Lectin C-type domain(PF00059), von Willebrand factor type A domain(PF00092)
PPA09328	clec-61_best	von Willebrand factor type A domain(PF00092), Lectin C-type domain(PF00059)
ppa_stranded_DN29255_c0_g6_i2	clec-61_best	von Willebrand factor type A domain(PF00092), Lectin C-type domain(PF00059)
Contig87-snapTAU.2	clec-61_best	von Willebrand factor type A domain(PF13519)
PPA10018	clec-61_best	von Willebrand factor type A domain(PF13519)
PPA41737	clec-62_best	Lectin C-type domain(PF00059), von Willebrand factor type A domain(PF00092)
Contig8-snapTAU.426	clec-63_best	Lectin C-type domain(PF00059), von Willebrand factor type A domain(PF00092)
ppa_stranded_DN10885_c0_g2_i1	clec-64_best	von Willebrand factor type A domain(PF00092)
ppa_stranded_DN10386_c0_g1_i1	clec-64_best	von Willebrand factor type A domain(PF00092), Lectin C-type domain(PF00059)
PPA04853	clec-7_best	Lectin C-type domain(PF00059)
ppa_stranded_DN30069_c1_g1_i6	clec-7_best	Lectin C-type domain(PF00059)
PPA35274	clec-78_best	EGF-like domain(PF00008)
PPA42194	clec-78_best	LNR domain(PF00066)
ppa_stranded_DN31415_c0_g2_i1	clec-78_best	Sushi repeat (SCR repeat)(PF00084), HYR domain(PF02494), Coagulation Factor Xa inhibitory site(PF14670), Calcium-binding EGF domain(PF07645), Lectin C-type domain(PF00059), F5/8 type C domain(PF00754), CUB domain(PF00431)
PPA37163	clec-78_best
ppa_stranded_DN31415_c0_g5_i2	clec-78_BRH	HYR domain(PF02494), Human growth factor-like EGF(PF12661), EGF domain(PF12947), Concanavalin A-like lectin/glucanases superfamily(PF13385), EGF-like domain(PF00008), Tyrosine-protein kinase ephrin type A/B receptor-like(PF07699)
PPA13877	clec-9_best	CUB domain(PF00431)
PPA22219	clec-9_best	CUB domain(PF00431)
PPA37343	clec-9_best	CUB domain(PF00431), Lectin C-type domain(PF00059)
PPA23423	clh-3_best	Voltage gated chloride channel(PF00654)
ppa_stranded_DN29455_c1_g1_i2	clip-1_BRH	CAP-Gly domain(PF01302)
PPA21018	clr-1_BRH	Protein-tyrosine phosphatase(PF00102)
PPA39519	cmd-1_best	EF-hand domain pair(PF13499)
ppa_stranded_DN20093_c0_g2_i1	cmd-1_best	EF-hand domain pair(PF13499)
PPA37695	cmd-1_BRH	EF-hand domain pair(PF13499)
PPA24150	cmk-1_BRH	Protein kinase domain(PF00069)
ppa_stranded_DN29711_c0_g2_i2	cnb-1_BRH	EF-hand domain pair(PF13499)
PPA27658	cni-1_BRH	Cornichon protein(PF03311)
PPA02401	cnk-1_BRH	PH domain(PF00169), Connector enhancer of kinase suppressor of ras(PF10534)
PPA03840	coel-1_BRH
PPA08667	coh-1_BRH	Conserved region of Rad21 / Rec8 like protein(PF04824), N terminus of Rad21 / Rec8 like protein(PF04825)
ppa_stranded_DN10065_c0_g2_i1	col-104_best	Collagen triple helix repeat (20 copies)(PF01391)
PPA21921	col-104_best	Collagen triple helix repeat (20 copies)(PF01391), Nematode cuticle collagen N-terminal domain(PF01484)
PPA00456	col-104_best	Nematode cuticle collagen N-terminal domain(PF01484), Collagen triple helix repeat (20 copies)(PF01391)
PPA16241	col-107_best	Collagen triple helix repeat (20 copies)(PF01391), Nematode cuticle collagen N-terminal domain(PF01484)
PPA34596	col-107_best	Collagen triple helix repeat (20 copies)(PF01391), Nematode cuticle collagen N-terminal domain(PF01484)
Iso_D.1763.1	col-107_best	Nematode cuticle collagen N-terminal domain(PF01484)
PPA37780	col-107_best	Nematode cuticle collagen N-terminal domain(PF01484)
PPA38846	col-107_best	Nematode cuticle collagen N-terminal domain(PF01484), Collagen triple helix repeat (20 copies)(PF01391)
ppa_stranded_DN30459_c0_g1_i6	col-107_best	Nematode cuticle collagen N-terminal domain(PF01484), Collagen triple helix repeat (20 copies)(PF01391)
ppa_stranded_DN16577_c0_g1_i1	col-107_BRH	Nematode cuticle collagen N-terminal domain(PF01484), Collagen triple helix repeat (20 copies)(PF01391)
PPA34147	col-109_BRH	Nematode cuticle collagen N-terminal domain(PF01484), Collagen triple helix repeat (20 copies)(PF01391)
ppa_stranded_DN24622_c0_g1_i1	col-113_BRH	Collagen triple helix repeat (20 copies)(PF01391), Nematode cuticle collagen N-terminal domain(PF01484)
PPA06659	col-119_best	Major Facilitator Superfamily(PF07690), Serpentine type 7TM GPCR chemoreceptor Str(PF10326)
PPA34874	col-121_best	Collagen triple helix repeat (20 copies)(PF01391)
ppa_stranded_DN31334_c2_g6_i2	col-121_best	Collagen triple helix repeat (20 copies)(PF01391)
PPA28706	col-121_BRH	Collagen triple helix repeat (20 copies)(PF01391), Nematode cuticle collagen N-terminal domain(PF01484)
ppa_stranded_DN15609_c0_g2_i1	col-128_BRH	Collagen triple helix repeat (20 copies)(PF01391)
PPA04724	col-130_best	Collagen triple helix repeat (20 copies)(PF01391), Nematode cuticle collagen N-terminal domain(PF01484)
PPA11071	col-135_best	Collagen triple helix repeat (20 copies)(PF01391)
PPA17197	col-135_best	Collagen triple helix repeat (20 copies)(PF01391)
PPA39113	col-137_best	Collagen triple helix repeat (20 copies)(PF01391), Nematode cuticle collagen N-terminal domain(PF01484)
ppa_stranded_DN31410_c3_g1_i2	col-137_best	Nematode cuticle collagen N-terminal domain(PF01484), Collagen triple helix repeat (20 copies)(PF01391)
ppa_stranded_DN16571_c0_g1_i1	col-138_best	Collagen triple helix repeat (20 copies)(PF01391)
PPA36968	col-138_best	Collagen triple helix repeat (20 copies)(PF01391), Nematode cuticle collagen N-terminal domain(PF01484)
ppa_stranded_DN20611_c0_g1_i2	col-138_best	Collagen triple helix repeat (20 copies)(PF01391), Nematode cuticle collagen N-terminal domain(PF01484)
PPA00310	col-138_best	Nematode cuticle collagen N-terminal domain(PF01484), Collagen triple helix repeat (20 copies)(PF01391)
PPA16108	col-138_best	Nematode cuticle collagen N-terminal domain(PF01484), Collagen triple helix repeat (20 copies)(PF01391)
PPA39114	col-138_best	Nematode cuticle collagen N-terminal domain(PF01484), Collagen triple helix repeat (20 copies)(PF01391)
PPA45088	col-138_BRH	Collagen triple helix repeat (20 copies)(PF01391), Nematode cuticle collagen N-terminal domain(PF01484)
ppa_stranded_DN23592_c0_g1_i1	col-14_BRH	Collagen triple helix repeat (20 copies)(PF01391), Nematode cuticle collagen N-terminal domain(PF01484)
ppa_stranded_DN31449_c2_g4_i1	col-149_best	Collagen triple helix repeat (20 copies)(PF01391), Nematode cuticle collagen N-terminal domain(PF01484)
PPA39358	col-149_best
PPA03509	col-149_BRH	Nematode cuticle collagen N-terminal domain(PF01484), Collagen triple helix repeat (20 copies)(PF01391)
PPA01327	col-157_best	Collagen triple helix repeat (20 copies)(PF01391), Nematode cuticle collagen N-terminal domain(PF01484)
PPA42516	col-157_best	RNA recognition motif(PF00076), Nematode cuticle collagen N-terminal domain(PF01484)
PPA37810	col-158_BRH	Nematode cuticle collagen N-terminal domain(PF01484), Collagen triple helix repeat (20 copies)(PF01391)
UMM-S13-6.19-mRNA-1_frag	col-164_best	Collagen triple helix repeat (20 copies)(PF01391)
PPA27998	col-165_best	Collagen triple helix repeat (20 copies)(PF01391), Nematode cuticle collagen N-terminal domain(PF01484)
ppa_stranded_DN19433_c0_g2_i1	col-165_BRH	Nematode cuticle collagen N-terminal domain(PF01484), Collagen triple helix repeat (20 copies)(PF01391)
Contig21-snapTAU.284	col-171_best	Collagen triple helix repeat (20 copies)(PF01391), Nematode cuticle collagen N-terminal domain(PF01484)
isopolya.2050.1	col-171_BRH	Collagen triple helix repeat (20 copies)(PF01391), Nematode cuticle collagen N-terminal domain(PF01484)
PPA00515	col-172_best	Collagen triple helix repeat (20 copies)(PF01391), Nematode cuticle collagen N-terminal domain(PF01484)
PPA06858	col-173_BRH	Nematode cuticle collagen N-terminal domain(PF01484), Collagen triple helix repeat (20 copies)(PF01391)
PPA00296	col-174_BRH	Nematode cuticle collagen N-terminal domain(PF01484), Collagen triple helix repeat (20 copies)(PF01391)
Contig50-snapTAU.70	col-177_BRH	Collagen triple helix repeat (20 copies)(PF01391)
PPA07817	col-181_best	Collagen triple helix repeat (20 copies)(PF01391), Nematode cuticle collagen N-terminal domain(PF01484)
ppa_stranded_DN24522_c0_g1_i1	col-182_best	Collagen triple helix repeat (20 copies)(PF01391), Nematode cuticle collagen N-terminal domain(PF01484)
PPA42555	col-3_best	Collagen triple helix repeat (20 copies)(PF01391)
Iso_D.10518.1	col-3_best	Collagen triple helix repeat (20 copies)(PF01391), Nematode cuticle collagen N-terminal domain(PF01484)
PPA24818	col-3_best	Collagen triple helix repeat (20 copies)(PF01391), Nematode cuticle collagen N-terminal domain(PF01484)
PPA24821	col-3_best	Collagen triple helix repeat (20 copies)(PF01391), Nematode cuticle collagen N-terminal domain(PF01484)
PPA25817	col-3_best	Collagen triple helix repeat (20 copies)(PF01391), Nematode cuticle collagen N-terminal domain(PF01484)
PPA33931	col-3_best	Collagen triple helix repeat (20 copies)(PF01391), Nematode cuticle collagen N-terminal domain(PF01484)
PPA34380	col-3_best	Collagen triple helix repeat (20 copies)(PF01391), Nematode cuticle collagen N-terminal domain(PF01484)
PPA08503	col-3_best	Nematode cuticle collagen N-terminal domain(PF01484)
PPA16111	col-3_best	Nematode cuticle collagen N-terminal domain(PF01484)
PPA16412	col-3_best	Nematode cuticle collagen N-terminal domain(PF01484)
PPA40518	col-3_best	Nematode cuticle collagen N-terminal domain(PF01484)
PPA42079	col-3_best	Nematode cuticle collagen N-terminal domain(PF01484)
PPA42171	col-3_best	Nematode cuticle collagen N-terminal domain(PF01484)
PPA45398	col-3_best	Nematode cuticle collagen N-terminal domain(PF01484)
ppa_stranded_DN29593_c1_g6_i1	col-3_best	Nematode cuticle collagen N-terminal domain(PF01484)
PPA33588	col-3_best	Nematode cuticle collagen N-terminal domain(PF01484), Collagen triple helix repeat (20 copies)(PF01391)
PPA33590	col-3_best	Nematode cuticle collagen N-terminal domain(PF01484), Collagen triple helix repeat (20 copies)(PF01391)
PPA34215	col-3_best	Nematode cuticle collagen N-terminal domain(PF01484), Collagen triple helix repeat (20 copies)(PF01391)
PPA37474	col-3_best	Nematode cuticle collagen N-terminal domain(PF01484), Collagen triple helix repeat (20 copies)(PF01391)
PPA41640	col-3_best	Nematode cuticle collagen N-terminal domain(PF01484), Collagen triple helix repeat (20 copies)(PF01391)
PPA42913	col-3_best	Nematode cuticle collagen N-terminal domain(PF01484), Collagen triple helix repeat (20 copies)(PF01391)
PPA30186	col-3_best	Nematode cuticle collagen N-terminal domain(PF01484), Serpentine type 7TM GPCR chemoreceptor Srd(PF10317)
PPA09395	col-3_best	Nematode cuticle collagen N-terminal domain(PF01484), Serpentine type 7TM GPCR chemoreceptor Srx(PF10328)
PPA04213	col-3_best	Nematode cuticle collagen N-terminal domain(PF01484), Serpentine type 7TM GPCR chemoreceptor Srx(PF10328), Collagen triple helix repeat (20 copies)(PF01391)
PPA05772	col-3_best
PPA10788	col-3_BRH	Nematode cuticle collagen N-terminal domain(PF01484), Collagen triple helix repeat (20 copies)(PF01391)
PPA21304	col-36_BRH	Nematode cuticle collagen N-terminal domain(PF01484), Collagen triple helix repeat (20 copies)(PF01391)
PPA34820	col-38_BRH	Collagen triple helix repeat (20 copies)(PF01391), Nematode cuticle collagen N-terminal domain(PF01484)
Iso_D.7080.1	col-41_best	Collagen triple helix repeat (20 copies)(PF01391), Nematode cuticle collagen N-terminal domain(PF01484)
PPA39954	col-41_best	Collagen triple helix repeat (20 copies)(PF01391), Nematode cuticle collagen N-terminal domain(PF01484)
PPA43160	col-41_best	Collagen triple helix repeat (20 copies)(PF01391), Nematode cuticle collagen N-terminal domain(PF01484)
PPA18194	col-41_BRH	Nematode cuticle collagen N-terminal domain(PF01484), Collagen triple helix repeat (20 copies)(PF01391)
PPA45468	col-46_best	Collagen triple helix repeat (20 copies)(PF01391)
ppa_stranded_DN12219_c0_g1_i1	col-46_BRH	Collagen triple helix repeat (20 copies)(PF01391)
PPA06731	col-54_best	Collagen triple helix repeat (20 copies)(PF01391)
PPA39878	col-54_best	Collagen triple helix repeat (20 copies)(PF01391)
Iso_D.6600.2	col-54_best	Nematode cuticle collagen N-terminal domain(PF01484)
ppa_stranded_DN17179_c0_g1_i1	col-60_best	Collagen triple helix repeat (20 copies)(PF01391), Nematode cuticle collagen N-terminal domain(PF01484)
PPA39161	col-60_best	Nematode cuticle collagen N-terminal domain(PF01484), Collagen triple helix repeat (20 copies)(PF01391)
ppa_stranded_DN26656_c0_g2_i1	col-60_best	Nematode cuticle collagen N-terminal domain(PF01484), Collagen triple helix repeat (20 copies)(PF01391)
PPA39084	col-60_BRH	Nematode cuticle collagen N-terminal domain(PF01484)
PPA34600	col-65_best	Nematode cuticle collagen N-terminal domain(PF01484)
PPA34598	col-65_BRH	Nematode cuticle collagen N-terminal domain(PF01484)
PPA16697	col-71_best	Collagen triple helix repeat (20 copies)(PF01391), Nematode cuticle collagen N-terminal domain(PF01484)
PPA16107	col-73_best	Collagen triple helix repeat (20 copies)(PF01391), Nematode cuticle collagen N-terminal domain(PF01484)
PPA45086	col-73_best	Nematode cuticle collagen N-terminal domain(PF01484), Collagen triple helix repeat (20 copies)(PF01391)
ppa_stranded_DN30020_c0_g1_i2	col-74_best	Collagen triple helix repeat (20 copies)(PF01391)
ppa_stranded_DN22006_c0_g1_i1	col-76_BRH	Collagen triple helix repeat (20 copies)(PF01391), Nematode cuticle collagen N-terminal domain(PF01484)
PPA21326	col-77_best	Nematode cuticle collagen N-terminal domain(PF01484)
PPA21677	col-77_best	Nematode cuticle collagen N-terminal domain(PF01484), Collagen triple helix repeat (20 copies)(PF01391)
isototal.2285.1	col-77_best	Nematode cuticle collagen N-terminal domain(PF01484), Collagen triple helix repeat (20 copies)(PF01391)
ppa_stranded_DN23614_c0_g1_i1	col-77_best	Nematode cuticle collagen N-terminal domain(PF01484), Collagen triple helix repeat (20 copies)(PF01391)
PPA43886	col-77_BRH	Nematode cuticle collagen N-terminal domain(PF01484), Collagen triple helix repeat (20 copies)(PF01391)
PPA02731	col-90_best	Collagen triple helix repeat (20 copies)(PF01391), Nematode cuticle collagen N-terminal domain(PF01484)
PPA16109	col-90_best	Collagen triple helix repeat (20 copies)(PF01391), Nematode cuticle collagen N-terminal domain(PF01484)
PPA40064	col-90_best	Collagen triple helix repeat (20 copies)(PF01391), Nematode cuticle collagen N-terminal domain(PF01484)
Iso_D.9808.2	col-90_best	Nematode cuticle collagen N-terminal domain(PF01484), Collagen triple helix repeat (20 copies)(PF01391)
PPA02729	col-90_best	Nematode cuticle collagen N-terminal domain(PF01484), Collagen triple helix repeat (20 copies)(PF01391)
PPA41378	col-90_best	Nematode cuticle collagen N-terminal domain(PF01484), Collagen triple helix repeat (20 copies)(PF01391)
PPA43121	col-90_best	Nematode cuticle collagen N-terminal domain(PF01484), Collagen triple helix repeat (20 copies)(PF01391)
PPA36848	col-97_BRH	Nematode cuticle collagen N-terminal domain(PF01484)
Iso_D.13976.1	copa-1_BRH	Coatomer (COPI) alpha subunit C-terminus(PF06957), WD domain, G-beta repeat(PF00400), Coatomer WD associated region(PF04053)
Contig48-snapTAU.5	copb-2_best	WD domain, G-beta repeat(PF00400)
PPA11563	copb-2_best	WD domain, G-beta repeat(PF00400)
PPA13643	copb-2_BRH	Coatomer WD associated region(PF04053), WD domain, G-beta repeat(PF00400)
PPA01732	cor-1_BRH	Domain of unknown function (DUF1899)(PF08953), Type of WD40 repeat(PF16300), WD domain, G-beta repeat(PF00400)
ppa_stranded_DN26875_c0_g1_i1	cpb-1_best	Cytoplasmic polyadenylation element-binding protein ZZ domain(PF16366), RNA recognition motif(PF00076), RNA recognition motif(PF16367)
PPA28563	cpb-1_best	RNA recognition motif(PF16367), Cytoplasmic polyadenylation element-binding protein ZZ domain(PF16366)
ppa_stranded_DN27767_c0_g1_i2	cpb-1_BRH	Cytoplasmic polyadenylation element-binding protein ZZ domain(PF16366), RNA recognition motif(PF16367), RNA recognition motif(PF00076)
Iso_D.8787.1	cpb-3_BRH	Cytoplasmic polyadenylation element-binding protein ZZ domain(PF16366), RNA recognition motif(PF16367)
PPA36354	cpf-1_BRH	Cleavage stimulation factor subunit 1, dimerisation domain(PF16699), WD domain, G-beta repeat(PF00400)
PPA07031	cpf-2_BRH	Transcription termination and cleavage factor C-terminal(PF14304), RNA recognition motif(PF00076), Hinge domain of cleavage stimulation factor subunit 2(PF14327)
ppa_stranded_DN30433_c0_g5_i2	cpna-2_BRH	Copine(PF07002)
PPA08725	cpr-6_BRH	Papain family cysteine protease(PF00112), Endonuclease-reverse transcriptase(PF14529)
ppa_stranded_DN8740_c0_g2_i1	crb-1_best	EGF-like domain(PF00008)
PPA07504	crb-1_best	Human growth factor-like EGF(PF12661)
PPA08419	crb-1_BRH	Laminin G domain(PF02210), Calcium-binding EGF domain(PF07645), EGF-like domain(PF00008), Human growth factor-like EGF(PF12661)
PPA22090	cri-2_best
ppa_stranded_DN23320_c0_g1_i2	crld-1_BRH	TLR4 regulator and MIR-interacting MSAP(PF11938), Calcium-binding EGF domain(PF07645)
PPA11948	crml-1_BRH	Carmil pleckstrin homology domain(PF17888)
PPA04195	csb-1_BRH	Helicase conserved C-terminal domain(PF00271), SNF2-related domain(PF00176)
ppa_stranded_DN22720_c0_g2_i1	csk-1_BRH	Protein tyrosine and serine/threonine kinase(PF07714), SH2 domain(PF00017)
ppa_stranded_DN30153_c0_g2_i2	csnk-1_BRH	Protein kinase domain(PF00069)
PPA00338	cst-1_BRH	C terminal SARAH domain of Mst1(PF11629), Protein kinase domain(PF00069)
PPA19589	ctbp-1_BRH	D-isomer specific 2-hydroxyacid dehydrogenase, NAD binding domain(PF02826), D-isomer specific 2-hydroxyacid dehydrogenase, catalytic domain(PF00389), THAP domain(PF05485)
PPA21405	ctr-9_BRH	Tetratricopeptide repeat(PF13424), Tetratricopeptide repeat(PF13181), Tetratricopeptide repeat(PF14559)
PPA20624	cup-4_best	Neurotransmitter-gated ion-channel ligand binding domain(PF02931)
PPA18852	cup-4_BRH	Neurotransmitter-gated ion-channel ligand binding domain(PF02931)
ppa_stranded_DN15579_c0_g1_i1	cus-2_BRH	RNA recognition motif(PF00076)
PPA09931	cut-6_BRH	von Willebrand factor type A domain(PF00092)
ppa_stranded_DN19105_c0_g2_i1	cutl-23_BRH	von Willebrand factor type A domain(PF00092)
PPA27666	cutl-7_BRH	Zona pellucida-like domain(PF00100)
PPA36681	cyk-3_BRH	Ubiquitin carboxyl-terminal hydrolase(PF00443)
PPA20897	cyk-4_best	RhoGAP domain(PF00620)
PPA28316	cyk-4_best	RhoGAP domain(PF00620)
PPA13635	cyk-4_BRH	RhoGAP domain(PF00620)
ppa_stranded_DN23062_c0_g1_i1	cyn-13_BRH	Cyclophilin type peptidyl-prolyl cis-trans isomerase/CLD(PF00160), RNA recognition motif(PF00076)
PPA25174	cyn-15_BRH	Cyclophilin type peptidyl-prolyl cis-trans isomerase/CLD(PF00160), WD domain, G-beta repeat(PF00400)
PPA16343	cyp-13A1_best	Cytochrome P450(PF00067)
PPA05782	cyp-13A10_best	Cytochrome P450(PF00067)
PPA05909	cyp-13A10_best	Cytochrome P450(PF00067)
PPA34790	cyp-13A10_best	Cytochrome P450(PF00067)
PPA43646	cyp-13A10_best	Cytochrome P450(PF00067)
ppa_stranded_DN21166_c0_g1_i1	cyp-13A10_best	Cytochrome P450(PF00067)
Iso_D.7199.1	cyp-13A10_BRH	Cytochrome P450(PF00067)
Iso_D.7606.2	cyp-13A12_best	Cytochrome P450(PF00067)
ppa_stranded_DN25960_c0_g2_i1	cyp-13A12_BRH	Cytochrome P450(PF00067)
Contig116-snapTAU.58	cyp-13A2_best	Cytochrome P450(PF00067)
Contig217-snapTAU.1	cyp-13A2_best	Cytochrome P450(PF00067)
PPA15107	cyp-13A2_best	Cytochrome P450(PF00067)
PPA16811	cyp-13A2_best	Cytochrome P450(PF00067)
PPA42278	cyp-13A2_best	Cytochrome P450(PF00067)
Contig42-snapTAU.165	cyp-13A2_best	Cytochrome P450(PF00067), Major Facilitator Superfamily(PF07690)
Iso_D.7605.3	cyp-13A2_BRH	Cytochrome P450(PF00067)
PPA13184	cyp-13A3_best	Cytochrome P450(PF00067)
ppa_stranded_DN30300_c0_g2_i1	cyp-13A4_best
Iso_D.10113.1	cyp-13A8_best	Cytochrome P450(PF00067)
PPA03198	cyp-13B1_best	Cytochrome P450(PF00067)
PPA37558	cyp-13B1_best	Cytochrome P450(PF00067)
ppa_stranded_DN24295_c0_g1_i1	cyp-13B1_BRH	Cytochrome P450(PF00067)
Iso_D.9898.1	cyp-14A1_best	Cytochrome P450(PF00067)
PPA02115	cyp-14A1_best	Cytochrome P450(PF00067)
PPA16080	cyp-14A1_best	Cytochrome P450(PF00067)
PPA36437	cyp-14A1_best	Cytochrome P450(PF00067)
PPA36803	cyp-14A1_best	Cytochrome P450(PF00067)
ppa_stranded_DN26700_c0_g2_i2	cyp-14A1_best	Cytochrome P450(PF00067)
PPA04217	cyp-14A1_BRH	Cytochrome P450(PF00067), Moulting cycle(PF04870)
Iso_D.9845.1	cyp-14A2_best	Cytochrome P450(PF00067)
PPA01636	cyp-14A2_best	Cytochrome P450(PF00067)
PPA01637	cyp-14A2_best	Cytochrome P450(PF00067)
PPA02220	cyp-14A2_best	Cytochrome P450(PF00067)
PPA16475	cyp-14A2_best	Cytochrome P450(PF00067)
PPA29536	cyp-14A2_best	Cytochrome P450(PF00067)
PPA36726	cyp-14A2_best	Cytochrome P450(PF00067)
PPA40638	cyp-14A2_best	Cytochrome P450(PF00067)
PPA41848	cyp-14A2_best	Cytochrome P450(PF00067)
ppa_stranded_DN31138_c9_g3_i1	cyp-14A2_best	Cytochrome P450(PF00067)
ppa_stranded_DN31558_c2_g2_i1	cyp-14A2_best	Cytochrome P450(PF00067)
PPA02337	cyp-14A3_best	Cytochrome P450(PF00067)
PPA04840	cyp-14A3_best	Cytochrome P450(PF00067)
PPA20893	cyp-14A3_best	Cytochrome P450(PF00067)
PPA38867	cyp-14A3_best	Cytochrome P450(PF00067)
PPA41722	cyp-14A3_best	Cytochrome P450(PF00067)
PPA41751	cyp-14A3_best	Cytochrome P450(PF00067)
PPA42368	cyp-14A3_best	Cytochrome P450(PF00067)
PPA41730	cyp-14A3_best	Serpentine type 7TM GPCR chemoreceptor Srh(PF10318), Cytochrome P450(PF00067)
PPA24284	cyp-14A3_best	Serpentine type 7TM GPCR chemoreceptor Srx(PF10328), Cytochrome P450(PF00067)
PPA21501	cyp-14A4_best	Cytochrome P450(PF00067)
Contig80-snapTAU.30	cyp-14A5_best	Cytochrome P450(PF00067)
Iso_D.9899.1	cyp-14A5_best	Cytochrome P450(PF00067)
PPA01059	cyp-14A5_best	Cytochrome P450(PF00067)
PPA11389	cyp-14A5_best	Cytochrome P450(PF00067)
PPA15472	cyp-14A5_best	Cytochrome P450(PF00067)
PPA17486	cyp-14A5_best	Cytochrome P450(PF00067)
PPA20869	cyp-14A5_best	Cytochrome P450(PF00067)
PPA25766	cyp-14A5_best	Cytochrome P450(PF00067)
PPA27477	cyp-14A5_best	Cytochrome P450(PF00067)
PPA34198	cyp-14A5_best	Cytochrome P450(PF00067)
PPA40784	cyp-14A5_best	Cytochrome P450(PF00067)
PPA41244	cyp-14A5_best	Cytochrome P450(PF00067)
PPA41762	cyp-14A5_best	Cytochrome P450(PF00067)
PPA41819	cyp-14A5_best	Cytochrome P450(PF00067)
PPA42707	cyp-14A5_best	Cytochrome P450(PF00067)
PPA45368	cyp-14A5_best	Cytochrome P450(PF00067)
PPA45778	cyp-14A5_best	Cytochrome P450(PF00067)
ppa_stranded_DN24636_c0_g1_i3	cyp-14A5_best	Cytochrome P450(PF00067)
ppa_stranded_DN25821_c0_g1_i1	cyp-14A5_best	Cytochrome P450(PF00067)
ppa_stranded_DN26752_c0_g1_i2	cyp-14A5_best	Cytochrome P450(PF00067)
ppa_stranded_DN28548_c0_g2_i1	cyp-14A5_best	Cytochrome P450(PF00067)
ppa_stranded_DN31138_c10_g1_i7	cyp-14A5_best	Cytochrome P450(PF00067)
ppa_stranded_DN31138_c6_g2_i1	cyp-14A5_best	Cytochrome P450(PF00067)
PPA16916	cyp-23A1_best	Cytochrome P450(PF00067)
ppa_stranded_DN28124_c0_g2_i2	cyp-23A1_BRH	Cytochrome P450(PF00067)
PPA29423	cyp-25A2_best	Cytochrome P450(PF00067)
PPA41649	cyp-25A2_best	Cytochrome P450(PF00067)
PPA41650	cyp-25A2_best	Cytochrome P450(PF00067)
PPA03734	cyp-25A2_best	Cytochrome P450(PF00067), ARD/ARD' family(PF03079)
PPA01131	cyp-25A3_best	Cytochrome P450(PF00067)
PPA25835	cyp-25A3_best	Cytochrome P450(PF00067)
PPA29416	cyp-25A3_best	Cytochrome P450(PF00067)
PPA40899	cyp-25A3_best	Cytochrome P450(PF00067)
PPA42069	cyp-25A3_best	Cytochrome P450(PF00067)
ppa_stranded_DN31305_c1_g1_i3	cyp-25A3_BRH	Cytochrome P450(PF00067)
PPA14078	cyp-29A3_best	Cytochrome P450(PF00067)
PPA02189	cyp-29A4_best	Cytochrome P450(PF00067)
PPA19712	cyp-29A4_best	Cytochrome P450(PF00067)
PPA25928	cyp-29A4_best	Cytochrome P450(PF00067)
PPA29385	cyp-29A4_best	Cytochrome P450(PF00067)
PPA40644	cyp-29A4_best	Cytochrome P450(PF00067)
ppa_stranded_DN24977_c0_g1_i2	cyp-29A4_best	Cytochrome P450(PF00067)
ppa_stranded_DN25698_c0_g2_i1	cyp-29A4_best	Cytochrome P450(PF00067)
ppa_stranded_DN30252_c0_g1_i2	cyp-29A4_best	Cytochrome P450(PF00067)
ppa_stranded_DN31006_c0_g3_i2	cyp-29A4_best	Cytochrome P450(PF00067)
PPA07006	cyp-29A4_best	Ion channel regulatory protein UNC-93(PF05978), Cytochrome P450(PF00067)
ppa_stranded_DN30579_c0_g2_i9	cyp-29A4_BRH	Cytochrome P450(PF00067)
ppa_stranded_DN31472_c2_g7_i6	cyp-31A3_BRH	Cytochrome P450(PF00067)
PPA14079	cyp-32A1_best	Cytochrome P450(PF00067)
PPA22157	cyp-32A1_best	Cytochrome P450(PF00067)
PPA40877	cyp-32A1_best	Cytochrome P450(PF00067)
PPA43766	cyp-32A1_best	Cytochrome P450(PF00067)
ppa_stranded_DN13040_c0_g1_i1	cyp-32A1_best	Cytochrome P450(PF00067)
ppa_stranded_DN24513_c0_g2_i2	cyp-32A1_best	Cytochrome P450(PF00067)
ppa_stranded_DN26153_c0_g2_i2	cyp-32A1_best	Cytochrome P450(PF00067)
ppa_stranded_DN31108_c0_g2_i2	cyp-32A1_best	Cytochrome P450(PF00067)
ppa_stranded_DN32096_c0_g1_i1	cyp-32A1_best	Cytochrome P450(PF00067)
Contig67-snapTAU.62	cyp-32A1_best	Reverse transcriptase (RNA-dependent DNA polymerase)(PF00078), Cytochrome P450(PF00067)
ppa_stranded_DN30594_c0_g15_i3	cyp-32A1_BRH	Cytochrome P450(PF00067)
PPA11638	cyp-33C1_best	Cytochrome P450(PF00067)
PPA46063	cyp-33C1_best	Cytochrome P450(PF00067)
PPA11385	cyp-33C2_best	Cytochrome P450(PF00067)
ppa_stranded_DN26068_c0_g1_i2	cyp-33C2_BRH	Cytochrome P450(PF00067)
PPA25753	cyp-33C5_best	Cytochrome P450(PF00067)
PPA25752	cyp-33C5_best	Serpentine type 7TM GPCR chemoreceptor Sri(PF10327), Serpentine type 7TM GPCR chemoreceptor Srh(PF10318), Cytochrome P450(PF00067)
ppa_stranded_DN16198_c0_g1_i1	cyp-33C5_BRH	Cytochrome P450(PF00067)
PPA05778	cyp-36A1_best	Cytochrome P450(PF00067)
PPA06639	cyp-36A1_best	Cytochrome P450(PF00067)
PPA08571	cyp-36A1_best	Cytochrome P450(PF00067)
PPA10814	cyp-36A1_best	Cytochrome P450(PF00067)
PPA17477	cyp-36A1_best	Cytochrome P450(PF00067)
PPA26090	cyp-36A1_best	Cytochrome P450(PF00067)
PPA35789	cyp-36A1_best	Cytochrome P450(PF00067)
PPA39602	cyp-36A1_best	Cytochrome P450(PF00067)
PPA41807	cyp-36A1_best	Cytochrome P450(PF00067)
PPA41813	cyp-36A1_best	Cytochrome P450(PF00067)
PPA45787	cyp-36A1_best	Cytochrome P450(PF00067)
ppa_stranded_DN18133_c0_g1_i1	cyp-36A1_best	Cytochrome P450(PF00067)
ppa_stranded_DN25356_c0_g1_i3	cyp-36A1_best	Cytochrome P450(PF00067)
PPA04947	cyp-36A1_best	Cytochrome P450(PF00067), DUF236 repeat(PF03057)
Iso_D.13672.1	cyp-36A1_BRH	Cytochrome P450(PF00067)
PPA12554	cyp-37A1_best	Cytochrome P450(PF00067)
PPA38240	cyp-37A1_best	Cytochrome P450(PF00067)
ppa_stranded_DN29155_c0_g2_i1	cyp-37A1_best	Cytochrome P450(PF00067)
ppa_stranded_DN29833_c1_g1_i6	cyp-37A1_best	Cytochrome P450(PF00067)
PPA25798	cyp-37A1_best	short chain dehydrogenase(PF00106), Cytochrome P450(PF00067)
ppa_stranded_DN24871_c0_g1_i2	cyp-37A1_BRH	Cytochrome P450(PF00067)
Iso_D.10455.5	cyp-37B1_best	Cytochrome P450(PF00067)
ppa_stranded_DN7977_c0_g2_i1	cyp-42A1_BRH	Cytochrome P450(PF00067)
ppa_stranded_DN25940_c0_g1_i1	cyp-43A1_BRH	Cytochrome P450(PF00067)
ppa_stranded_DN18407_c0_g1_i1	cyp-44A1_BRH	Cytochrome P450(PF00067)
PPA29595	D1005.10_best	Serpentine type 7TM GPCR chemoreceptor Srsx(PF10320)
Contig10-snap.216	D1014.2_BRH
PPA14598	D1079.1c_BRH	7 transmembrane receptor (rhodopsin family)(PF00001)
PPA39220	D1081.7_BRH
PPA02566	D2045.7_BRH	Protein kinase domain(PF00069)
ppa_stranded_DN28329_c0_g2_i5	daf-1_best	Protein kinase domain(PF00069)
PPA07267	daf-1_BRH	Protein tyrosine and serine/threonine kinase(PF07714)
ppa_stranded_DN29735_c0_g1_i1	daf-10_BRH	WD domain, G-beta repeat(PF00400)
PPA14907	daf-11_BRH	Adenylate and Guanylate cyclase catalytic domain(PF00211), Receptor family ligand binding region(PF01094), Protein tyrosine and serine/threonine kinase(PF07714)
PPA22489	daf-15_BRH	Raptor N-terminal CASPase like domain(PF14538)
ppa_stranded_DN28665_c0_g2_i7	daf-2_best	Protein tyrosine and serine/threonine kinase(PF07714)
Iso_D.7586.1	daf-2_BRH	Protein tyrosine and serine/threonine kinase(PF07714)
PPA06753	daf-37_BRH	7 transmembrane receptor (rhodopsin family)(PF00001)
Contig52-snap.119	daf-38_best
PPA38752	daf-38_BRH	7 transmembrane receptor (rhodopsin family)(PF00001)
PPA00776	daf-4_best	Protein kinase domain(PF00069)
PPA15462	daf-4_best	Protein kinase domain(PF00069)
PPA15180	daf-4_BRH	Protein kinase domain(PF00069)
ppa_stranded_DN31235_c0_g1_i4	daf-8_best	MH2 domain(PF03166)
PPA15273	daf-9_best	Cytochrome P450(PF00067)
Contig32-snapTAU.41	daf-9_BRH	Cytochrome P450(PF00067)
PPA26107	dapk-1_BRH	Death domain(PF00531), Protein kinase domain(PF00069), Ankyrin repeats (many copies)(PF13637), C-terminal of Roc, COR, domain(PF16095), Ankyrin repeats (3 copies)(PF12796)
PPA07487	dat-1_best	Sodium:neurotransmitter symporter family(PF00209)
PPA09932	dat-1_BRH	Sodium:neurotransmitter symporter family(PF00209)
PPA20038	daz-1_BRH	RNA recognition motif(PF00076)
ppa_stranded_DN9684_c0_g1_i1	dbn-1_BRH	SH3 domain(PF00018), Repeat in HS1/Cortactin(PF02218)
PPA16907	dcar-1_BRH
PPA21256	dcn-1_best	Cullin binding(PF03556)
PPA06890	dcr-1_BRH	Dicer, dsRNA-binding domain(PF20932), Type III restriction enzyme, res subunit(PF04851), Dicer dimerisation domain(PF03368), Helicase conserved C-terminal domain(PF00271), Dicer, platform domain(PF20931), PAZ domain(PF02170), Ribonuclease III domain(PF00636)
PPA24457	ddr-2_BRH	F5/8 type C domain(PF00754), Protein tyrosine and serine/threonine kinase(PF07714), Discoidin domain-containing receptor 1/2, DS-like domain(PF21114)
PPA40700	ddx-15_best	Serpentine type 7TM GPCR receptor class ab chemoreceptor(PF10292)
PPA19994	ddx-15_BRH	Helicase associated domain (HA2), ratchet-like(PF21010), DEAD/DEAH box helicase(PF00270), Helicase conserved C-terminal domain(PF00271), Oligonucleotide/oligosaccharide-binding (OB)-fold(PF07717), Helicase associated domain (HA2), winged-helix(PF04408)
PPA34522	ddx-17_best	Helicase conserved C-terminal domain(PF00271), DEAD/DEAH box helicase(PF00270)
PPA14219	ddx-17_BRH	Helicase conserved C-terminal domain(PF00271), DEAD/DEAH box helicase(PF00270)
PPA22725	ddx-19_BRH	DEAD/DEAH box helicase(PF00270), Helicase conserved C-terminal domain(PF00271)
isopolya.3652.1	ddx-23_BRH	DEAD/DEAH box helicase(PF00270), Helicase conserved C-terminal domain(PF00271)
ppa_stranded_DN31319_c0_g4_i1	ddx-27_BRH	DEAD/DEAH box helicase(PF00270), Helicase conserved C-terminal domain(PF00271)
Contig11-snapTAU.274	ddx-35_BRH	Helicase conserved C-terminal domain(PF00271), Oligonucleotide/oligosaccharide-binding (OB)-fold(PF07717), Helicase associated domain (HA2), winged-helix(PF04408), Helicase associated domain (HA2), ratchet-like(PF21010)
PPA22986	ddx-52_BRH	DEAD/DEAH box helicase(PF00270), Helicase conserved C-terminal domain(PF00271)
ppa_stranded_DN29054_c0_g1_i1	deg-3_BRH	Neurotransmitter-gated ion-channel ligand binding domain(PF02931), Neurotransmitter-gated ion-channel transmembrane region(PF02932)
PPA07830	dep-1_BRH	Fibronectin type III domain(PF00041), Protein-tyrosine phosphatase(PF00102)
ppa_stranded_DN24554_c0_g1_i3	des-2_BRH	Neurotransmitter-gated ion-channel transmembrane region(PF02932), Neurotransmitter-gated ion-channel ligand binding domain(PF02931)
PPA02601	dex-1_BRH	EGF domain(PF12947), Nidogen-like(PF06119)
PPA19802	dgk-3_BRH	EF-hand domain pair(PF13499), Diacylglycerol kinase accessory domain(PF00609), Diacylglycerol kinase catalytic domain(PF00781), Diacylglycerol kinase N-terminus(PF14513), Phorbol esters/diacylglycerol binding domain (C1 domain)(PF00130)
PPA11202	dhc-1_BRH	Dynein heavy chain region D6 P-loop domain(PF03028), AAA+ lid domain(PF17857), Microtubule-binding stalk of dynein motor(PF12777), Dynein heavy chain, N-terminal region 1(PF08385), Hydrolytic ATP binding site of dynein motor region(PF12774), Dynein heavy chain C-terminal domain(PF18199), Dynein heavy chain AAA lid domain(PF18198), ATP-binding dynein motor region(PF12781), Dynein heavy chain, N-te…
PPA07576	dhp-2_BRH	Amidohydrolase family(PF01979)
PPA41765	dhs-2_best	Endonuclease-reverse transcriptase(PF14529)
PPA41228	dhs-22_best	Serpentine type 7TM GPCR chemoreceptor Str(PF10326)
PPA29737	dhs-3_best	Serpentine type 7TM GPCR chemoreceptor Sri(PF10327), short chain dehydrogenase(PF00106), Serpentine type 7TM GPCR chemoreceptor Srh(PF10318)
PPA12810	die-1_BRH	Zinc finger, C2H2 type(PF00096)
Contig142-snapTAU.32	dig-1_best	von Willebrand factor type A domain(PF00092)
Contig142-snapTAU.31	dig-1_best
Iso_D.9971.2	dig-1_best
Contig142-snapTAU.28	dig-1_BRH	Fibronectin type III domain(PF00041), Immunoglobulin domain(PF13927), Immunoglobulin domain(PF00047)
ppa_stranded_DN8390_c0_g1_i1	dim-1_best
ppa_stranded_DN28923_c0_g1_i4	dim-1_BRH	Immunoglobulin I-set domain(PF07679)
PPA35615	din-1_BRH
ppa_stranded_DN31033_c1_g6_i8	dkf-1_BRH	Protein kinase domain(PF00069), Phorbol esters/diacylglycerol binding domain (C1 domain)(PF00130)
PPA12629	dkf-2_BRH	Phorbol esters/diacylglycerol binding domain (C1 domain)(PF00130), PH domain(PF00169), Protein kinase domain(PF00069)
Iso_D.10645.2	dld-1_BRH	Pyridine nucleotide-disulphide oxidoreductase(PF07992), Pyridine nucleotide-disulphide oxidoreductase, dimerisation domain(PF02852)
Contig15-snapTAU.321	dlg-1_best	PDZ domain(PF00595)
PPA27259	dlg-1_BRH	Guanylate kinase(PF00625), PDZ domain(PF00595), L27_1(PF09058)
Iso_D.6566.1	dlk-1_best	Protein kinase domain(PF00069)
PPA02282	dlk-1_best	Protein kinase domain(PF00069)
PPA12663	dlk-1_best	Protein kinase domain(PF00069)
PPA12666	dlk-1_best	Protein kinase domain(PF00069)
PPA42571	dlk-1_best	Protein kinase domain(PF00069)
ppa_stranded_DN27399_c0_g1_i2	dlk-1_best	Protein tyrosine and serine/threonine kinase(PF07714)
ppa_stranded_DN27656_c0_g2_i4	dlk-1_best	Protein tyrosine and serine/threonine kinase(PF07714), MIF4G domain(PF02854)
PPA37215	dlk-1_BRH	Protein tyrosine and serine/threonine kinase(PF07714)
PPA23053	dma-1_BRH	Leucine rich repeat(PF13855)
Iso_D.9476.1	dmsr-1_best	Serpentine type 7TM GPCR chemoreceptor Srw(PF10324)
PPA03728	dmsr-1_best	Serpentine type 7TM GPCR chemoreceptor Srw(PF10324)
PPA19538	dmsr-1_best	Serpentine type 7TM GPCR chemoreceptor Srw(PF10324)
PPA35769	dmsr-1_best	Serpentine type 7TM GPCR chemoreceptor Srw(PF10324)
PPA38531	dmsr-1_best	Serpentine type 7TM GPCR chemoreceptor Srw(PF10324)
PPA41824	dmsr-1_best	Serpentine type 7TM GPCR chemoreceptor Srw(PF10324)
PPA26446	dmsr-1_BRH	Serpentine type 7TM GPCR chemoreceptor Srw(PF10324)
PPA42727	dmsr-2_best	Serpentine type 7TM GPCR chemoreceptor Srw(PF10324)
PPA39979	dmsr-2_BRH	Serpentine type 7TM GPCR chemoreceptor Srw(PF10324)
PPA10170	dmsr-3_BRH	Serpentine type 7TM GPCR chemoreceptor Srw(PF10324)
PPA18493	dmsr-4_best	Serpentine type 7TM GPCR chemoreceptor Srw(PF10324)
PPA00733	dmsr-5_best	Serpentine type 7TM GPCR chemoreceptor Srw(PF10324)
PPA36783	dmsr-5_best	Serpentine type 7TM GPCR chemoreceptor Srw(PF10324)
PPA41502	dmsr-5_best	Serpentine type 7TM GPCR chemoreceptor Srw(PF10324)
PPA25380	dmsr-5_BRH	Serpentine type 7TM GPCR chemoreceptor Srw(PF10324)
Iso_D.9475.1	dmsr-6_best	Serpentine type 7TM GPCR chemoreceptor Srw(PF10324)
PPA18494	dmsr-7_best	Serpentine type 7TM GPCR chemoreceptor Srw(PF10324)
PPA10413	dmsr-7_BRH	Serpentine type 7TM GPCR chemoreceptor Srw(PF10324)
PPA28362	dmsr-8_best	Serpentine type 7TM GPCR chemoreceptor Srw(PF10324)
PPA36466	dmsr-8_best	Serpentine type 7TM GPCR chemoreceptor Srw(PF10324)
ppa_stranded_DN27568_c0_g2_i1	dmsr-8_BRH	Serpentine type 7TM GPCR chemoreceptor Srw(PF10324)
PPA11301	dnc-1_best	CAP-Gly domain(PF01302), CLIP1 zinc knuckle(PF16641)
PPA38708	dnc-1_BRH	CAP-Gly domain(PF01302), Dynein associated protein(PF12455)
ppa_stranded_DN18832_c0_g2_i1	dnj-17_BRH	DnaJ domain(PF00226), Zinc-finger double-stranded RNA-binding(PF12171)
ppa_stranded_DN1467_c0_g1_i1	dnj-25_BRH	Protein kinase domain(PF00069), C2 domain of PTEN tumour-suppressor protein(PF10409)
PPA01056	dnj-27_best	Thioredoxin(PF00085)
PPA37248	dnj-27_BRH	DnaJ domain(PF00226), Thioredoxin(PF00085)
PPA33321	dop-1_best
PPA39457	dop-1_best
PPA14600	dop-1_BRH	7 transmembrane receptor (rhodopsin family)(PF00001)
ppa_stranded_DN30904_c0_g2_i13	dop-2_best	7 transmembrane receptor (rhodopsin family)(PF00001)
ppa_stranded_DN30904_c0_g2_i10	dop-2_BRH	7 transmembrane receptor (rhodopsin family)(PF00001)
PPA06832	dop-3_BRH	7 transmembrane receptor (rhodopsin family)(PF00001)
ppa_stranded_DN28579_c0_g3_i1	dop-4_BRH	7 transmembrane receptor (rhodopsin family)(PF00001)
PPA34807	dop-5_best	7 transmembrane receptor (rhodopsin family)(PF00001)
ppa_stranded_DN29794_c0_g1_i1	dop-5_BRH	7 transmembrane receptor (rhodopsin family)(PF00001)
PPA00437	dop-6_BRH	7 transmembrane receptor (rhodopsin family)(PF00001)
PPA04777	dpf-1_best	Dipeptidyl peptidase IV (DPP IV) N-terminal region(PF00930), Prolyl oligopeptidase family(PF00326)
PPA37449	dpf-1_best	Serpentine type 7TM GPCR chemoreceptor Str(PF10326), Dipeptidyl peptidase IV (DPP IV) N-terminal region(PF00930), Prolyl oligopeptidase family(PF00326)
PPA29720	dpf-1_BRH	Prolyl oligopeptidase family(PF00326), Dipeptidyl peptidase IV (DPP IV) N-terminal region(PF00930)
PPA18737	dpf-2_BRH	Dipeptidyl peptidase IV (DPP IV) N-terminal region(PF00930), Prolyl oligopeptidase family(PF00326)
ppa_stranded_DN29802_c3_g2_i3	dpf-3_BRH	Dipeptidyl peptidase IV (DPP IV) N-terminal region(PF00930), Prolyl oligopeptidase family(PF00326)
ppa_stranded_DN23339_c1_g1_i1	dpf-4_BRH	Prolyl oligopeptidase family(PF00326)
ppa_stranded_DN23219_c0_g1_i1	dpf-5_BRH	Prolyl oligopeptidase family(PF00326), Acylamino-acid-releasing enzyme, N-terminal domain(PF19283)
UMM-S250-11.3-mRNA-1_dpf6	dpf-6_best	Prolyl oligopeptidase family(PF00326)
ppa_stranded_DN26763_c0_g1_i1	dpf-6_BRH	Prolyl oligopeptidase family(PF00326)
ppa_stranded_DN30975_c0_g1_i5	dpy-1_BRH	von Willebrand factor type A domain(PF00092)
ppa_stranded_DN24552_c0_g1_i1	dpy-10_BRH	Nematode cuticle collagen N-terminal domain(PF01484), Collagen triple helix repeat (20 copies)(PF01391)
PPA42058	dpy-11_BRH	Thioredoxin(PF00085)
ppa_stranded_DN26008_c0_g1_i2	dpy-17_best	Collagen triple helix repeat (20 copies)(PF01391), Nematode cuticle collagen N-terminal domain(PF01484)
ppa_stranded_DN21160_c0_g2_i1	dpy-17_best
PPA28572	dpy-17_BRH	Collagen triple helix repeat (20 copies)(PF01391), Nematode cuticle collagen N-terminal domain(PF01484)
ppa_stranded_DN32920_c0_g1_i1	dpy-2_BRH	Collagen triple helix repeat (20 copies)(PF01391), Nematode cuticle collagen N-terminal domain(PF01484)
ppa_stranded_DN31060_c5_g1_i1	dpy-22_BRH	Eukaryotic Mediator 12 subunit domain(PF12145)
ppa_stranded_DN28225_c0_g1_i2	dpy-31_BRH	Thrombospondin type 1 domain(PF00090), CUB domain(PF00431), Astacin (Peptidase family M12A)(PF01400)
Contig104-snapTAU.72	dpy-5_best	Collagen triple helix repeat (20 copies)(PF01391)
Iso_D.5284.1	dpy-5_best	Collagen triple helix repeat (20 copies)(PF01391)
Iso_D.6554.1	dpy-5_best	Collagen triple helix repeat (20 copies)(PF01391)
PPA34213	dpy-5_best	Collagen triple helix repeat (20 copies)(PF01391)
PPA32893	dpy-5_best	Collagen triple helix repeat (20 copies)(PF01391), Nematode cuticle collagen N-terminal domain(PF01484)
PPA33630	dpy-5_best	Collagen triple helix repeat (20 copies)(PF01391), Nematode cuticle collagen N-terminal domain(PF01484)
PPA36656	dpy-5_best	Collagen triple helix repeat (20 copies)(PF01391), Nematode cuticle collagen N-terminal domain(PF01484)
PPA41638	dpy-5_best	Collagen triple helix repeat (20 copies)(PF01391), Serpentine type 7TM GPCR chemoreceptor Sri(PF10327)
PPA00818	dpy-5_best	Nematode cuticle collagen N-terminal domain(PF01484), Collagen triple helix repeat (20 copies)(PF01391)
PPA02457	dpy-5_best	Nematode cuticle collagen N-terminal domain(PF01484), Collagen triple helix repeat (20 copies)(PF01391)
PPA08150	dpy-5_best	Nematode cuticle collagen N-terminal domain(PF01484), Collagen triple helix repeat (20 copies)(PF01391)
PPA28026	dpy-5_best	Nematode cuticle collagen N-terminal domain(PF01484), Collagen triple helix repeat (20 copies)(PF01391)
PPA33815	dpy-5_best	Nematode cuticle collagen N-terminal domain(PF01484), Collagen triple helix repeat (20 copies)(PF01391)
PPA36747	dpy-5_best	Nematode cuticle collagen N-terminal domain(PF01484), Collagen triple helix repeat (20 copies)(PF01391)
PPA02872	dpy-5_best	Serpentine type 7TM GPCR chemoreceptor Sri(PF10327), Collagen triple helix repeat (20 copies)(PF01391)
PPA12822	dpy-5_best
PPA33659	dpy-5_BRH	Nematode cuticle collagen N-terminal domain(PF01484)
ppa_stranded_DN16548_c0_g1_i1	dpy-7_BRH	Nematode cuticle collagen N-terminal domain(PF01484), Collagen triple helix repeat (20 copies)(PF01391)
PPA03100	dpy-9_BRH	Nematode cuticle collagen N-terminal domain(PF01484), Collagen triple helix repeat (20 copies)(PF01391)
ppa_stranded_DN23211_c0_g1_i1	dpyd-1_BRH	Pyridine nucleotide-disulphide oxidoreductase(PF07992), Dihydroorotate dehydrogenase(PF01180), 4Fe-4S dicluster domain(PF14697), Dihydroprymidine dehydrogenase domain II, 4Fe-4S cluster(PF14691)
PPA17016	drh-3_best	C-terminal domain of RIG-I(PF11648), Helicase conserved C-terminal domain(PF00271), DEAD/DEAH box helicase(PF00270)
ppa_stranded_DN27663_c0_g1_i7	drh-3_best	Helicase conserved C-terminal domain(PF00271), C-terminal domain of RIG-I(PF11648), DEAD/DEAH box helicase(PF00270)
ppa_stranded_DN24710_c0_g1_i2	drh-3_BRH	DEAD/DEAH box helicase(PF00270), Helicase conserved C-terminal domain(PF00271), C-terminal domain of RIG-I(PF11648)
PPA09102	drr-2_BRH	RNA recognition motif(PF00076)
PPA29906	dsh-1_BRH	PDZ domain(PF00595), Domain found in Dishevelled, Egl-10, and Pleckstrin (DEP)(PF00610)
ppa_stranded_DN29657_c0_g1_i9	duo-1_BRH	Ubiquitin carboxyl-terminal hydrolase(PF00443)
PPA18289	dyci-1_BRH	WD domain, G-beta repeat(PF00400)
PPA01314	dyf-18_BRH	Protein kinase domain(PF00069)
PPA07489	dyf-19_BRH	Fas-binding factor 1(PF21007)
ppa_stranded_DN19232_c0_g1_i1	dyf-2_BRH	WD domain, G-beta repeat(PF15911)
PPA26582	dyf-3_BRH	Clusterin-associated protein-1(PF10234)
PPA32892	dyf-5_BRH	Protein kinase domain(PF00069)
PPA05492	dys-1_BRH	EF-hand(PF09069), Zinc finger, ZZ type(PF00569), Spectrin repeat(PF00435), Calponin homology (CH) domain(PF00307), EF hand(PF09068)
PPA24467	E01G6.1_BRH	Lustrin, cysteine-rich repeated domain(PF14625), Kunitz/Bovine pancreatic trypsin inhibitor domain(PF00014), EB module(PF01683)
PPA09597	E02A10.3d_best	EF-hand domain pair(PF13499)
PPA21860	E02A10.3d_best	EF-hand domain pair(PF13499)
ppa_stranded_DN29629_c0_g1_i6	E02A10.3d_best	EF-hand domain pair(PF13499)
PPA29911	E02A10.3d_best	EF-hand domain pair(PF13499), EF hand(PF13202)
PPA03591	E04D5.2_BRH	Transthyretin-like family(PF01060)
ppa_stranded_DN29461_c0_g1_i3	E04D5.4a_best
PPA17438	eat-17_BRH	Rab-GTPase-TBC domain(PF00566)
PPA07974	eat-2_BRH	Neurotransmitter-gated ion-channel transmembrane region(PF02932), Neurotransmitter-gated ion-channel ligand binding domain(PF02931)
PPA27284	eat-20_BRH	EGF-like domain(PF00008)
PPA15025	eat-4_BRH	Major Facilitator Superfamily(PF07690)
PPA40592	ech-4_best	Srg family chemoreceptor(PF02118), Enoyl-CoA hydratase/isomerase(PF00378)
ppa_stranded_DN31555_c2_g2_i2	eea-1_best	RUN domain(PF02759), FYVE zinc finger(PF01363)
PPA37713	eea-1_BRH	FYVE zinc finger(PF01363)
ppa_stranded_DN28509_c1_g1_i2	EEED8.10a_BRH	Leucine Rich repeat(PF13516), RNA recognition motif(PF00076)
PPA42491	eef-2_best	Protein of unknown function (DUF1759)(PF03564), Elongation factor Tu GTP binding domain(PF00009), Elongation Factor G, domain III(PF14492), Integrase zinc binding domain(PF17921)
PPA28235	efhd-1_BRH	EF-hand domain pair(PF13499)
ppa_stranded_DN16509_c0_g2_i1	EGAP1.1_BRH
PPA08922	egas-1_best	Human growth factor-like EGF(PF12661), EGF-like domain(PF00008)
PPA44479	egas-2_best	Amiloride-sensitive sodium channel(PF00858), EGF-like domain(PF00008), Calcium-binding EGF domain(PF07645)
PPA06051	egas-2_best	Amiloride-sensitive sodium channel(PF00858), EGF-like domain(PF00008), Calcium-binding EGF domain(PF07645), Human growth factor-like EGF(PF12661)
PPA40158	egas-2_best	Amiloride-sensitive sodium channel(PF00858), EGF-like domain(PF00008), Human growth factor-like EGF(PF12661)
PPA33801	egas-2_best	EGF-like domain(PF00008), Amiloride-sensitive sodium channel(PF00858), Transthyretin-like family(PF01060)
ppa_stranded_DN31174_c0_g6_i3	egas-2_best	EGF-like domain(PF00008), Calcium-binding EGF domain(PF07645), Human growth factor-like EGF(PF12661), Amiloride-sensitive sodium channel(PF00858)
PPA05514	egas-2_best	Human growth factor-like EGF(PF12661), EGF-like domain(PF00008), Amiloride-sensitive sodium channel(PF00858)
PPA37294	egas-2_best	Human growth factor-like EGF(PF12661), EGF-like domain(PF00008), Amiloride-sensitive sodium channel(PF00858)
PPA19742	egas-3_best	Amiloride-sensitive sodium channel(PF00858), Calcium-binding EGF domain(PF07645), EGF-like domain(PF00008), Human growth factor-like EGF(PF12661)
PPA09058	egas-3_BRH	Human growth factor-like EGF(PF12661), Amiloride-sensitive sodium channel(PF00858), EGF-like domain(PF00008)
PPA12321	egas-4_best	Amiloride-sensitive sodium channel(PF00858)
PPA28375	egas-4_best	Amiloride-sensitive sodium channel(PF00858), Serpentine type 7TM GPCR chemoreceptor Sri(PF10327)
PPA37262	egas-4_best
PPA39469	egas-4_best
PPA23951	egg-1_BRH	Low-density lipoprotein receptor domain class A(PF00057)
PPA07339	egg-5_BRH	Protein-tyrosine phosphatase(PF00102)
PPA20906	egg-6_best	Leucine rich repeat(PF13855)
ppa_stranded_DN29582_c0_g1_i2	egg-6_BRH	Leucine rich repeat(PF13855)
PPA39829	egl-15_BRH	Immunoglobulin I-set domain(PF07679), Protein tyrosine and serine/threonine kinase(PF07714), Immunoglobulin domain(PF13927)
PPA02140	egl-19_BRH	Voltage-dependent L-type calcium channel, IQ-associated(PF16905), Voltage gated calcium channel IQ domain(PF08763), Ion transport protein(PF00520)
ppa_stranded_DN28716_c0_g2_i2	egl-2_BRH	PAS domain(PF13426), Ion transport protein(PF00520), Cyclic nucleotide-binding domain(PF00027)
PPA16749	egl-23_BRH	Ion channel(PF07885)
PPA08250	egl-27_BRH	ELM2 domain(PF01448), GATA zinc finger(PF00320)
PPA17555	egl-36_BRH	BTB/POZ domain(PF02214), Ion transport protein(PF00520)
ppa_stranded_DN25283_c1_g1_i3	egl-4_BRH	Cyclic nucleotide-binding domain(PF00027), Protein kinase domain(PF00069)
PPA12850	egl-43_BRH	C2H2-type zinc finger(PF13912), Zinc finger, C2H2 type(PF00096)
PPA40241	egl-46_BRH
ppa_stranded_DN21866_c0_g1_i1	egl-8_best	Phosphatidylinositol-specific phospholipase C, X domain(PF00388), C2 domain(PF00168), Phosphatidylinositol-specific phospholipase C, Y domain(PF00387)
ppa_stranded_DN31058_c0_g3_i1	egrh-1_best	Zinc finger, C2H2 type(PF00096)
PPA18735	egrh-1_BRH	Zinc finger, C2H2 type(PF00096)
PPA06793	egrh-2_best
PPA08160	ehs-1_BRH	Cytoskeletal-regulatory complex EF hand(PF12763)
ppa_stranded_DN9165_c0_g2_i1	eif-3.G_BRH	Eukaryotic translation initiation factor 3 subunit G(PF12353), RNA recognition motif(PF00076)
PPA18604	eif-3.I_BRH	WD domain, G-beta repeat(PF00400)
PPA13584	elks-1_BRH	RIM-binding protein of the cytomatrix active zone(PF10174)
PPA38573	ell-1_BRH	RNA polymerase II elongation factor ELL(PF10390), Occludin homology domain(PF07303)
PPA03023	elo-1_best	GNS1/SUR4 family(PF01151)
ppa_stranded_DN29024_c0_g1_i1	elpc-2_BRH	WD domain, G-beta repeat(PF00400)
PPA02528	emb-9_BRH	Collagen triple helix repeat (20 copies)(PF01391), C-terminal tandem repeated domain in type 4 procollagen(PF01413)
PPA20445	eor-1_BRH	Zinc finger, C2H2 type(PF00096), BTB/POZ domain(PF00651)
PPA27910	eor-2_BRH
PPA20973	epg-5_BRH
ppa_stranded_DN20113_c0_g1_i1	epg-6_BRH	PROPPIN(PF21032)
PPA20507	epg-7_BRH	Autophagy-related protein 11(PF10377)
PPA20353	epi-1_best	ENTH domain(PF01417)
Contig35-snapTAU.280	epi-1_best
PPA15404	epi-1_best
PPA16075	epi-1_best
PPA22294	epi-1_best
PPA24726	epi-1_best
PPA29188	epi-1_best
PPA35921	epi-1_best
PPA36725	epi-1_best
ppa_stranded_DN26333_c0_g1_i2	epi-1_best
ppa_stranded_DN30654_c0_g2_i1	epi-1_BRH	Laminin B (Domain IV)(PF00052), Laminin G domain(PF00054), Laminin N-terminal (Domain VI)(PF00055), Laminin G domain(PF02210), Laminin EGF domain(PF00053)
PPA16760	eps-8_BRH	SH3 domain(PF00018), SAM domain (Sterile alpha motif)(PF18016), Phosphotyrosine-binding domain(PF08416)
PPA44860	eral-1_BRH	50S ribosome-binding GTPase(PF01926), ISXO2-like transposase domain(PF12762)
ppa_stranded_DN23135_c0_g2_i1	erm-1_BRH	Ezrin/radixin/moesin family C terminal(PF00769), Ezrin/radixin/moesin, alpha-helical domain(PF20492), FERM central domain(PF00373), FERM C-terminal PH-like domain(PF09380), FERM N-terminal domain(PF09379)
PPA33811	erp-44.1_BRH	Thioredoxin(PF00085), Thioredoxin-like domain(PF13848)
ppa_stranded_DN44046_c0_g1_i1	erp-44.2_BRH	Thioredoxin-like domain(PF13848), Thioredoxin(PF00085)
PPA13175	esyt-2_BRH	C2 domain(PF00168), Synaptotagmin-like mitochondrial-lipid-binding domain(PF17047)
PPA23307	etr-1_BRH	RNA recognition motif(PF00076)
PPA27429	exc-5_BRH	PH domain(PF00169), RhoGEF domain(PF00621)
PPA14536	exc-6_BRH	Formin Homology 2 Domain(PF02181)
Iso_D.10899.2	exc-9_BRH	LIM domain(PF00412)
ppa_stranded_DN30631_c2_g1_i4	exo-3_BRH	Endonuclease/Exonuclease/phosphatase family(PF03372)
PPA19330	exp-2_BRH	Ion transport protein(PF00520), BTB/POZ domain(PF02214)
PPA44052	eya-1_BRH
PPA17153	F01D4.5a_BRH
ppa_stranded_DN30927_c0_g3_i1	F01G10.5_best
ppa_stranded_DN31678_c0_g4_i1	F02E9.10c_BRH	WD domain, G-beta repeat(PF00400)
UMM-S387-1.66-mRNA-1_frag	F07A11.1_BRH
PPA17634	F07A11.4a_best	Ubiquitin carboxyl-terminal hydrolase(PF00443)
ppa_stranded_DN31349_c1_g4_i1	F07A11.4a_BRH	MYND finger(PF01753), Ubiquitin carboxyl-terminal hydrolase(PF00443)
PPA22281	F07B7.12_best	PHR domain(PF08005)
PPA13063	F07C4.12b_best	Carboxylesterase family(PF00135)
ppa_stranded_DN31013_c4_g2_i2	F07C4.12b_best	Carboxylesterase family(PF00135)
PPA13592	F07C6.4d_BRH	Cytohesin Ubiquitin Protein Inducing Domain(PF11819), FERM N-terminal domain(PF09379), FERM C-terminal PH-like domain(PF09380), FERM central domain(PF00373)
PPA17524	F09A5.2_BRH	Protein tyrosine and serine/threonine kinase(PF07714)
PPA26329	F09B12.5_BRH	Low-density lipoprotein receptor domain class A(PF00057)
PPA41192	F09C12.6_best	Serpentine type 7TM GPCR chemoreceptor Srsx(PF10320)
PPA03597	F09C12.6_best
PPA28247	F09C12.6_best
ppa_stranded_DN24693_c0_g1_i3	F09C12.6_best
PPA28340	F09C12.6_BRH	Serpentine type 7TM GPCR chemoreceptor Srsx(PF10320)
PPA32823	F09C8.1_best	GDSL-like Lipase/Acylhydrolase(PF00657)
PPA26508	F09C8.1_best
PPA13915	F09G2.1a_BRH	Protein tyrosine and serine/threonine kinase(PF07714)
ppa_stranded_DN27542_c0_g1_i1	F09G8.5_BRH	Leucine Rich repeats (2 copies)(PF12799)
PPA40458	F10A3.12_best	Serpentine type 7TM GPCR chemoreceptor Srj(PF10319), Serpentine type 7TM GPCR chemoreceptor Str(PF10326)
PPA28946	F10A3.12_best	Serpentine type 7TM GPCR chemoreceptor Str(PF10326)
PPA04223	F10C2.7_best	Major Facilitator Superfamily(PF07690)
ppa_stranded_DN25392_c0_g1_i2	F10C2.7_best	Major Facilitator Superfamily(PF07690)
ppa_stranded_DN27719_c0_g1_i1	F10C2.7_best	Major Facilitator Superfamily(PF07690)
ppa_stranded_DN21994_c0_g1_i1	F10C2.7_BRH	Major Facilitator Superfamily(PF07690)
UMM-S2857-5.15-mRNA-1_frag	F10D7.1_BRH	7 transmembrane receptor (rhodopsin family)(PF00001)
PPA19582	F10D7.2_BRH	Major Facilitator Superfamily(PF07690)
ppa_stranded_DN23315_c0_g1_i1	F10D7.5a_BRH	Neuralized(PF07177), Zinc finger, C3HC4 type (RING finger)(PF13920)
PPA16020	F10G7.5b_BRH	Major Facilitator Superfamily(PF07690)
PPA30643	F10G8.8b_BRH	PH domain(PF00169)
PPA29744	F11E6.8a_BRH	Protein tyrosine and serine/threonine kinase(PF07714)
PPA36264	F11G11.5_BRH
PPA26332	F12D9.2_BRH	Phage integrase family(PF00589)
ppa_stranded_DN27576_c0_g1_i4	F13B12.2_BRH	Sugar (and other) transporter(PF00083)
PPA24814	F13B12.3a_best
ppa_stranded_DN20654_c0_g3_i1	F13B12.3a_best
PPA02226	F13B12.3a_BRH
ppa_stranded_DN28630_c0_g1_i3	F13B9.1a_BRH	Vesicle coat trafficking protein Sec16 mid-region(PF12932), Sec23-binding domain of Sec16(PF12931)
PPA38645	F13E9.1_BRH	Leucine rich repeat(PF13855), PX domain(PF00787)
PPA20653	F13H6.5_BRH
PPA10420	F13H8.11_best	GDSL-like Lipase/Acylhydrolase(PF00657)
ppa_stranded_DN30162_c0_g1_i4	F13H8.11_BRH	GDSL-like Lipase/Acylhydrolase(PF00657)
ppa_stranded_DN10041_c0_g1_i1	F13H8.2_BRH	WD domain, G-beta repeat(PF00400), Dip2/Utp12 Family(PF04003)
ppa_stranded_DN30254_c1_g1_i6	F14D7.6d_BRH	Major Facilitator Superfamily(PF07690)
PPA13368	F14E5.1_best	Serpentine type 7TM GPCR chemoreceptor Srd(PF10317), Sugar (and other) transporter(PF00083)
PPA03128	F14E5.1_best	Sugar (and other) transporter(PF00083)
PPA36492	F14E5.1_best	Sugar (and other) transporter(PF00083)
PPA18583	F14E5.1_BRH	Sugar (and other) transporter(PF00083)
ppa_stranded_DN24481_c0_g1_i2	F14F9.5_BRH	Endonuclease/Exonuclease/phosphatase family(PF03372)
Contig58-snapTAU.108	F15A8.6b_best	Carboxylesterase family(PF00135)
Contig58-snapTAU.63	F15A8.6b_best	Carboxylesterase family(PF00135)
PPA02785	F15A8.6b_best	Carboxylesterase family(PF00135)
PPA10010	F15A8.6b_best	Carboxylesterase family(PF00135)
PPA10555	F15A8.6b_best	Carboxylesterase family(PF00135)
PPA35183	F15A8.6b_best	Carboxylesterase family(PF00135)
PPA36339	F15A8.6b_best	Carboxylesterase family(PF00135)
PPA40913	F15A8.6b_best	Carboxylesterase family(PF00135)
ppa_stranded_DN26305_c0_g1_i1	F15A8.6b_BRH	Carboxylesterase family(PF00135)
PPA38437	F15D4.5_best	Pao retrotransposon peptidase(PF05380), Protein of unknown function (DUF1759)(PF03564)
ppa_stranded_DN16620_c0_g1_i1	F16A11.1a_BRH	SPRY domain(PF00622), Zinc finger, C3HC4 type (RING finger)(PF13920)
PPA03207	F16C3.1_BRH	7 transmembrane receptor (rhodopsin family)(PF00001)
Iso_D.2676.2	F16F9.4_BRH	alpha/beta hydrolase fold(PF07859)
PPA14892	F18A1.7_best	Chondroitin proteoglycan 4(PF15481), Serpentine type 7TM GPCR chemoreceptor Str(PF10326)
ppa_stranded_DN23678_c0_g2_i2	F18H3.1_BRH	SPRY domain(PF00622)
PPA20100	F18H3.4_BRH
PPA37182	F19G12.2_best
PPA10248	F20D1.3_BRH	Galactose oxidase, central domain(PF13418)
ppa_stranded_DN24869_c0_g1_i1	F20D12.2_BRH	SAC3/GANP family(PF03399)
PPA10619	F21A9.2_BRH
ppa_stranded_DN28036_c2_g1_i5	F21C10.7_BRH	Immunoglobulin I-set domain(PF07679)
PPA39410	F21F3.2_best	Protein kinase domain(PF00069)
PPA12532	F21F3.2_BRH	Protein kinase domain(PF00069)
PPA38395	F21G4.1_BRH	Organic Anion Transporter Polypeptide (OATP) family(PF03137)
PPA10322	F23C8.7_BRH	SH2 domain(PF00017), Protein tyrosine and serine/threonine kinase(PF07714)
Iso_D.12981.1	F23C8.8_BRH	Protein kinase domain(PF00069)
ppa_stranded_DN20357_c0_g1_i3	F23F1.2_BRH	EF hand(PF13202)
ppa_stranded_DN30344_c1_g3_i9	F23F12.8_best
ppa_stranded_DN30929_c2_g1_i10	F23H11.4a_best	RhoGAP domain(PF00620)
Contig11-snapTAU.554	F23H11.4a_BRH	RhoGAP domain(PF00620)
UMM-S2844-50.35-mRNA-1_frag	F25D1.2_BRH	Sugar (and other) transporter(PF00083)
PPA38299	F25D7.5_best
PPA42708	F25D7.5_best
PPA12401	F25D7.5_BRH
PPA26338	F25E2.2a_BRH
PPA38568	F25H8.2_BRH	Gar1/Naf1 RNA binding region(PF04410)
PPA27430	F26A1.8_best	Sulfite exporter TauE/SafE(PF01925), von Willebrand factor type A domain(PF00092)
ppa_stranded_DN30541_c5_g2_i1	F26A10.2_BRH
ppa_stranded_DN29570_c0_g2_i2	F26A3.7_BRH	Protein of unknown function (DUF3752)(PF12572)
PPA14359	F26E4.5_best	Protein tyrosine and serine/threonine kinase(PF07714)
PPA16742	F26E4.5_BRH	SH2 domain(PF00017), Protein tyrosine and serine/threonine kinase(PF07714)
PPA00261	F27D9.13_BRH
PPA37503	F27D9.2_best	Major Facilitator Superfamily(PF07690)
PPA40132	F27D9.2_best	Major Facilitator Superfamily(PF07690)
PPA41562	F27D9.2_best	Major Facilitator Superfamily(PF07690)
ppa_stranded_DN26006_c0_g1_i1	F27D9.2_best	Major Facilitator Superfamily(PF07690)
Iso_D.4424.1	F28B4.3_best	Lectin C-type domain(PF00059)
PPA18326	F28C1.3a_BRH	Leucine Rich repeat(PF13516)
PPA24205	F28E10.1j_BRH
PPA37097	F28H7.3_best	Lipase (class 3)(PF01764)
PPA37851	F28H7.3_best	Serpentine type 7TM GPCR chemoreceptor Srx(PF10328), Lipase (class 3)(PF01764)
PPA02463	F30H5.3_BRH	Kunitz/Bovine pancreatic trypsin inhibitor domain(PF00014), Lustrin, cysteine-rich repeated domain(PF14625), Ribosomal protein L3(PF00297), EB module(PF01683)
ppa_stranded_DN25771_c0_g1_i1	F31D4.5a_BRH	PH domain(PF00169)
ppa_stranded_DN18413_c0_g1_i1	F31E3.2a_BRH	Protein kinase domain(PF00069)
PPA22055	F31F7.2a_BRH	von Willebrand factor type A domain(PF00092)
ppa_stranded_DN31406_c2_g2_i7	F32B4.4a_BRH	RNA recognition motif(PF00076)
PPA15149	F32D8.1_BRH	Protein kinase domain(PF00069)
PPA14209	F32D8.10_BRH
ppa_stranded_DN12719_c0_g2_i1	F32E10.8_BRH	Low-density lipoprotein receptor domain class A(PF00057)
PPA22241	F32H2.11_best	Srg family chemoreceptor(PF02118), Protein of unknown function, DUF273(PF03314)
PPA02184	F32H5.4_BRH	Sugar (and other) transporter(PF00083)
ppa_stranded_DN23499_c0_g1_i1	F33D11.10_BRH	DEAD/DEAH box helicase(PF00270), Helicase conserved C-terminal domain(PF00271)
ppa_stranded_DN25198_c0_g1_i1	F33D11.7_best	Protein kinase domain(PF00069)
PPA38992	F33D11.7_BRH	Protein kinase domain(PF00069)
PPA37826	F33E11.3_BRH	Protein phosphatase 1 regulatory subunit 21, C-terminal(PF21636), Predicted coiled-coil domain-containing protein(PF10205)
ppa_stranded_DN28000_c0_g4_i3	F33E2.6_best
ppa_stranded_DN23945_c0_g2_i1	F33G12.2_BRH	WD domain, G-beta repeat(PF00400)
Iso_D.3171.3	F35A5.1_BRH
PPA02254	F35A5.8a_BRH	BAR domain(PF03114)
PPA33310	F35D2.3_best
PPA38845	F35D2.3_BRH
PPA39329	F35E2.1_best	Protein of unknown function (DUF1182)(PF06681)
PPA02475	F35E2.1_BRH	Protein of unknown function (DUF1182)(PF06681)
PPA07270	F35G2.1a_BRH	Thioredoxin(PF00085), Erv1 / Alr family(PF04777)
ppa_stranded_DN21978_c0_g1_i1	F35H10.10_BRH	7 transmembrane sweet-taste receptor of 3 GCPR(PF00003), Receptor family ligand binding region(PF01094)
PPA18059	F36D4.4d_BRH	7 transmembrane receptor (rhodopsin family)(PF00001)
ppa_stranded_DN28691_c0_g2_i2	F36G3.1_BRH
PPA38333	F36G9.3a_best	Ion channel regulatory protein UNC-93(PF05978)
PPA27582	F37C4.6a_BRH	NAD(P)-binding Rossmann-like domain(PF13450)
ppa_stranded_DN22249_c0_g1_i1	F38B2.3_best	CUB domain(PF00431)
PPA20185	F38B2.3_best
PPA38160	F38B2.3_BRH	CUB domain(PF00431)
PPA23091	F39B2.8_BRH	7 transmembrane sweet-taste receptor of 3 GCPR(PF00003)
PPA06238	F39B3.7_BRH	Neurotransmitter-gated ion-channel ligand binding domain(PF02931)
ppa_stranded_DN8031_c0_g2_i1	F40A3.2_BRH
PPA08032	F40A3.7_BRH	Serpentine type 7TM GPCR chemoreceptor Srw(PF10324)
PPA39388	F40F12.9a_best	Zinc knuckle(PF00098), Integrase zinc binding domain(PF17921)
PPA10389	F40F9.10_BRH	Met-10+ like-protein(PF02475)
PPA12609	F40F9.5_BRH	Major Facilitator Superfamily(PF07690)
PPA12174	F40G9.17_best	Ankyrin repeats (3 copies)(PF12796), PDZ domain(PF00595)
PPA43209	F40G9.17_best	Ankyrin repeats (3 copies)(PF12796), PDZ domain(PF00595)
PPA09299	F40H7.12_best
PPA03669	F41C3.8b_best
ppa_stranded_DN21861_c0_g1_i1	F41C3.8b_BRH
PPA10454	F41G3.10_best	Serpentine type 7TM GPCR chemoreceptor Srd(PF10317), ShK domain-like(PF01549)
ppa_stranded_DN20288_c0_g3_i1	F42A10.6_BRH
PPA29912	F42C5.9_BRH	Actin(PF00022), 7 transmembrane receptor (rhodopsin family)(PF00001)
PPA08697	F42G8.8_best	Calcineurin-like phosphoesterase(PF00149)
PPA37249	F42G8.8_best	Calcineurin-like phosphoesterase(PF00149)
ppa_stranded_DN31297_c1_g9_i7	F42G8.8_best	Calcineurin-like phosphoesterase(PF00149)
ppa_stranded_DN26835_c0_g1_i3	F42H10.3a_BRH	Nebulin repeat(PF00880), SH3 domain(PF00018), LIM domain(PF00412)
PPA07198	F42H10.6_best	Thioesterase superfamily(PF03061), Serpentine type 7TM GPCR chemoreceptor Srd(PF10317)
ppa_stranded_DN25455_c0_g1_i3	F43B10.1d_BRH	EF-hand domain pair(PF13499), EF-hand domain(PF17958)
PPA11473	F43C9.2a_best	EF hand(PF13202)
PPA38432	F43C9.2a_best	EF hand(PF13202)
PPA18690	F43C9.2a_BRH	EF-hand domain pair(PF13499), EF hand(PF00036)
ppa_stranded_DN20067_c0_g1_i1	F43G6.8_best	RING-type zinc-finger(PF13445)
ppa_stranded_DN7902_c0_g1_i1	F43G6.8_best	RING-type zinc-finger(PF13445)
ppa_stranded_DN30329_c3_g3_i1	F44B9.2_BRH
Iso_D.7434.6	F44E2.4_BRH	Domain of unknown function (DUF19)(PF01579), Low-density lipoprotein receptor domain class A(PF00057)
PPA15349	F45G2.7_BRH
Iso_D.15350.1	F46B3.9_BRH	Trypsin Inhibitor like cysteine rich domain(PF01826)
PPA14011	F46B6.6a_BRH	Elongation factor Tu GTP binding domain(PF00009), Translation-initiation factor 2(PF11987)
PPA36834	F46F5.11_best	STELLO glycosyltransferases(PF03385), Thioredoxin(PF00085)
ppa_stranded_DN28379_c1_g2_i8	F46H5.7b_BRH	Glycogen recognition site of AMP-activated protein kinase(PF16561)
PPA21843	F47B3.7_best	Endonuclease-reverse transcriptase(PF14529), Protein-tyrosine phosphatase(PF00102)
PPA38354	F47B7.2b_BRH	Erv1 / Alr family(PF04777), Thioredoxin(PF00085), Flavin adenine dinucleotide (FAD)-dependent sulfhydryl oxidase(PF18371)
ppa_stranded_DN26323_c0_g1_i3	F47D12.7_BRH	Kelch motif(PF01344), BTB And C-terminal Kelch(PF07707)
PPA34748	F47E1.3_best	Zinc finger, C2H2 type(PF00096)
ppa_stranded_DN24498_c0_g1_i1	F47E1.3_best	Zinc finger, C2H2 type(PF00096)
PPA07347	F47E1.3_BRH	Zinc finger, C2H2 type(PF00096), C2H2-type zinc finger(PF13894)
PPA21673	F47F2.1b_BRH	Protein kinase domain(PF00069)
PPA34085	F47G4.4_BRH	con80 domain of Katanin(PF13925)
ppa_stranded_DN28495_c0_g1_i1	F48E3.2_best	Sugar (and other) transporter(PF00083)
ppa_stranded_DN30666_c3_g4_i2	F48E3.2_best	Sugar (and other) transporter(PF00083)
PPA39276	F48E3.2_BRH	Sugar (and other) transporter(PF00083)
ppa_stranded_DN31441_c1_g3_i1	F48E3.8a_BRH	EB module(PF01683)
ppa_stranded_DN27345_c0_g1_i1	F48E3.9_BRH
PPA31881	F48E8.2_BRH	E2F-associated phosphoprotein(PF10238)
ppa_stranded_DN25354_c0_g1_i1	F48E8.3_BRH	FAD binding domain(PF00890)
PPA35047	F49C5.4_best	Protein kinase domain(PF00069)
PPA25273	F49C5.4_BRH	Protein kinase domain(PF00069)
ppa_stranded_DN27544_c1_g1_i1	F49E11.2_BRH
ppa_stranded_DN29408_c0_g1_i1	F52B5.3_BRH	DEAD/DEAH box helicase(PF00270), Helicase conserved C-terminal domain(PF00271), Helicase associated domain (HA2), ratchet-like(PF21010), Oligonucleotide/oligosaccharide-binding (OB)-fold(PF07717), R3H domain(PF01424)
PPA00365	F52D10.4_BRH
PPA18549	F52E1.2_best	Lectin C-type domain(PF00059)
PPA03862	F52H2.7_BRH	C2 domain(PF00168)
PPA26055	F52H3.6_best	Calcineurin-like phosphoesterase(PF00149)
PPA31494	F52H3.6_best	Calcineurin-like phosphoesterase(PF00149)
PPA28635	F53B1.2_BRH	SAM domain (Sterile alpha motif)(PF00536), PAP2 superfamily C-terminal(PF14360)
PPA20106	F53B1.8a_BRH	Organic Anion Transporter Polypeptide (OATP) family(PF03137)
ppa_stranded_DN30414_c4_g6_i5	F53C11.5b_BRH
PPA34520	F53E4.1d_best
PPA03897	F53E4.1d_BRH	Galactose oxidase, central domain(PF13418), Kelch motif(PF01344)
ppa_stranded_DN9503_c0_g1_i1	F53F8.3_best	RNA recognition motif(PF00076), zinc-RING finger domain(PF14634)
PPA42562	F53H1.1a_BRH	Helicase conserved C-terminal domain(PF00271), DEAD/DEAH box helicase(PF00270)
ppa_stranded_DN26425_c0_g2_i1	F53H8.3_BRH	Sugar (and other) transporter(PF00083)
PPA00906	F54B11.7_BRH
PPA02898	F54B3.1a_BRH
PPA26344	F54E12.2_BRH	Helicase conserved C-terminal domain(PF00271), SNF2-related domain(PF00176)
PPA41102	F54E2.9_best	Protein of unknown function (DUF621)(PF04789)
PPA03155	F54E2.9_best	Protein of unknown function (DUF621)(PF04789), Serpentine type 7TM GPCR chemoreceptor Srx(PF10328)
PPA17700	F54E2.9_best
PPA41570	F54E2.9_best
PPA41805	F54E2.9_best
PPA40782	F54E2.9_BRH	Protein of unknown function (DUF621)(PF04789)
PPA17530	F54E4.2_best	7 transmembrane receptor (rhodopsin family)(PF00001)
PPA07953	F54E4.2_best
PPA42830	F54E4.2_best
PPA27191	F54E4.2_BRH	7 transmembrane receptor (rhodopsin family)(PF00001)
PPA09615	F54G2.1a_best	C2 domain(PF00168)
Contig32-snapTAU.61	F54G2.1a_BRH	C2 domain(PF00168)
ppa_stranded_DN16723_c0_g1_i1	F54H5.2a_best	Protein kinase domain(PF00069)
PPA34562	F54H5.2a_best	Protein kinase domain(PF00069), F-box domain(PF00646)
ppa_stranded_DN21163_c0_g2_i1	F54H5.2a_BRH	Protein kinase domain(PF00069)
ppa_stranded_DN29350_c0_g2_i3	F55A11.1_BRH	EF-hand domain pair(PF13499)
ppa_stranded_DN26895_c0_g1_i1	F55A11.4a_BRH	EF-hand domain pair(PF13499), Mitochondrial carrier protein(PF00153)
PPA06709	F55F10.1b_best	von Willebrand factor type A domain(PF13519)
Contig58-snapTAU.62	F55F3.2a_best	Carboxylesterase family(PF00135)
ppa_stranded_DN23236_c0_g3_i1	F55F8.2a_BRH	DEAD/DEAH box helicase(PF00270), Helicase conserved C-terminal domain(PF00271)
ppa_stranded_DN27388_c0_g1_i1	F55F8.3_BRH	Dip2/Utp12 Family(PF04003), WD domain, G-beta repeat(PF00400)
PPA42643	F55G1.15_BRH
ppa_stranded_DN17905_c0_g1_i1	F55H12.3_best	EGF-like domain(PF00008), Low-density lipoprotein receptor domain class A(PF00057)
ppa_stranded_DN30109_c0_g2_i1	F55H12.3_best	HYR domain(PF02494), Tyrosine-protein kinase ephrin type A/B receptor-like(PF07699)
ppa_stranded_DN48285_c0_g1_i1	F55H12.3_best	Sushi repeat (SCR repeat)(PF00084), Lectin C-type domain(PF00059)
PPA22222	F55H12.3_best	Tyrosine-protein kinase ephrin type A/B receptor-like(PF07699)
ppa_stranded_DN30678_c0_g1_i1	F55H12.3_BRH	HYR domain(PF02494), Low-density lipoprotein receptor domain class A(PF00057), EGF-like domain(PF00008), Tyrosine-protein kinase ephrin type A/B receptor-like(PF07699)
Iso_D.10812.1	F56A11.4a_BRH
UMA-S10-75.68-mRNA-1_frag	F56D1.1_best	C2H2-type zinc finger(PF13912), Zinc finger, C2H2 type(PF00096)
ppa_stranded_DN25823_c0_g2_i1	F56D1.1_BRH	C2H2-type zinc finger(PF13912), Zinc finger, C2H2 type(PF00096)
ppa_stranded_DN27611_c0_g1_i1	F56F4.3_best
Iso_D.7693.1	F57B9.8_best	Protein tyrosine and serine/threonine kinase(PF07714)
PPA16700	F57B9.8_best	Protein tyrosine and serine/threonine kinase(PF07714)
PPA39795	F57B9.8_best	Protein tyrosine and serine/threonine kinase(PF07714)
ppa_stranded_DN24034_c0_g1_i1	F57B9.8_best	Protein tyrosine and serine/threonine kinase(PF07714)
ppa_stranded_DN28177_c0_g1_i2	F57B9.8_best	Protein tyrosine and serine/threonine kinase(PF07714)
PPA00483	F57C7.4_BRH	CD36 family(PF01130), REJ domain(PF02010)
PPA39852	F57C9.6_BRH	7 transmembrane receptor (rhodopsin family)(PF00001)
PPA39934	F58E6.5_best	MSP (Major sperm protein) domain(PF00635)
PPA28775	F58H1.7a_BRH	Low-density lipoprotein receptor domain class A(PF00057)
PPA35353	F59A1.15_BRH	Sugar (and other) transporter(PF00083)
PPA05416	F59A6.4_best	Protein kinase domain(PF00069)
ppa_stranded_DN27881_c0_g2_i2	F59A6.4_best	Protein kinase domain(PF00069)
PPA19827	F59A6.5_BRH	PH domain(PF00169), CNH domain(PF00780)
PPA29129	F59B10.3_best
PPA19984	F59B2.13a_BRH	Serpentine type 7TM GPCR chemoreceptor Srw(PF10324)
PPA17645	F59C12.3_BRH
ppa_stranded_DN28269_c2_g2_i1	F59D12.1_BRH	7 transmembrane receptor (rhodopsin family)(PF00001)
PPA23287	faah-2_BRH	Sre G protein-coupled chemoreceptor(PF03125), Amidase(PF01425)
PPA00980	fard-1_best	Male sterility protein(PF03015), Male sterility protein(PF07993)
ppa_stranded_DN27713_c0_g3_i6	fbl-1_BRH	Complement Clr-like EGF-like(PF12662), Calcium-binding EGF domain(PF07645)
PPA40624	fbn-1_best	Calcium-binding EGF domain(PF07645), EGF domain(PF12947), MSP1 EGF domain 1(PF12946)
ppa_stranded_DN31346_c1_g2_i1	fbn-1_best
PPA24835	fbn-1_BRH	EGF domain(PF12947), Calcium-binding EGF domain(PF07645)
PPA39072	fbxl-1_best
ppa_stranded_DN31479_c1_g1_i1	fbxl-1_BRH	F-box-like(PF12937), Leucine Rich repeat(PF13516)
PPA04648	fce-1_BRH	Peptidase family M48(PF01435), Lectin C-type domain(PF00059), CAAX prenyl protease N-terminal, five membrane helices(PF16491)
ppa_stranded_DN31453_c1_g2_i1	fer-1_BRH	Ferlin C-terminus(PF16165), FerB (NUC096) domain(PF08150), C2 domain(PF00168)
ppa_stranded_DN17760_c0_g2_i1	fezf-1_best	C2H2-type zinc finger(PF13912), C2H2-type zinc finger(PF13894), Zinc finger, C2H2 type(PF00096)
Iso_D.6305.1	fezf-1_best	C2H2-type zinc finger(PF13912), Zinc finger, C2H2 type(PF00096)
ppa_stranded_DN20243_c0_g3_i1	fezf-1_best	C2H2-type zinc finger(PF13912), Zinc finger, C2H2 type(PF00096)
ppa_stranded_DN9482_c0_g2_i1	fezf-1_best	C2H2-type zinc finger(PF13912), Zinc finger, C2H2 type(PF00096)
Iso_D.4384.4	fezf-1_best	Zinc finger, C2H2 type(PF00096)
PPA35335	fezf-1_best	Zinc-finger of C2H2 type(PF12874)
PPA27414	fezf-1_BRH	C2H2-type zinc finger(PF13912), Zinc finger, C2H2 type(PF00096)
PPA21011	fgt-1_BRH	Sugar (and other) transporter(PF00083)
PPA02088	fig-1_BRH	C6 domain(PF01681)
ppa_stranded_DN18102_c0_g1_i1	fkb-7_BRH	EF-hand domain pair(PF13499), FKBP-type peptidyl-prolyl cis-trans isomerase(PF00254)
PPA42528	fkh-5_best	Forkhead domain(PF00250)
PPA22669	flad-1_BRH	Phosphoadenosine phosphosulfate reductase family(PF01507), Probable molybdopterin binding domain(PF00994)
PPA08663	flap-1_BRH	LRRFIP family(PF09738)
ppa_stranded_DN18328_c0_g2_i1	fli-1_BRH	Gelsolin repeat(PF00626), Leucine Rich Repeat(PF00560), Leucine rich repeat(PF13855)
ppa_stranded_DN23199_c0_g2_i1	fmi-1_BRH	Laminin G domain(PF02210), EGF-like domain(PF00008), Cadherin domain(PF00028)
ppa_stranded_DN26354_c1_g1_i1	fmil-1_BRH	GPCR proteolysis site, GPS, motif(PF01825)
PPA21563	fmo-1_best	Flavin-binding monooxygenase-like(PF00743)
PPA21942	fmo-1_best	Flavin-binding monooxygenase-like(PF00743)
PPA43158	fmo-1_best	Flavin-binding monooxygenase-like(PF00743)
ppa_stranded_DN26130_c0_g1_i1	fmo-1_best	Flavin-binding monooxygenase-like(PF00743)
ppa_stranded_DN27971_c0_g1_i1	fmo-1_best	Flavin-binding monooxygenase-like(PF00743)
ppa_stranded_DN28118_c0_g2_i2	fmo-1_best	Flavin-binding monooxygenase-like(PF00743)
ppa_stranded_DN28118_c0_g3_i1	fmo-1_best	Flavin-binding monooxygenase-like(PF00743)
PPA05890	fmo-1_BRH	LBP / BPI / CETP family, N-terminal domain(PF01273), LBP / BPI / CETP family, C-terminal domain(PF02886), Flavin-binding monooxygenase-like(PF00743)
PPA41882	fmo-4_BRH	Flavin-binding monooxygenase-like(PF00743)
PPA29944	folt-1_BRH	Reduced folate carrier(PF01770)
PPA18789	fox-1_BRH	RNA recognition motif(PF00076)
PPA21798	frk-1_best	Protein tyrosine and serine/threonine kinase(PF07714)
PPA07737	frk-1_best	Protein tyrosine and serine/threonine kinase(PF07714), SH2 domain(PF00017)
PPA43146	frk-1_best	Protein tyrosine and serine/threonine kinase(PF07714), SH2 domain(PF00017)
ppa_stranded_DN31142_c4_g1_i1	frk-1_best	Protein tyrosine and serine/threonine kinase(PF07714), SH2 domain(PF00017)
PPA40254	frk-1_best	SH2 domain(PF00017), Protein tyrosine and serine/threonine kinase(PF07714)
PPA09757	frk-1_BRH	SH2 domain(PF00017), Protein tyrosine and serine/threonine kinase(PF07714)
PPA42060	frl-1_best
ppa_stranded_DN28904_c1_g1_i5	frl-1_BRH	Diaphanous FH3 Domain(PF06367), Diaphanous GTPase-binding Domain(PF06371), Formin Homology 2 Domain(PF02181)
PPA11423	frm-1_BRH	FERM central domain(PF00373), FERM N-terminal domain(PF09379), FERM C-terminal PH-like domain(PF09380)
PPA16918	frm-10_BRH	FERM central domain(PF00373)
ppa_stranded_DN31433_c3_g7_i3	frm-2_BRH	FERM central domain(PF00373), FERM N-terminal domain(PF09379), FERM C-terminal PH-like domain(PF09380), FERM adjacent (FA)(PF08736)
Contig19-snapTAU.287	frm-3_BRH	FERM central domain(PF00373), FERM N-terminal domain(PF09379), FERM C-terminal PH-like domain(PF09380)
PPA14193	frm-4_BRH	FERM N-terminal domain(PF09379), FERM C-terminal PH-like domain(PF09380), FERM central domain(PF00373)
PPA14007	frm-5.2_BRH	FERM N-terminal domain(PF09379), PDZ domain(PF00595), FERM C-terminal PH-like domain(PF09380), FERM central domain(PF00373)
PPA18612	frm-7_BRH	FERM C-terminal PH-like domain(PF09380), FERM central domain(PF00373)
ppa_stranded_DN28496_c0_g3_i1	frm-8_BRH	PDZ domain(PF00595), FERM central domain(PF00373)
PPA23692	frpr-1_BRH	7 transmembrane receptor (rhodopsin family)(PF00001)
PPA21852	frpr-14_best	7 transmembrane receptor (rhodopsin family)(PF00001)
ppa_stranded_DN16364_c0_g1_i1	frpr-14_BRH	7 transmembrane receptor (rhodopsin family)(PF00001)
PPA14216	frpr-15_BRH	7 transmembrane receptor (rhodopsin family)(PF00001)
ppa_stranded_DN19033_c0_g1_i2	frpr-17_BRH
ppa_stranded_DN30265_c2_g1_i5	frpr-19_best
ppa_stranded_DN30265_c2_g1_i6	frpr-19_BRH	7 transmembrane receptor (rhodopsin family)(PF00001)
PPA11624	frpr-2_BRH
PPA23953	frpr-3_BRH	7 transmembrane receptor (rhodopsin family)(PF00001)
PPA40227	frpr-5_BRH	7 transmembrane receptor (rhodopsin family)(PF00001)
PPA33743	frpr-7_BRH	7 transmembrane receptor (rhodopsin family)(PF00001)
PPA29555	frpr-8_BRH	Serpentine type 7TM GPCR chemoreceptor Srw(PF10324)
PPA18124	frpr-9_BRH	7 transmembrane receptor (rhodopsin family)(PF00001)
ppa_stranded_DN28799_c0_g1_i3	fshr-1_BRH	BspA type Leucine rich repeat region (6 copies)(PF13306), 7 transmembrane receptor (rhodopsin family)(PF00001)
ppa_stranded_DN27033_c0_g1_i1	fsn-1_BRH	SPRY domain(PF00622), F-box-like(PF12937)
ppa_stranded_DN6908_c0_g1_i1	fum-1_BRH	Lyase(PF00206), Fumarase C C-terminus(PF10415)
PPA15754	fut-8_BRH	Variant SH3 domain(PF14604), Alpha-(1,6)-fucosyltransferase N- and catalytic domains(PF19745)
PPA42005	fzr-1_best	Anaphase-promoting complex subunit 4 WD40 domain(PF12894), Plus-3 domain(PF03126), WD domain, G-beta repeat(PF00400)
PPA40344	fzr-1_best	Anaphase-promoting complex subunit 4 WD40 domain(PF12894), WD domain, G-beta repeat(PF00400)
Iso_D.4334.3	fzr-1_best	WD domain, G-beta repeat(PF00400)
PPA19309	fzr-1_best	WD domain, G-beta repeat(PF00400)
PPA30018	fzr-1_best	WD domain, G-beta repeat(PF00400)
PPA35173	fzr-1_best	WD domain, G-beta repeat(PF00400)
ppa_stranded_DN12679_c1_g1_i1	fzr-1_best	WD domain, G-beta repeat(PF00400)
Iso_D.4332.1	fzr-1_best	WD domain, G-beta repeat(PF00400), Anaphase-promoting complex subunit 4 WD40 domain(PF12894)
PPA21397	fzr-1_best	WD domain, G-beta repeat(PF00400), Anaphase-promoting complex subunit 4 WD40 domain(PF12894)
PPA40329	fzr-1_best	WD domain, G-beta repeat(PF00400), Anaphase-promoting complex subunit 4 WD40 domain(PF12894)
PPA02890	fzr-1_BRH	WD domain, G-beta repeat(PF00400), Anaphase-promoting complex subunit 4 WD40 domain(PF12894)
PPA39917	fzy-1_BRH	WD domain, G-beta repeat(PF00400), Anaphase-promoting complex subunit 4 WD40 domain(PF12894)
ppa_stranded_DN29652_c0_g3_i1	gab-1_BRH	Neurotransmitter-gated ion-channel ligand binding domain(PF02931), Neurotransmitter-gated ion-channel transmembrane region(PF02932)
PPA24042	gad-1_BRH	WD domain, G-beta repeat(PF00400)
PPA38446	gap-1_BRH	GTPase-activator protein for Ras-like GTPase(PF00616), PH domain(PF00169)
PPA17426	gap-2_BRH	GTPase-activator protein for Ras-like GTPase(PF00616)
ppa_stranded_DN23328_c0_g1_i1	gar-1_BRH	7 transmembrane receptor (rhodopsin family)(PF00001)
PPA08484	gar-2_BRH	7 transmembrane receptor (rhodopsin family)(PF00001)
PPA29018	gar-3_BRH	7 transmembrane receptor (rhodopsin family)(PF00001)
PPA16977	gasr-8_BRH
PPA17120	gba-4_best	Glycosyl hydrolase family 30 TIM-barrel domain(PF02055), Glycosyl hydrolase family 30 beta sandwich domain(PF17189)
PPA11545	gbb-2_BRH	Receptor family ligand binding region(PF01094), 7 transmembrane sweet-taste receptor of 3 GCPR(PF00003)
PPA21680	gcc-1_BRH	GRIP domain(PF01465)
PPA00063	gcc-2_BRH	GRIP domain(PF01465)
ppa_stranded_DN27005_c0_g2_i7	gck-1_BRH	Protein kinase domain(PF00069)
PPA14041	gck-2_BRH	CNH domain(PF00780), Protein kinase domain(PF00069)
ppa_stranded_DN28489_c0_g1_i1	gck-3_best	Protein kinase domain(PF00069)
PPA12973	gck-3_BRH	Oxidative-stress-responsive kinase 1 C-terminal domain(PF12202), Protein kinase domain(PF00069)
PPA19639	gck-4_BRH	Protein kinase domain(PF00069), Polo kinase kinase(PF12474)
PPA18008	gcl-1_BRH	BTB/POZ domain(PF00651)
ppa_stranded_DN27772_c0_g1_i1	gcn-2_BRH	RWD domain(PF05773), Histidyl-tRNA synthetase(PF13393), Protein kinase domain(PF00069)
ppa_stranded_DN25826_c0_g1_i1	gcy-11_BRH	Protein tyrosine and serine/threonine kinase(PF07714), Adenylate and Guanylate cyclase catalytic domain(PF00211)
PPA22592	gcy-12_BRH	Heme NO binding associated(PF07701), Protein tyrosine and serine/threonine kinase(PF07714), Adenylate and Guanylate cyclase catalytic domain(PF00211), Receptor family ligand binding region(PF01094)
ppa_stranded_DN22003_c0_g2_i1	gcy-14_best	Heme NO binding associated(PF07701), Protein tyrosine and serine/threonine kinase(PF07714), Adenylate and Guanylate cyclase catalytic domain(PF00211)
ppa_stranded_DN24603_c0_g1_i1	gcy-15_best	Protein tyrosine and serine/threonine kinase(PF07714)
Contig12-snapTAU.506	gcy-22_best	Heme NO binding associated(PF07701), Receptor family ligand binding region(PF01094), Protein tyrosine and serine/threonine kinase(PF07714), Adenylate and Guanylate cyclase catalytic domain(PF00211)
PPA41119	gcy-22_best	Protein tyrosine and serine/threonine kinase(PF07714), Heme NO binding associated(PF07701), Receptor family ligand binding region(PF01094), Adenylate and Guanylate cyclase catalytic domain(PF00211)
PPA34961	gcy-22_best	Protein tyrosine and serine/threonine kinase(PF07714), Receptor family ligand binding region(PF01094), Heme NO binding associated(PF07701), Adenylate and Guanylate cyclase catalytic domain(PF00211)
PPA03763	gcy-22_best	Receptor family ligand binding region(PF01094), Adenylate and Guanylate cyclase catalytic domain(PF00211), Protein tyrosine and serine/threonine kinase(PF07714)
PPA34960	gcy-22_BRH	Adenylate and Guanylate cyclase catalytic domain(PF00211), Heme NO binding associated(PF07701), Receptor family ligand binding region(PF01094), Protein tyrosine and serine/threonine kinase(PF07714)
ppa_stranded_DN9612_c0_g1_i1	gcy-23_best	Protein tyrosine and serine/threonine kinase(PF07714), Adenylate and Guanylate cyclase catalytic domain(PF00211)
ppa_stranded_DN25191_c0_g1_i2	gcy-23_BRH	Receptor family ligand binding region(PF01094), Protein tyrosine and serine/threonine kinase(PF07714), Adenylate and Guanylate cyclase catalytic domain(PF00211)
ppa_stranded_DN25143_c0_g1_i1	gcy-25_BRH	Protein tyrosine and serine/threonine kinase(PF07714), Adenylate and Guanylate cyclase catalytic domain(PF00211)
PPA26217	gcy-28_BRH	Receptor family ligand binding region(PF01094), Protein tyrosine and serine/threonine kinase(PF07714), Adenylate and Guanylate cyclase catalytic domain(PF00211)
PPA13334	gcy-3_BRH	Receptor family ligand binding region(PF01094), Protein tyrosine and serine/threonine kinase(PF07714), Adenylate and Guanylate cyclase catalytic domain(PF00211)
PPA26105	gcy-36_best	Heme NO binding associated(PF07701), Family of unknown function (DUF5641)(PF18701), Adenylate and Guanylate cyclase catalytic domain(PF00211), UDP-glucoronosyl and UDP-glucosyl transferase(PF00201), Pao retrotransposon peptidase(PF05380)
PPA02209	gcy-7_best	Protein tyrosine and serine/threonine kinase(PF07714), Adenylate and Guanylate cyclase catalytic domain(PF00211), Receptor family ligand binding region(PF01094), Heme NO binding associated(PF07701)
ppa_stranded_DN24356_c0_g1_i1	gcy-7_best	Receptor family ligand binding region(PF01094), Protein tyrosine and serine/threonine kinase(PF07714), Adenylate and Guanylate cyclase catalytic domain(PF00211), Heme NO binding associated(PF07701)
PPA41433	gcy-7_BRH	Heme NO binding associated(PF07701), Receptor family ligand binding region(PF01094), Protein tyrosine and serine/threonine kinase(PF07714), Adenylate and Guanylate cyclase catalytic domain(PF00211)
PPA42731	gcy-8_best	Protein tyrosine and serine/threonine kinase(PF07714), Receptor family ligand binding region(PF01094), Adenylate and Guanylate cyclase catalytic domain(PF00211)
PPA04226	gcy-8_best	Receptor family ligand binding region(PF01094), Adenylate and Guanylate cyclase catalytic domain(PF00211), Protein kinase domain(PF00069)
PPA41407	gcy-8_best	Receptor family ligand binding region(PF01094), Protein tyrosine and serine/threonine kinase(PF07714), Adenylate and Guanylate cyclase catalytic domain(PF00211)
PPA41935	gcy-8_best	Receptor family ligand binding region(PF01094), Protein tyrosine and serine/threonine kinase(PF07714), Adenylate and Guanylate cyclase catalytic domain(PF00211)
PPA39299	gcy-8_BRH	Receptor family ligand binding region(PF01094), Protein tyrosine and serine/threonine kinase(PF07714), Adenylate and Guanylate cyclase catalytic domain(PF00211)
PPA16733	gdi-1_BRH	GDP dissociation inhibitor(PF00996)
PPA00876	gei-1_BRH	RhoGAP domain(PF00620)
ppa_stranded_DN26612_c0_g1_i3	gei-4_BRH
PPA10262	gem-1_BRH	Major Facilitator Superfamily(PF07690)
ppa_stranded_DN28328_c1_g1_i1	ges-1_BRH	Carboxylesterase family(PF00135)
PPA39159	ggr-1_BRH	Neurotransmitter-gated ion-channel transmembrane region(PF02932), Neurotransmitter-gated ion-channel ligand binding domain(PF02931)
ppa_stranded_DN33938_c0_g1_i1	ggr-2_best	Neurotransmitter-gated ion-channel ligand binding domain(PF02931)
ppa_stranded_DN28543_c0_g1_i4	ggr-2_BRH	Neurotransmitter-gated ion-channel transmembrane region(PF02932), Neurotransmitter-gated ion-channel ligand binding domain(PF02931)
ppa_stranded_DN9614_c0_g1_i1	ggr-3_BRH	Neurotransmitter-gated ion-channel ligand binding domain(PF02931), Neurotransmitter-gated ion-channel transmembrane region(PF02932)
ppa_stranded_DN14789_c0_g1_i1	gipc-2_BRH	PDZ domain(PF00595)
ppa_stranded_DN23728_c0_g2_i2	gkow-1_BRH	G-patch domain(PF12656)
PPA05918	glb-17_BRH	Neurotransmitter-gated ion-channel ligand binding domain(PF02931)
PPA28931	glb-33_BRH
ppa_stranded_DN30555_c1_g1_i7	glc-1_best	Neurotransmitter-gated ion-channel transmembrane region(PF02932)
PPA35955	glc-2_BRH	Neurotransmitter-gated ion-channel transmembrane region(PF02932), Neurotransmitter-gated ion-channel ligand binding domain(PF02931)
PPA12815	glc-3_BRH	Neurotransmitter-gated ion-channel ligand binding domain(PF02931), Neurotransmitter-gated ion-channel transmembrane region(PF02932)
PPA18552	glc-4_BRH	Neurotransmitter-gated ion-channel transmembrane region(PF02932), Neurotransmitter-gated ion-channel ligand binding domain(PF02931)
ppa_stranded_DN29649_c0_g1_i1	gld-3_BRH	GLD-3 KH domain 5(PF17905)
PPA14132	glf-1_best	Flavin containing amine oxidoreductase(PF01593)
PPA34943	glh-1_best	DEAD/DEAH box helicase(PF00270)
PPA36004	glh-1_best	DEAD/DEAH box helicase(PF00270)
PPA42916	glh-1_best	DEAD/DEAH box helicase(PF00270)
PPA43011	glh-1_best	DEAD/DEAH box helicase(PF00270)
PPA17043	glh-1_best	DEAD/DEAH box helicase(PF00270), Helicase conserved C-terminal domain(PF00271)
PPA35945	glh-1_best	Helicase conserved C-terminal domain(PF00271)
PPA38016	glh-1_best	Helicase conserved C-terminal domain(PF00271)
Iso_D.9255.1	glh-1_best	Helicase conserved C-terminal domain(PF00271), DEAD/DEAH box helicase(PF00270)
PPA39529	glh-1_best	Helicase conserved C-terminal domain(PF00271), Mutator-like transposase(PF20700)
PPA39525	glh-1_best	Mutator-like transposase(PF20700), Helicase conserved C-terminal domain(PF00271)
PPA41421	glh-1_best	Mutator-like transposase(PF20700), Helicase conserved C-terminal domain(PF00271)
PPA10850	glh-1_BRH	Helicase conserved C-terminal domain(PF00271), DEAD/DEAH box helicase(PF00270)
PPA28809	glh-2_best	Helicase conserved C-terminal domain(PF00271), DEAD/DEAH box helicase(PF00270)
PPA04112	glh-3_best	DEAD/DEAH box helicase(PF00270)
PPA27215	glh-3_best	DEAD/DEAH box helicase(PF00270)
PPA33874	glh-3_best	DEAD/DEAH box helicase(PF00270)
PPA38327	glh-3_best	DEAD/DEAH box helicase(PF00270)
PPA38796	glh-3_best	DEAD/DEAH box helicase(PF00270)
PPA41259	glh-3_best	DEAD/DEAH box helicase(PF00270)
PPA44753	glh-3_best	DEAD/DEAH box helicase(PF00270)
PPA15518	glh-3_best	DEAD/DEAH box helicase(PF00270), Helicase conserved C-terminal domain(PF00271)
ppa_stranded_DN18705_c0_g1_i1	glh-3_best	Helicase conserved C-terminal domain(PF00271), DEAD/DEAH box helicase(PF00270)
PPA32644	glh-3_best	Protein of unknown function (DUF1759)(PF03564)
PPA41525	glh-3_best	THAP domain(PF05485), DEAD/DEAH box helicase(PF00270)
PPA37943	glh-3_best
PPA13611	glh-4_best
PPA23779	glit-1_BRH	Carboxylesterase family(PF00135)
PPA34987	glo-1_best	Ras family(PF00071)
ppa_stranded_DN31560_c5_g2_i4	glp-1_best	Ankyrin repeats (3 copies)(PF12796), LNR domain(PF00066)
PPA10614	glp-1_best	LNR domain(PF00066)
ppa_stranded_DN29422_c1_g1_i7	glp-1_best	LNR domain(PF00066), Ankyrin repeats (3 copies)(PF12796), Ankyrin repeat(PF00023)
ppa_stranded_DN31313_c0_g1_i1	glp-1_best	NOTCH protein(PF07684), Calcium-binding EGF domain(PF07645), NOTCH protein(PF06816), EGF-like domain(PF07974), Human growth factor-like EGF(PF12661), Ankyrin repeats (3 copies)(PF12796), EGF-like domain(PF00008), LNR domain(PF00066)
ppa_stranded_DN31313_c0_g1_i2	glp-1_BRH	NOTCH protein(PF07684), Ankyrin repeats (3 copies)(PF12796), Human growth factor-like EGF(PF12661), EGF-like domain(PF07974), Calcium-binding EGF domain(PF07645), EGF-like domain(PF00008), NOTCH protein(PF06816), LNR domain(PF00066)
PPA12442	glrx-3_BRH	Thioredoxin(PF00085), Glutaredoxin(PF00462)
ppa_stranded_DN32957_c0_g1_i1	gnrr-1_BRH	7 transmembrane receptor (rhodopsin family)(PF00001)
PPA41861	gnrr-2_best	7 transmembrane receptor (rhodopsin family)(PF00001)
PPA15952	gnrr-3_BRH	7 transmembrane receptor (rhodopsin family)(PF00001)
PPA03748	gnrr-4_best	7 transmembrane receptor (rhodopsin family)(PF00001)
PPA12300	gnrr-4_best	7 transmembrane receptor (rhodopsin family)(PF00001)
PPA29569	gnrr-4_best	7 transmembrane receptor (rhodopsin family)(PF00001)
ppa_stranded_DN27773_c0_g1_i1	gnrr-4_best	7 transmembrane receptor (rhodopsin family)(PF00001)
PPA12301	gnrr-4_best	7 transmembrane receptor (rhodopsin family)(PF00001), Tc5 transposase C-terminal domain(PF04236)
ppa_stranded_DN26961_c0_g2_i1	gnrr-4_BRH	7 transmembrane receptor (rhodopsin family)(PF00001)
Contig52-snap.120	gnrr-6_best	7 transmembrane receptor (rhodopsin family)(PF00001)
Contig52-snapTAU.156	gnrr-6_best	7 transmembrane receptor (rhodopsin family)(PF00001)
PPA12274	gnrr-6_best	7 transmembrane receptor (rhodopsin family)(PF00001)
PPA35013	gnrr-6_best	7 transmembrane receptor (rhodopsin family)(PF00001)
PPA08737	gnrr-6_BRH	7 transmembrane receptor (rhodopsin family)(PF00001)
ppa_stranded_DN24507_c0_g1_i1	golg-2_BRH	Putative golgin subfamily A member 2-like protein 5(PF15070)
ppa_stranded_DN29577_c0_g2_i2	golg-4_BRH	GRIP domain(PF01465)
PPA00976	gopc-1_BRH	PDZ domain(PF00595)
ppa_stranded_DN24890_c0_g1_i1	gpb-1_BRH	WD domain, G-beta repeat(PF00400)
PPA11097	gpb-2_BRH	WD domain, G-beta repeat(PF00400)
PPA04812	grd-9_best	Ground-like domain(PF04155)
PPA28923	grdn-1_BRH	HOOK domain(PF19047)
PPA20686	grk-1_BRH	Regulator of G protein signaling domain(PF00615), Protein kinase domain(PF00069)
PPA14518	grk-2_BRH	Regulator of G protein signaling domain(PF00615), Protein kinase domain(PF00069)
PPA08549	gsk-3_BRH	Protein kinase domain(PF00069)
PPA08947	gst-7_best	Pao retrotransposon peptidase(PF05380), Family of unknown function (DUF5641)(PF18701), Glutathione S-transferase, N-terminal domain(PF02798), Glutathione S-transferase, C-terminal domain(PF14497), Protein of unknown function (DUF1759)(PF03564), Integrase zinc binding domain(PF17921)
ppa_stranded_DN29561_c0_g1_i4	gtf-2H2C_BRH	Ssl1-like(PF04056), TFIIH C1-like domain(PF07975)
Contig12-snapTAU.108	gur-4_best	7tm Chemosensory receptor(PF08395)
PPA24233	gur-4_BRH
Iso_D.9974.1	gur-5_best
PPA05161	H05L14.1_best	Protein kinase domain(PF00069)
PPA05410	H05L14.1_best	Protein kinase domain(PF00069)
PPA34744	H05L14.1_best	Protein kinase domain(PF00069)
PPA43396	H05L14.1_best	Protein kinase domain(PF00069)
PPA44298	H05L14.1_best	Protein kinase domain(PF00069)
ppa_stranded_DN24934_c0_g1_i3	H05L14.1_best	Protein kinase domain(PF00069)
ppa_stranded_DN25658_c0_g1_i3	H05L14.1_best	Protein kinase domain(PF00069)
ppa_stranded_DN28520_c0_g3_i1	H05L14.1_best	Protein kinase domain(PF00069)
PPA21640	H05L14.1_BRH	Protein kinase domain(PF00069)
Contig0-snapTAU.718	H09F14.1b_best	7 transmembrane receptor (rhodopsin family)(PF00001)
ppa_stranded_DN26244_c0_g1_i3	H09F14.1b_BRH	7 transmembrane receptor (rhodopsin family)(PF00001)
PPA37476	H10E21.4_BRH	EF hand(PF13202)
PPA00535	H11E01.3_BRH
PPA21642	H12D21.9_BRH
ppa_stranded_DN31577_c4_g1_i3	H13N06.2_BRH	von Willebrand factor type A domain(PF00092)
PPA12256	H23L24.4_best	7 transmembrane receptor (rhodopsin family)(PF00001)
PPA39306	H23L24.4_BRH	7 transmembrane receptor (rhodopsin family)(PF00001)
PPA14065	H24G06.1a_BRH	WD domain, G-beta repeat(PF00400)
PPA38520	H28G03.1a_best	RNA recognition motif(PF00076)
PPA23548	H28G03.1a_BRH	RNA recognition motif(PF00076)
PPA30315	H34C03.2b_best	Serpentine type 7TM GPCR chemoreceptor Sri(PF10327), DUSP domain(PF06337), Ubiquitin carboxyl-terminal hydrolase(PF00443)
PPA13575	H34C03.2b_BRH	DUSP domain(PF06337), Ubiquitin carboxyl-terminal hydrolase(PF00443)
PPA32961	H39E23.3_best
PPA09538	H39E23.3_BRH
PPA30966	H40L08.3_BRH
PPA22740	H43E16.1a_best
PPA14180	haf-2_best	ABC transporter transmembrane region(PF00664), ABC transporter(PF00005)
PPA19587	ham-2_BRH	Zinc finger, C2H2 type(PF00096)
PPA26451	hbl-1_BRH	Zinc finger, C2H2 type(PF00096)
PPA38762	hcf-1_BRH	Kelch motif(PF01344), Galactose oxidase, central domain(PF13415)
PPA22401	hch-1_BRH	CUB domain(PF00431), Astacin (Peptidase family M12A)(PF01400)
PPA03353	hcp-1_BRH
PPA17557	hel-1_best	DEAD/DEAH box helicase(PF00270)
PPA35779	hel-1_best	DEAD/DEAH box helicase(PF00270)
PPA36759	hel-1_best	DEAD/DEAH box helicase(PF00270)
PPA38027	hel-1_best	DEAD/DEAH box helicase(PF00270)
Iso_D.12093.3	hel-1_best	DEAD/DEAH box helicase(PF00270), Kelch motif(PF01344)
PPA23680	hel-1_best	DEAD/DEAH box helicase(PF00270), Kelch motif(PF01344)
isototal.1633.1	hel-1_BRH	DEAD/DEAH box helicase(PF00270), Helicase conserved C-terminal domain(PF00271)
PPA02747	helq-1_BRH	DEAD/DEAH box helicase(PF00270), Helicase conserved C-terminal domain(PF00271), DNA_pol_Q helicase like region helical domain(PF21099), Helix-turn-helix domain(PF20470)
PPA40116	hgap-2_BRH	RALGAPB N-terminal domain(PF20412), Serpentine type 7TM GPCR chemoreceptor Srv(PF10323)
ppa_stranded_DN19940_c0_g2_i1	hgrs-1_BRH	VHS domain(PF00790), Hepatocyte growth factor-regulated tyrosine kinase substrate(PF12210), FYVE zinc finger(PF01363)
PPA09758	hil-4_best	linker histone H1 and H5 family(PF00538)
PPA40511	hil-4_best	linker histone H1 and H5 family(PF00538)
PPA13937	hil-6_BRH	linker histone H1 and H5 family(PF00538)
ppa_stranded_DN31353_c1_g1_i1	him-1_BRH	SMC proteins Flexible Hinge Domain(PF06470), RecF/RecN/SMC N terminal domain(PF02463)
PPA34327	him-10_best	Nuf2 family(PF03800)
PPA12355	him-4_best	Immunoglobulin domain(PF13927), Immunoglobulin domain(PF00047), Immunoglobulin I-set domain(PF07679)
PPA33728	him-4_best
ppa_stranded_DN31474_c0_g1_i3	him-4_BRH	Immunoglobulin I-set domain(PF07679), Calcium-binding EGF domain(PF07645), Immunoglobulin domain(PF00047), Immunoglobulin domain(PF13927)
ppa_stranded_DN31561_c1_g4_i7	him-6_BRH	Helicase conserved C-terminal domain(PF00271), HRDC domain(PF00570), DEAD/DEAH box helicase(PF00270), RQC domain(PF09382), RecQ zinc-binding(PF16124)
ppa_stranded_DN31255_c0_g7_i3	hinf-1_BRH
PPA45326	hipr-1_BRH	ANTH domain(PF07651), I/LWEQ domain(PF01608)
PPA27097	hir-1_best	Lectin C-type domain(PF00059), Protein tyrosine and serine/threonine kinase(PF07714)
ppa_stranded_DN24048_c0_g1_i1	hir-1_best	Lectin C-type domain(PF00059), Protein tyrosine and serine/threonine kinase(PF07714)
PPA01180	hir-1_best	Protein tyrosine and serine/threonine kinase(PF07714)
PPA03243	hir-1_best	Protein tyrosine and serine/threonine kinase(PF07714)
PPA31479	hir-1_best	Protein tyrosine and serine/threonine kinase(PF07714)
PPA36382	hir-1_best	Protein tyrosine and serine/threonine kinase(PF07714)
PPA40878	hir-1_best	Protein tyrosine and serine/threonine kinase(PF07714)
PPA43416	hir-1_best	Protein tyrosine and serine/threonine kinase(PF07714)
ppa_stranded_DN15200_c0_g1_i1	hir-1_best	Protein tyrosine and serine/threonine kinase(PF07714)
ppa_stranded_DN21609_c0_g3_i2	hir-1_best	Protein tyrosine and serine/threonine kinase(PF07714)
ppa_stranded_DN27139_c0_g1_i2	hir-1_best	Protein tyrosine and serine/threonine kinase(PF07714)
ppa_stranded_DN2747_c0_g1_i1	hir-1_best	Protein tyrosine and serine/threonine kinase(PF07714)
ppa_stranded_DN19099_c0_g1_i1	hir-1_best	Protein tyrosine and serine/threonine kinase(PF07714), Haspin like kinase domain(PF12330)
PPA01181	hir-1_best	Protein tyrosine and serine/threonine kinase(PF07714), Lectin C-type domain(PF00059)
PPA03540	hir-1_best	Protein tyrosine and serine/threonine kinase(PF07714), Protein-tyrosine phosphatase(PF00102)
PPA18201	hir-1_BRH	Protein tyrosine and serine/threonine kinase(PF07714)
ppa_stranded_DN30077_c0_g1_i2	hira-1_BRH	TUP1-like enhancer of split(PF07569), WD domain, G-beta repeat(PF00400)
PPA01624	his-24_best	linker histone H1 and H5 family(PF00538)
PPA40159	his-24_BRH	linker histone H1 and H5 family(PF00538)
PPA17529	hmit-1.3_best	Sugar (and other) transporter(PF00083)
ppa_stranded_DN28002_c0_g1_i1	hmit-1.3_best	Sugar (and other) transporter(PF00083)
Contig26-snapTAU.159	hmit-1.3_BRH	Sugar (and other) transporter(PF00083)
PPA20307	hosl-1_BRH	Hormone-sensitive lipase (HSL) N-terminus(PF06350), alpha/beta hydrolase fold(PF07859)
PPA01084	hpk-1_best	Protein kinase domain(PF00069)
PPA20514	hpk-1_BRH	Protein kinase domain(PF00069)
ppa_stranded_DN24962_c0_g1_i1	hpl-1_best	SLED domain(PF12140), Chromo (CHRromatin Organisation MOdifier) domain(PF00385)
PPA08260	hpl-1_BRH	Chromo (CHRromatin Organisation MOdifier) domain(PF00385), Chromo shadow domain(PF01393)
PPA22305	hpl-2_best	Chromo (CHRromatin Organisation MOdifier) domain(PF00385)
PPA39101	hpl-2_best	Chromo (CHRromatin Organisation MOdifier) domain(PF00385)
PPA21866	hpl-2_best	Chromo (CHRromatin Organisation MOdifier) domain(PF00385), SLED domain(PF12140)
PPA34048	hpl-2_best
ppa_stranded_DN29893_c0_g1_i1	hpo-11_BRH	Protein kinase domain(PF00069)
PPA10249	hpo-15_best	Flavin containing amine oxidoreductase(PF01593)
PPA36646	hpo-15_best	Flavin containing amine oxidoreductase(PF01593)
PPA28839	hpo-15_BRH	Flavin containing amine oxidoreductase(PF01593)
ppa_stranded_DN30240_c0_g12_i1	hpo-9_BRH	BTB/POZ domain(PF00651), BTB And C-terminal Kelch(PF07707)
PPA14656	hpx-2_best	Animal haem peroxidase(PF03098), Serpentine type 7TM GPCR chemoreceptor Srv(PF10323)
PPA28000	hrp-1_best	RNA recognition motif(PF00076)
PPA38679	hrp-1_best	RNA recognition motif(PF00076)
ppa_stranded_DN23533_c0_g1_i2	hrp-1_best	RNA recognition motif(PF00076)
PPA38631	hrp-2_best	RNA recognition motif(PF00076)
ppa_stranded_DN30517_c0_g1_i1	hrp-2_BRH	RNA recognition motif(PF00076), Heterogeneous nuclear ribonucleoprotein Q acidic domain(PF18360)
ppa_stranded_DN31094_c4_g1_i1	hrpf-1_best	RNA recognition motif(PF00076)
ppa_stranded_DN31094_c3_g1_i3	hrpf-1_BRH	RNA recognition motif(PF00076)
PPA07232	hrpf-2_BRH	RNA recognition motif(PF00076)
Iso_D.3383.3	hrpl-1_BRH	RNA recognition motif(PF00076), RRM-like domain(PF11835), RNA recognition motif. (a.k.a. RRM, RBD, or RNP domain)(PF13893)
PPA22484	hrpu-1_BRH	AAA domain(PF13671), SPRY domain(PF00622)
PPA28092	hsp-1_best	Hsp70 protein(PF00012), Sre G protein-coupled chemoreceptor(PF03125)
isopolya.7851.1	hsr-9_best
PPA05074	htp-2_best	HORMA domain(PF02301)
PPA09539	hum-2_BRH	DIL domain(PF01843), IQ calmodulin-binding motif(PF00612), Myosin head (motor domain)(PF00063)
PPA06823	hum-4_BRH	IQ calmodulin-binding motif(PF00612), SH3 domain(PF00018), MyTH4 domain(PF00784), Myosin head (motor domain)(PF00063)
PPA24994	hum-6_BRH	Myosin head (motor domain)(PF00063), MyTH4 domain(PF00784), FERM central domain(PF00373), IQ calmodulin-binding motif(PF00612)
ppa_stranded_DN29690_c0_g1_i5	hum-7_BRH	IQ calmodulin-binding motif(PF00612), Phorbol esters/diacylglycerol binding domain (C1 domain)(PF00130), Myosin head (motor domain)(PF00063), Ras association (RalGDS/AF-6) domain(PF00788), RhoGAP domain(PF00620)
PPA04155	hyl-1_BRH	TLC domain(PF03798)
Iso_D.4317.1	ifa-1_best	Intermediate filament protein(PF00038)
Contig6-snapTAU.39	ifa-1_best	Intermediate filament protein(PF00038), Lamin Tail Domain(PF00932)
PPA35164	ifa-1_best	Intermediate filament protein(PF00038), Lamin Tail Domain(PF00932)
ppa_stranded_DN30207_c2_g3_i10	ifa-1_best	Intermediate filament protein(PF00038), Lamin Tail Domain(PF00932)
ppa_stranded_DN30207_c2_g3_i1	ifa-1_BRH	Lamin Tail Domain(PF00932), Intermediate filament protein(PF00038)
ppa_stranded_DN25104_c0_g1_i1	ifb-1_BRH	Intermediate filament protein(PF00038), Lamin Tail Domain(PF00932)
PPA28112	ifg-1_BRH	MIF4G domain(PF02854)
ppa_stranded_DN28010_c0_g2_i1	ift-74_BRH
PPA23736	ift-81_BRH	Intraflagellar transport 81 calponin homology domain(PF18383)
PPA23338	ifta-1_BRH	WD domain, G-beta repeat(PF00400)
PPA19539	igcm-1_BRH	Immunoglobulin domain(PF13927), Immunoglobulin I-set domain(PF07679)
PPA19693	igcm-2_BRH	Immunoglobulin V-set domain(PF07686), Immunoglobulin domain(PF13927), Immunoglobulin I-set domain(PF07679)
PPA09214	igcm-4_BRH	Immunoglobulin I-set domain(PF07679)
PPA06446	igdb-2_BRH	Fibronectin type III domain(PF00041), Immunoglobulin I-set domain(PF07679), DB module(PF01682)
PPA03428	iglr-1_BRH	Leucine rich repeat(PF13855), BspA type Leucine rich repeat region (6 copies)(PF13306)
ppa_stranded_DN4385_c0_g1_i1	iglr-2_BRH
PPA39849	iglr-3_BRH	Leucine rich repeat(PF13855)
PPA36876	ikke-1_BRH	Protein kinase domain(PF00069)
ppa_stranded_DN23423_c0_g1_i2	immt-1_best	Mitochondrial inner membrane protein(PF09731)
PPA09618	immt-1_BRH	Mitochondrial inner membrane protein(PF09731)
PPA00243	inf-1_BRH	Helicase conserved C-terminal domain(PF00271), DEAD/DEAH box helicase(PF00270)
Contig24-snapTAU.259	ire-1_best	Protein kinase domain(PF00069), Ribonuclease 2-5A(PF06479)
PPA36387	ire-1_best	Ribonuclease 2-5A(PF06479), Protein kinase domain(PF00069)
PPA27636	ire-1_BRH	Ribonuclease 2-5A(PF06479), PQQ enzyme repeat(PF01011), PQQ-like domain(PF13360), Protein kinase domain(PF00069)
PPA02183	irg-1_best	NADAR domain(PF08719)
ppa_stranded_DN30316_c0_g1_i1	irg-7_best	Lectin C-type domain(PF00059)
PPA14572	irg-7_best	Lectin C-type domain(PF00059), von Willebrand factor type A domain(PF00092)
ppa_stranded_DN30258_c0_g2_i1	irg-7_BRH	Lectin C-type domain(PF00059)
PPA30761	irk-2_BRH	Inward rectifier potassium channel transmembrane domain(PF01007), Inward rectifier potassium channel C-terminal domain(PF17655)
ppa_stranded_DN4501_c0_g1_i1	irk-3_BRH	Inward rectifier potassium channel transmembrane domain(PF01007), Inward rectifier potassium channel C-terminal domain(PF17655)
Iso_D.8191.2	isw-1_best	Helicase conserved C-terminal domain(PF00271), HAND(PF09110), SLIDE(PF09111)
PPA06505	isw-1_best	Helicase conserved C-terminal domain(PF00271), SNF2-related domain(PF00176)
ppa_stranded_DN31289_c0_g4_i5	isw-1_BRH	Helicase conserved C-terminal domain(PF00271), HMG (high mobility group) box(PF00505), SNF2-related domain(PF00176)
Contig17-snapTAU.319	itr-1_best	Ion transport protein(PF00520)
Iso_D.11520.2	itr-1_BRH	MIR domain(PF02815), Inositol 1,4,5-trisphosphate/ryanodine receptor(PF08709), RIH domain(PF01365)
ppa_stranded_DN29800_c0_g1_i3	itsn-1_best	RhoGEF domain(PF00621), SH3 domain(PF00018), Variant SH3 domain(PF14604), Pleckstrin homology domain(PF16652), Cytoskeletal-regulatory complex EF hand(PF12763)
ppa_stranded_DN29800_c0_g1_i4	itsn-1_BRH	SH3 domain(PF00018), Cytoskeletal-regulatory complex EF hand(PF12763), Variant SH3 domain(PF14604)
Contig144-snapTAU.25	itx-1_BRH	Laminin G domain(PF02210)
ppa_stranded_DN25223_c0_g2_i1	ivns-1_BRH	BTB/POZ domain(PF00651), Kelch motif(PF01344)
ppa_stranded_DN27886_c0_g1_i3	jac-1_BRH	Armadillo/beta-catenin-like repeat(PF00514), Fibronectin type III domain(PF00041)
PPA39322	jbts-14_BRH	Transmembrane protein 237(PF15383)
ppa_stranded_DN21210_c0_g2_i1	JC8.2_BRH
PPA05592	jip-1_BRH	SH3 domain(PF00018), Phosphotyrosine interaction domain (PTB/PID)(PF00640)
PPA42604	jmjd-1.2_best	Jumonji helical domain(PF17811)
PPA25586	jmjd-1.2_best
PPA01940	jmjd-2_BRH	JmjC domain, hydroxylase(PF02373)
PPA01304	jnk-1_BRH	Protein kinase domain(PF00069)
ppa_stranded_DN27060_c0_g2_i1	K01A12.3_BRH	Serpentine type 7TM GPCR chemoreceptor Srx(PF10328)
PPA40034	K01A2.10a_BRH	Coiled-coil domain of unknown function(PF14916)
UMM-S212-6.70-mRNA-1_frag	K01A6.6b_BRH	Serpentine type 7TM GPCR chemoreceptor Srw(PF10324)
ppa_stranded_DN26444_c0_g2_i1	K01B6.3_BRH
ppa_stranded_DN30461_c0_g4_i10	K02B12.5_BRH	Ankyrin repeat(PF00023), Ankyrin repeats (3 copies)(PF12796)
PPA19325	K02F3.12a_BRH	DEAD/DEAH box helicase(PF00270), RecQ zinc-binding(PF16124), Helicase conserved C-terminal domain(PF00271)
ppa_stranded_DN28679_c1_g1_i3	K02F3.2b_BRH	Mitochondrial carrier protein(PF00153)
ppa_stranded_DN31508_c1_g1_i5	K02F6.1_BRH	gag-polyprotein putative aspartyl protease(PF13975), Integrase zinc binding domain(PF17921), Integrase core domain(PF00665), Reverse transcriptase (RNA-dependent DNA polymerase)(PF00078), RNase H-like domain found in reverse transcriptase(PF17919)
ppa_stranded_DN25070_c0_g1_i1	K02G10.5d_BRH	Organic Anion Transporter Polypeptide (OATP) family(PF03137)
ppa_stranded_DN27368_c0_g2_i1	K03A1.4a_BRH	EF-hand domain pair(PF13499)
ppa_stranded_DN19185_c0_g1_i2	K03H1.13a_BRH	L-fucokinase(PF07959)
PPA27428	K03H6.1_BRH	Serpentine type 7TM GPCR chemoreceptor Srw(PF10324)
PPA37485	K03H6.5a_best	Serpentine type 7TM GPCR chemoreceptor Srw(PF10324)
PPA27426	K03H6.5a_BRH
PPA04428	K04G7.1_best	Integrase zinc binding domain(PF17921)
PPA38109	K04G7.1_best	Integrase zinc binding domain(PF17921)
PPA43218	K04G7.1_best	Integrase zinc binding domain(PF17921)
PPA16434	K04H4.2c_best
Iso_D.13188.3	K05C4.5_BRH
PPA35073	K05F1.6c_BRH	Sugar (and other) transporter(PF00083)
Iso_D.2531.1	K07C11.4_best	Carboxylesterase family(PF00135)
PPA41021	K07C11.4_best	Carboxylesterase family(PF00135)
ppa_stranded_DN25212_c0_g2_i2	K07C11.4_best	Carboxylesterase family(PF00135)
ppa_stranded_DN13491_c0_g1_i1	K07C11.4_BRH	Carboxylesterase family(PF00135)
PPA12344	K07C11.7a_best	F-box domain(PF00646), Calcineurin-like phosphoesterase(PF00149)
PPA39530	K08F4.5_best
ppa_stranded_DN21740_c0_g1_i2	K08H10.6_BRH	Sugar (and other) transporter(PF00083)
PPA05313	K09E2.1_BRH	von Willebrand factor type A domain(PF00092)
PPA06997	K09E9.1b_BRH	Major Facilitator Superfamily(PF07690)
PPA00586	K10C2.1_best
PPA02497	K10C2.1_best
ppa_stranded_DN28953_c0_g2_i1	K10G6.4_BRH
PPA27819	K11C4.1_best	Protein kinase domain(PF00069)
PPA09303	K11D2.4a_best	Ring finger domain(PF13639)
PPA30940	K11D2.4a_BRH	Zinc finger, C2H2 type(PF00096)
PPA40495	K11D9.3_best	Sugar (and other) transporter(PF00083)
PPA28537	K11D9.3_BRH	Sugar (and other) transporter(PF00083)
Contig40-snapTAU.204	K11E4.6_best	Serpentine type 7TM GPCR receptor class ab chemoreceptor(PF10292)
ppa_stranded_DN31013_c3_g2_i1	K11G9.1_best	Carboxylesterase family(PF00135)
PPA21598	K12C11.1a_best	Aminopeptidase P, N-terminal domain(PF05195), Metallopeptidase family M24(PF00557)
ppa_stranded_DN17459_c0_g1_i1	kel-20_best	Kelch motif(PF01344)
PPA26160	kel-20_BRH	BTB/POZ domain(PF00651), Kelch motif(PF01344), BTB And C-terminal Kelch(PF07707)
PPA40235	kel-3_best	BTB And C-terminal Kelch(PF07707)
ppa_stranded_DN29708_c0_g1_i4	kel-3_best	BTB And C-terminal Kelch(PF07707)
Iso_D.12093.1	kel-3_best	BTB And C-terminal Kelch(PF07707), Kelch motif(PF01344)
PPA00662	kel-3_best	BTB/POZ domain(PF00651), BTB And C-terminal Kelch(PF07707), Kelch motif(PF01344)
ppa_stranded_DN31026_c1_g2_i3	kel-3_best	BTB/POZ domain(PF00651), BTB And C-terminal Kelch(PF07707), Kelch motif(PF01344)
ppa_stranded_DN31160_c0_g4_i2	kel-3_best	BTB/POZ domain(PF00651), Kelch motif(PF01344), BTB And C-terminal Kelch(PF07707), DEAD/DEAH box helicase(PF00270)
PPA08188	kel-3_best	Kelch motif(PF01344)
PPA36650	kel-3_best	Kelch motif(PF01344)
PPA36798	kel-3_best	Kelch motif(PF01344)
PPA38309	kel-3_best	Kelch motif(PF01344)
PPA38026	kel-3_best	Kelch motif(PF01344), DEAD/DEAH box helicase(PF00270), BTB And C-terminal Kelch(PF07707), BTB/POZ domain(PF00651)
ppa_stranded_DN30734_c0_g1_i1	kel-3_BRH	BTB And C-terminal Kelch(PF07707), Kelch motif(PF01344), BTB/POZ domain(PF00651)
PPA45011	kel-8_best	BTB And C-terminal Kelch(PF07707)
PPA35530	kel-8_best	Kelch motif(PF01344)
ppa_stranded_DN25645_c0_g1_i1	kel-8_best	Kelch motif(PF01344)
PPA17282	kel-8_best	Kelch motif(PF01344), BTB And C-terminal Kelch(PF07707)
PPA40236	kel-8_best	Kelch motif(PF07646), Kelch motif(PF01344)
PPA39175	kel-8_BRH	BTB/POZ domain(PF00651), BTB And C-terminal Kelch(PF07707), Kelch motif(PF01344)
PPA25661	ketn-1_best	Immunoglobulin I-set domain(PF07679)
PPA25666	ketn-1_BRH	Immunoglobulin I-set domain(PF07679)
Contig12-snapTAU.267	kgb-1_best	Protein kinase domain(PF00069)
PPA19144	kgb-1_best	Protein kinase domain(PF00069)
PPA32287	kgb-1_best	Protein kinase domain(PF00069)
PPA37273	kgb-1_best	Protein kinase domain(PF00069)
PPA37932	kgb-1_best	Protein kinase domain(PF00069)
PPA38296	kgb-1_best	Protein kinase domain(PF00069)
ppa_stranded_DN25831_c0_g2_i3	kgb-1_best	Protein kinase domain(PF00069)
PPA22216	kgb-1_best	Srg family chemoreceptor(PF02118), Protein kinase domain(PF00069)
ppa_stranded_DN25831_c0_g2_i6	kgb-1_BRH	Protein kinase domain(PF00069)
Iso_D.12914.4	kin-1_BRH	Protein kinase domain(PF00069)
PPA14456	kin-18_BRH	Protein kinase domain(PF00069)
PPA25500	kin-19_BRH	Protein kinase domain(PF00069)
PPA27136	kin-20_best	Protein kinase domain(PF00069)
PPA15875	kin-20_BRH	Protein kinase domain(PF00069)
PPA23001	kin-24_best	Protein tyrosine and serine/threonine kinase(PF07714)
PPA15421	kin-24_best	Protein tyrosine and serine/threonine kinase(PF07714), SH2 domain(PF00017)
ppa_stranded_DN31023_c0_g1_i2	kin-24_BRH	Protein tyrosine and serine/threonine kinase(PF07714), SH2 domain(PF00017)
ppa_stranded_DN28490_c0_g1_i4	kin-26_best	SH2 domain(PF00017), Protein tyrosine and serine/threonine kinase(PF07714)
ppa_stranded_DN25079_c0_g1_i1	kin-29_BRH	Protein kinase domain(PF00069)
ppa_stranded_DN24094_c0_g1_i3	kin-3_BRH	Protein kinase domain(PF00069)
PPA12037	kin-32_BRH	FERM central domain(PF00373), Protein tyrosine and serine/threonine kinase(PF07714), FAK1/PYK2, FERM domain C-lobe(PF21477)
PPA35697	kin-5_best	Protein tyrosine and serine/threonine kinase(PF07714), SH2 domain(PF00017)
ppa_stranded_DN20256_c0_g1_i1	kin-5_best	Protein tyrosine and serine/threonine kinase(PF07714), SH2 domain(PF00017)
isopolya.7593.1	kin-5_best	SH2 domain(PF00017), Protein tyrosine and serine/threonine kinase(PF07714)
ppa_stranded_DN18732_c0_g2_i1	kin-9_best	Protein tyrosine and serine/threonine kinase(PF07714)
ppa_stranded_DN26077_c0_g1_i2	kin-9_best	Protein tyrosine and serine/threonine kinase(PF07714)
ppa_stranded_DN18281_c0_g1_i1	klf-1_best	Zinc finger, C2H2 type(PF00096)
PPA04120	klf-1_BRH	Zinc finger, C2H2 type(PF00096)
ppa_stranded_DN23878_c0_g1_i1	klf-3_BRH	Zinc finger, C2H2 type(PF00096)
ppa_stranded_DN31577_c7_g2_i6	klp-11_BRH	Kinesin motor domain(PF00225)
PPA15730	klp-12_BRH	Kinesin motor domain(PF00225), WD domain, G-beta repeat(PF00400)
PPA23472	klp-13_BRH	Kinesin motor domain(PF00225)
ppa_stranded_DN8012_c0_g1_i1	klp-15_BRH	Kinesin motor domain(PF00225)
PPA07423	klp-18_BRH	Kinesin motor domain(PF00225)
PPA25521	klp-19_BRH	Kinesin motor domain(PF00225)
ppa_stranded_DN31699_c4_g13_i1	klp-20_BRH	Kinesin motor domain(PF00225)
PPA04069	klu-1_best	Zinc finger, C2H2 type(PF00096)
PPA00520	klu-1_best	Zinc finger, C2H2 type(PF00096), C2H2-type zinc finger(PF13912)
ppa_stranded_DN29075_c4_g1_i1	klu-1_BRH	Zinc finger, C2H2 type(PF00096)
PPA25816	klu-2_best	Zinc finger, C2H2 type(PF00096)
PPA10989	klu-2_best	Zinc finger, C2H2 type(PF00096), C2H2-type zinc finger(PF13912)
PPA04973	klu-2_BRH	C2H2-type zinc finger(PF13894), Zinc finger, C2H2 type(PF00096)
PPA34821	kqt-1_BRH	Ion transport protein(PF00520)
ppa_stranded_DN26464_c0_g3_i2	kqt-3_BRH	KCNQ voltage-gated potassium channel(PF03520), Ion transport protein(PF00520)
PPA25998	ksr-1_BRH	Protein tyrosine and serine/threonine kinase(PF07714)
PPA19696	kvs-1_BRH	Ion transport protein(PF00520), BTB/POZ domain(PF02214)
PPA14327	kvs-3_BRH	BTB/POZ domain(PF02214), Ion transport protein(PF00520)
Iso_D.7387.1	kvs-4_BRH	BTB/POZ domain(PF02214), Ion transport protein(PF00520)
PPA11553	kvs-5_BRH	BTB/POZ domain(PF02214), Ion transport protein(PF00520)
ppa_stranded_DN21070_c0_g1_i1	lad-2_BRH	Fibronectin type III domain(PF00041), Immunoglobulin I-set domain(PF07679), Immunoglobulin domain(PF13927)
PPA37836	laf-1_best	DEAD/DEAH box helicase(PF00270)
PPA15762	laf-1_best	DEAD/DEAH box helicase(PF00270), Helicase conserved C-terminal domain(PF00271)
ppa_stranded_DN21986_c0_g1_i2	laf-1_BRH	DEAD/DEAH box helicase(PF00270), Helicase conserved C-terminal domain(PF00271)
ppa_stranded_DN31408_c4_g1_i4	lam-1_BRH	Laminin N-terminal (Domain VI)(PF00055), Laminin IV type B domain(PF21199), Laminin EGF domain(PF00053)
PPA37743	lam-2_BRH	Laminin EGF domain(PF00053), Laminin B (Domain IV)(PF00052), Laminin N-terminal (Domain VI)(PF00055)
PPA20623	lam-3_best
ppa_stranded_DN29814_c0_g1_i3	lam-3_BRH	Laminin G domain(PF02210), Laminin N-terminal (Domain VI)(PF00055), Laminin B (Domain IV)(PF00052), Laminin EGF domain(PF00053)
PPA33535	lap-1_best	RNA recognition motif(PF00076), zinc-RING finger domain(PF14634), Cytosol aminopeptidase family, catalytic domain(PF00883)
PPA22726	lat-1_BRH	Galactose binding lectin domain(PF02140), GPCR proteolysis site, GPS, motif(PF01825), 7 transmembrane receptor (Secretin family)(PF00002)
ppa_stranded_DN28433_c0_g1_i4	lat-2_BRH	GPCR proteolysis site, GPS, motif(PF01825), Galactose binding lectin domain(PF02140), GPCR-Autoproteolysis INducing (GAIN) domain(PF16489), 7 transmembrane receptor (Secretin family)(PF00002), Lectin C-type domain(PF00059)
PPA03747	lbp-1_best
PPA31671	lbp-1_best
PPA41117	lbp-2_best	Serpentine type 7TM GPCR chemoreceptor Srh(PF10318), Serpentine type 7TM GPCR chemoreceptor Str(PF10326)
PPA02097	lbp-4_best
PPA30675	lea-1_best
PPA16233	lec-2_best
PPA07946	lec-2_BRH	Galactoside-binding lectin(PF00337)
PPA18551	let-19_BRH	MID domain of medPIWI(PF18296), Mediator complex subunit 13 C-terminal domain(PF06333), Mediator complex subunit 13 N-terminal(PF11597)
PPA17761	let-2_BRH	Collagen triple helix repeat (20 copies)(PF01391), C-terminal tandem repeated domain in type 4 procollagen(PF01413)
ppa_stranded_DN27916_c0_g1_i4	let-23_BRH	Receptor L domain(PF01030), Growth factor receptor domain IV(PF14843), Furin-like cysteine rich region(PF00757), Protein tyrosine and serine/threonine kinase(PF07714)
ppa_stranded_DN7059_c0_g1_i1	let-355_BRH	Helicase associated domain (HA2), ratchet-like(PF21010), DEAD/DEAH box helicase(PF00270), Helicase associated domain (HA2), winged-helix(PF04408), Helicase conserved C-terminal domain(PF00271), Oligonucleotide/oligosaccharide-binding (OB)-fold(PF07717)
ppa_stranded_DN27456_c0_g2_i2	let-391_BRH	Zinc finger, C2H2 type(PF00096)
Contig54-snapTAU.133	let-4_BRH	Leucine rich repeat(PF13855)
Contig15-snapTAU.320	let-413_BRH	Leucine rich repeat(PF13855)
ppa_stranded_DN27410_c0_g2_i2	let-502_best	Protein kinase domain(PF00069)
ppa_stranded_DN30977_c2_g5_i1	let-502_BRH	Protein kinase domain(PF00069)
Iso_D.14127.1	let-526_best
PPA17835	let-805_BRH	Fibronectin type III domain(PF00041)
ppa_stranded_DN26837_c0_g1_i1	lev-1_BRH	Neurotransmitter-gated ion-channel transmembrane region(PF02932), Neurotransmitter-gated ion-channel ligand binding domain(PF02931)
PPA01253	lev-10_BRH	CUB domain(PF00431)
PPA24385	lev-11_BRH	Tropomyosin(PF00261)
ppa_stranded_DN24896_c0_g1_i1	lev-8_BRH	Neurotransmitter-gated ion-channel transmembrane region(PF02932), Neurotransmitter-gated ion-channel ligand binding domain(PF02931)
ppa_stranded_DN23465_c0_g2_i2	lfi-1_best
ppa_stranded_DN26776_c0_g1_i2	lfi-1_BRH	Ciliary rootlet component, centrosome cohesion(PF15035)
PPA37659	lgc-1_best	Neurotransmitter-gated ion-channel ligand binding domain(PF02931)
PPA37665	lgc-1_best	Neurotransmitter-gated ion-channel ligand binding domain(PF02931)
PPA06893	lgc-10_best	Neurotransmitter-gated ion-channel ligand binding domain(PF02931)
PPA21741	lgc-10_best	Neurotransmitter-gated ion-channel ligand binding domain(PF02931)
PPA23918	lgc-10_best	Neurotransmitter-gated ion-channel ligand binding domain(PF02931)
ppa_stranded_DN18268_c0_g1_i1	lgc-10_best	Neurotransmitter-gated ion-channel ligand binding domain(PF02931)
Contig46-snapTAU.11	lgc-10_best	Neurotransmitter-gated ion-channel ligand binding domain(PF02931), Reverse transcriptase (RNA-dependent DNA polymerase)(PF00078)
PPA11666	lgc-10_BRH	Neurotransmitter-gated ion-channel transmembrane region(PF02932), Neurotransmitter-gated ion-channel ligand binding domain(PF02931)
PPA34549	lgc-11_best	Neurotransmitter-gated ion-channel ligand binding domain(PF02931)
PPA41330	lgc-11_best	Neurotransmitter-gated ion-channel ligand binding domain(PF02931)
PPA10474	lgc-11_BRH	Neurotransmitter-gated ion-channel ligand binding domain(PF02931), Neurotransmitter-gated ion-channel transmembrane region(PF02932)
ppa_stranded_DN30175_c2_g1_i2	lgc-12_best	Neurotransmitter-gated ion-channel ligand binding domain(PF02931)
Contig131-snapTAU.23	lgc-13_best	Neurotransmitter-gated ion-channel ligand binding domain(PF02931)
PPA05332	lgc-13_best	Neurotransmitter-gated ion-channel ligand binding domain(PF02931)
PPA22879	lgc-13_best	Neurotransmitter-gated ion-channel ligand binding domain(PF02931)
PPA43432	lgc-13_best	Neurotransmitter-gated ion-channel ligand binding domain(PF02931)
PPA06626	lgc-14_best	Neurotransmitter-gated ion-channel ligand binding domain(PF02931)
PPA17286	lgc-14_best	Neurotransmitter-gated ion-channel ligand binding domain(PF02931)
PPA19684	lgc-14_best	Neurotransmitter-gated ion-channel ligand binding domain(PF02931)
PPA22922	lgc-14_best	Neurotransmitter-gated ion-channel ligand binding domain(PF02931)
ppa_stranded_DN27564_c0_g2_i1	lgc-14_BRH	Neurotransmitter-gated ion-channel ligand binding domain(PF02931)
Contig113-snapTAU.77_curated	lgc-15_best	Neurotransmitter-gated ion-channel ligand binding domain(PF02931)
Iso_D.6308.2	lgc-17_best	Neurotransmitter-gated ion-channel ligand binding domain(PF02931)
PPA14376	lgc-17_best	Neurotransmitter-gated ion-channel ligand binding domain(PF02931)
PPA38310	lgc-17_best	Neurotransmitter-gated ion-channel ligand binding domain(PF02931)
Contig87-snapTAU.100	lgc-18_best	Neurotransmitter-gated ion-channel ligand binding domain(PF02931)
PPA15921	lgc-18_best	Neurotransmitter-gated ion-channel ligand binding domain(PF02931)
PPA17287	lgc-19_best	Neurotransmitter-gated ion-channel ligand binding domain(PF02931)
PPA40220	lgc-19_best	Neurotransmitter-gated ion-channel ligand binding domain(PF02931)
Iso_D.6308.1	lgc-19_best
PPA40889	lgc-19_best
PPA00333	lgc-21_BRH	Neurotransmitter-gated ion-channel ligand binding domain(PF02931)
ppa_stranded_DN23820_c0_g1_i2	lgc-22_BRH	Neurotransmitter-gated ion-channel ligand binding domain(PF02931), ShK domain-like(PF01549)
PPA04067	lgc-23_best	Neurotransmitter-gated ion-channel ligand binding domain(PF02931)
PPA26123	lgc-24_best	Neurotransmitter-gated ion-channel ligand binding domain(PF02931)
ppa_stranded_DN40784_c0_g1_i1	lgc-25_BRH	Neurotransmitter-gated ion-channel ligand binding domain(PF02931)
PPA07183	lgc-26_best	Serpentine type 7TM GPCR chemoreceptor Srh(PF10318), Neurotransmitter-gated ion-channel ligand binding domain(PF02931)
PPA20751	lgc-27_best	Neurotransmitter-gated ion-channel ligand binding domain(PF02931)
PPA35137	lgc-27_BRH	Neurotransmitter-gated ion-channel ligand binding domain(PF02931)
PPA08572	lgc-28_best	Neurotransmitter-gated ion-channel ligand binding domain(PF02931)
Contig113-snapTAU.52	lgc-29_best	Neurotransmitter-gated ion-channel ligand binding domain(PF02931)
PPA18452	lgc-29_best	Neurotransmitter-gated ion-channel ligand binding domain(PF02931)
PPA27117	lgc-29_best	Neurotransmitter-gated ion-channel ligand binding domain(PF02931)
PPA31181	lgc-29_best	Neurotransmitter-gated ion-channel ligand binding domain(PF02931)
PPA41569	lgc-29_best	Neurotransmitter-gated ion-channel ligand binding domain(PF02931)
ppa_stranded_DN23312_c0_g1_i2	lgc-29_best	Neurotransmitter-gated ion-channel ligand binding domain(PF02931)
PPA12221	lgc-29_best	Neurotransmitter-gated ion-channel ligand binding domain(PF02931), Serpentine type 7TM GPCR chemoreceptor Srd(PF10317)
PPA41381	lgc-29_best
ppa_stranded_DN26155_c0_g1_i2	lgc-29_BRH	Neurotransmitter-gated ion-channel ligand binding domain(PF02931)
PPA12596	lgc-31_BRH	Neurotransmitter-gated ion-channel ligand binding domain(PF02931), Neurotransmitter-gated ion-channel transmembrane region(PF02932)
ppa_stranded_DN45427_c0_g1_i1	lgc-32_BRH
PPA11637	lgc-33_BRH
PPA11882	lgc-34_BRH	Neurotransmitter-gated ion-channel ligand binding domain(PF02931)
PPA27145	lgc-35_best	Neurotransmitter-gated ion-channel transmembrane region(PF02932), Neurotransmitter-gated ion-channel ligand binding domain(PF02931)
UMM-S283-12.6-mRNA-1_frag	lgc-35_best	Neurotransmitter-gated ion-channel transmembrane region(PF02932), Neurotransmitter-gated ion-channel ligand binding domain(PF02931)
PPA37911	lgc-35_BRH	Neurotransmitter-gated ion-channel transmembrane region(PF02932), Neurotransmitter-gated ion-channel ligand binding domain(PF02931)
PPA12928	lgc-36_BRH	Neurotransmitter-gated ion-channel transmembrane region(PF02932), Neurotransmitter-gated ion-channel ligand binding domain(PF02931)
ppa_stranded_DN26710_c0_g1_i4	lgc-37_BRH	Neurotransmitter-gated ion-channel transmembrane region(PF02932), Neurotransmitter-gated ion-channel ligand binding domain(PF02931)
PPA02739	lgc-38_BRH	Neurotransmitter-gated ion-channel ligand binding domain(PF02931), Neurotransmitter-gated ion-channel transmembrane region(PF02932)
ppa_stranded_DN30033_c0_g1_i3	lgc-39_BRH	Neurotransmitter-gated ion-channel ligand binding domain(PF02931), Neurotransmitter-gated ion-channel transmembrane region(PF02932)
ppa_stranded_DN28224_c0_g1_i3	lgc-4_BRH	Neurotransmitter-gated ion-channel ligand binding domain(PF02931), Neurotransmitter-gated ion-channel transmembrane region(PF02932)
PPA00044	lgc-40_best	Neurotransmitter-gated ion-channel transmembrane region(PF02932), Neurotransmitter-gated ion-channel ligand binding domain(PF02931)
ppa_stranded_DN30593_c2_g3_i4	lgc-40_BRH	Neurotransmitter-gated ion-channel ligand binding domain(PF02931), Neurotransmitter-gated ion-channel transmembrane region(PF02932)
PPA39291	lgc-41_best	Neurotransmitter-gated ion-channel ligand binding domain(PF02931)
Iso_D.9618.1	lgc-41_best	Neurotransmitter-gated ion-channel ligand binding domain(PF02931), Neurotransmitter-gated ion-channel transmembrane region(PF02932)
PPA23537	lgc-41_best	Neurotransmitter-gated ion-channel transmembrane region(PF02932), Neurotransmitter-gated ion-channel ligand binding domain(PF02931)
PPA29535	lgc-41_best	Neurotransmitter-gated ion-channel transmembrane region(PF02932), Neurotransmitter-gated ion-channel ligand binding domain(PF02931)
PPA05774	lgc-41_best	Neurotransmitter-gated ion-channel transmembrane region(PF02932), UDP-glucoronosyl and UDP-glucosyl transferase(PF00201), Neurotransmitter-gated ion-channel ligand binding domain(PF02931)
PPA24552	lgc-41_BRH	Neurotransmitter-gated ion-channel transmembrane region(PF02932), Neurotransmitter-gated ion-channel ligand binding domain(PF02931)
ppa_stranded_DN23086_c0_g2_i1	lgc-42_best
PPA02933	lgc-42_BRH	Neurotransmitter-gated ion-channel transmembrane region(PF02932), Neurotransmitter-gated ion-channel ligand binding domain(PF02931)
PPA02161	lgc-43_BRH	Neurotransmitter-gated ion-channel ligand binding domain(PF02931)
ppa_stranded_DN31097_c0_g1_i2	lgc-44_best	Neurotransmitter-gated ion-channel ligand binding domain(PF02931), Neurotransmitter-gated ion-channel transmembrane region(PF02932)
PPA42074	lgc-44_BRH	Neurotransmitter-gated ion-channel ligand binding domain(PF02931), Neurotransmitter-gated ion-channel transmembrane region(PF02932)
PPA02348	lgc-46_BRH	Neurotransmitter-gated ion-channel transmembrane region(PF02932), Neurotransmitter-gated ion-channel ligand binding domain(PF02931)
PPA19885	lgc-47_BRH	Neurotransmitter-gated ion-channel ligand binding domain(PF02931), Neurotransmitter-gated ion-channel transmembrane region(PF02932)
PPA29259	lgc-49_BRH	Neurotransmitter-gated ion-channel transmembrane region(PF02932), Neurotransmitter-gated ion-channel ligand binding domain(PF02931)
PPA41827	lgc-5_best	Neurotransmitter-gated ion-channel ligand binding domain(PF02931)
PPA41903	lgc-5_best	Neurotransmitter-gated ion-channel ligand binding domain(PF02931)
ppa_stranded_DN19065_c0_g1_i1	lgc-50_BRH	Neurotransmitter-gated ion-channel transmembrane region(PF02932), Neurotransmitter-gated ion-channel ligand binding domain(PF02931)
ppa_stranded_DN20477_c0_g1_i1	lgc-51_BRH	Neurotransmitter-gated ion-channel transmembrane region(PF02932), Neurotransmitter-gated ion-channel ligand binding domain(PF02931)
PPA05678	lgc-52_BRH	Neurotransmitter-gated ion-channel ligand binding domain(PF02931), Neurotransmitter-gated ion-channel transmembrane region(PF02932)
PPA20178	lgc-53_BRH	Neurotransmitter-gated ion-channel transmembrane region(PF02932), Neurotransmitter-gated ion-channel ligand binding domain(PF02931)
ppa_stranded_DN24600_c0_g1_i1	lgc-54_BRH	Neurotransmitter-gated ion-channel ligand binding domain(PF02931), Neurotransmitter-gated ion-channel transmembrane region(PF02932)
PPA28828	lgc-55_BRH	Neurotransmitter-gated ion-channel ligand binding domain(PF02931), Neurotransmitter-gated ion-channel transmembrane region(PF02932)
PPA16893	lgc-7_best	Neurotransmitter-gated ion-channel ligand binding domain(PF02931)
[truncated: 3,664 more rows]

## Sheet: OPSIN_tBLASTn_Transcript
#OPSIN_tBLASTn_PpaTranscript
Output	Included in PSI-BLAST?	Cel_Ortholog (El_Paco_V3)	Pfam protein domain
PPA45900	×
ppa_stranded_DN29831_c0_g5_i1	×	kin-4_BRH
PPA09758	×	hil-4_best	linker histone H1 and H5 family(PF00538)
PPA35724	×
PPA44780	×
ppa_stranded_DN29466_c0_g1_i1	×	C06B8.7_BRH	Scavenger receptor cysteine-rich domain(PF00530)
PPA37076	×
PPA42394	×	D1053.3_best
ppa_stranded_DN44179_c0_g1_i1	×	siah-1_BRH	E3 ubiquitin-protein ligase sina/sinah, RING finger(PF21362), Sina, TRAF-like domain(PF03145), Sina, zinc finger(PF21361)
PPA37314	×
ppa_stranded_DN29879_c0_g1_i1	○
PPA14003	○
UMM-S2845-12.36-mRNA-1_frag	○
ppa_stranded_DN30904_c0_g2_i13	○
PPA08484	○
ppa_stranded_DN29794_c0_g1_i1	○
PPA24381	○
ppa_stranded_DN23328_c0_g1_i1	○
PPA30445	○
PPA38647	○
PPA14600	○
PPA07498	○
PPA32242	○
PPA38899	○
PPA05312	○
ppa_stranded_DN30904_c0_g2_i10	○
PPA20627	○
ppa_stranded_DN32957_c0_g1_i1	○
ppa_stranded_DN18023_c0_g1_i1	○
PPA20652	○
PPA29018	○
PPA14349	○
PPA20566	○
PPA09715	○
ppa_stranded_DN28579_c0_g3_i1	○
PPA23690	○
PPA06832	○
PPA13927	○
PPA22992	○
PPA10461	○
PPA28212	○
PPA42337	○
ppa_stranded_DN10760_c0_g1_i1	○
PPA17766	○
PPA39471	○
PPA27446	○
PPA00440	○
PPA09152	○
PPA26426	○
PPA07900	○
PPA30850	○
PPA38452	○
PPA06278	○
PPA40072	○
PPA20344	○
ppa_stranded_DN18853_c0_g1_i1	○
PPA29912	○
PPA39987	○
PPA31243	○
PPA40133	○
PPA15952	○
PPA00437	○
PPA38517	○
PPA40352	○
ppa_stranded_DN28269_c2_g2_i1	○
PPA00294	○
PPA39676	○
PPA15885	○
PPA07597	○
PPA01907	○
PPA26287	○
PPA20628	○
PPA18371	○
PPA06827	○
PPA38715	○
PPA38752	○
PPA35013	○
PPA12301	○
PPA38628	○
PPA17490	○
PPA40584	○
PPA19253	○
ppa_stranded_DN27598_c1_g1_i2	○
PPA17567	○
PPA21993	○
PPA25820	○
PPA12252	○
ppa_stranded_DN26672_c0_g1_i2	○
PPA42453	○
ppa_stranded_DN28799_c0_g1_i3	○
PPA39852	○
PPA39306	○
PPA40029	○
PPA42860	○
PPA41578	○
PPA23953	○
PPA33743	○
ppa_stranded_DN29463_c0_g1_i1	○
PPA23692	○
PPA03851	○
PPA36113	○
ppa_stranded_DN30024_c1_g1_i3	○
PPA07910	○
PPA27428	○
ppa_stranded_DN27448_c0_g1_i1	○
PPA40327	○
PPA15366	○
ppa_stranded_DN21756_c0_g1_i1	○
PPA39918	○
PPA33273	○
PPA03754	○
ppa_stranded_DN29200_c0_g1_i1	○
ppa_stranded_DN26244_c0_g1_i3	○
Contig52-snapTAU.156	○
PPA28620	○
PPA12274	○
PPA08737	○
PPA43504	○
PPA11920	○
PPA19984	○
PPA30424	○
PPA41497	○
PPA25708	○
PPA03748	○
PPA12300	○
PPA29569	○
ppa_stranded_DN26961_c0_g2_i1	○
ppa_stranded_DN29385_c0_g3_i3	○
PPA37485	○
PPA36350	○
PPA06784	○
PPA42716	○
PPA00645	○
UMM-S2857-5.15-mRNA-1_frag	○
ppa_stranded_DN27773_c0_g1_i1	○
PPA10294	○
PPA27795	○
ppa_stranded_DN21801_c0_g1_i1	○
PPA38185	○
PPA30351	○
ppa_stranded_DN28938_c1_g1_i1	○
PPA16719	○
ppa_stranded_DN27750_c0_g1_i1	○
PPA03243	○
Iso_D.7586.1	○
ppa_stranded_DN28665_c0_g2_i7	○
ppa_stranded_DN19099_c0_g1_i1	○
ppa_stranded_DN27916_c0_g1_i4	○
PPA43416	○
PPA40254	○
ppa_stranded_DN27622_c0_g1_i1	○
PPA01181	○
ppa_stranded_DN27139_c0_g1_i2	○
PPA36382	○
PPA06835	○
PPA09757	○
ppa_stranded_DN31142_c4_g1_i1	○
PPA16742	○
PPA27097	○
PPA01180	○
PPA12037	○
PPA26002	○
PPA40878	○
PPA18201	○
PPA03540	○
ppa_stranded_DN21609_c0_g3_i2	○
PPA15008	○
ppa_stranded_DN26581_c0_g1_i1	○
ppa_stranded_DN31368_c0_g5_i5	○
PPA10322	○
ppa_stranded_DN20256_c0_g1_i1	○
ppa_stranded_DN15200_c0_g1_i1	○
ppa_stranded_DN27951_c0_g1_i1	○
ppa_stranded_DN28490_c0_g1_i4	○
PPA37277	○
ppa_stranded_DN44100_c0_g1_i1	○
ppa_stranded_DN22720_c0_g2_i1	○
Iso_D.8640.1	○
PPA29744	○
PPA01189	○
ppa_stranded_DN2747_c0_g1_i1	○
Contig67-snapTAU.38	○
PPA22059	○
PPA39803	○
PPA31479	○
PPA37527	○
ppa_stranded_DN18732_c0_g2_i1	○
PPA24457	○
PPA17524	○
PPA39795	○
PPA39816	○
PPA43146	○
PPA07737	○
Iso_D.7693.1	○
PPA39829	○
PPA39817	○
ppa_stranded_DN16691_c0_g1_i1	○
PPA33809	○
PPA16700	○
PPA37349	○
ppa_stranded_DN31246_c0_g1_i1	○
PPA13915	○
PPA37282	○
isopolya.7593.1	○
PPA02482	○
PPA35697	○
PPA39268	○
PPA21798	○
PPA37215	○
ppa_stranded_DN31108_c1_g1_i3	○
PPA39381	○
PPA23001	○
ppa_stranded_DN31023_c0_g1_i2	○
ppa_stranded_DN29604_c0_g1_i1	○
PPA30712	○
PPA15421	○
PPA02383	○
ppa_stranded_DN28177_c0_g1_i2	○
PPA14359	○
ppa_stranded_DN23698_c0_g1_i1	○
ppa_stranded_DN28874_c0_g2_i2	○
ppa_stranded_DN24521_c0_g1_i3	○
PPA12902	○
PPA14951	○
PPA03481	○
PPA37281	○
ppa_stranded_DN31417_c0_g1_i1	○
ppa_stranded_DN20247_c0_g2_i1	○
ppa_stranded_DN24034_c0_g1_i1	○
ppa_stranded_DN21953_c0_g2_i1	○
ppa_stranded_DN50304_c0_g1_i1	○
ppa_stranded_DN31203_c0_g1_i4	○
PPA00338	○
PPA19639	○
PPA01008	○
UMM-S50-33.7-mRNA-1_frag	○
ppa_stranded_DN30314_c0_g1_i1	○
PPA25998	○
PPA20274	○
PPA13412	○
ppa_stranded_DN31685_c0_g6_i5	○
ppa_stranded_DN27420_c0_g1_i2	○
PPA02282	○
ppa_stranded_DN27399_c0_g1_i2	○
PPA17205	○
PPA19720	○
Contig16-snapTAU.216	○
ppa_stranded_DN25079_c0_g1_i1	○
PPA25107	○
ppa_stranded_DN27420_c0_g1_i1	○
ppa_stranded_DN20574_c0_g1_i1	○
PPA15443	○
PPA26374	○
PPA24683	○
PPA12973	○
Contig1-snapTAU.41	○
ppa_stranded_DN4240_c0_g1_i1	○
PPA32892	○
PPA21673	○
PPA11742	○
PPA39260	○
ppa_stranded_DN23218_c1_g1_i1	○
Iso_D.6566.1	○
PPA41983	○
ppa_stranded_DN30489_c3_g1_i2	○
PPA21807	○
ppa_stranded_DN27656_c0_g2_i4	○
PPA24150	○
PPA35570	○
PPA40079	○
Iso_D.12981.1	○
PPA43289	○
Contig24-snapTAU.259	○
ppa_stranded_DN30425_c0_g1_i1	○
ppa_stranded_DN10949_c0_g1_i1	○
ppa_stranded_DN28314_c0_g1_i1	○
ppa_stranded_DN27005_c0_g2_i7	○
PPA14041	○
PPA01304	○
ppa_stranded_DN27787_c1_g1_i1	○
PPA38553	○
ppa_stranded_DN28359_c0_g2_i5	○
PPA25273	○
ppa_stranded_DN26077_c0_g1_i2	○
PPA08988	○
ppa_stranded_DN22995_c0_g1_i1	○
ppa_stranded_DN30974_c4_g1_i4	○
ppa_stranded_DN27403_c0_g1_i1	○
ppa_stranded_DN21755_c0_g1_i1	○
PPA14456	○
ppa_stranded_DN20253_c0_g1_i3	○
PPA20619	○
PPA37692	○
PPA16503	○
PPA28989	○
ppa_stranded_DN24222_c1_g1_i7	○
PPA18295	○
PPA26107	○
ppa_stranded_DN4165_c0_g1_i1	○
PPA06995	○
ppa_stranded_DN30113_c0_g1_i1	○
PPA08108	○
ppa_stranded_DN24603_c0_g1_i1	○
Iso_D.12914.4	○
ppa_stranded_DN30954_c0_g2_i1	○
PPA02267	○
PPA06695	○
ppa_stranded_DN27850_c1_g2_i2	○
PPA22808	○
PPA42571	○
PPA20587	○
PPA11693	○
ppa_stranded_DN17889_c0_g1_i1	○
PPA19161	○
ppa_stranded_DN29114_c1_g4_i1	○
ppa_stranded_DN30117_c0_g1_i5	○
PPA26976	○
PPA28344	○
PPA05799	○
ppa_stranded_DN21753_c0_g2_i2	○
ppa_stranded_DN25283_c1_g1_i3	○
PPA33129	○
ppa_stranded_DN18413_c0_g1_i1	○
PPA12666	○
PPA27660	○
ppa_stranded_DN24740_c0_g2_i2	○
ppa_stranded_DN25831_c0_g2_i6	○			0
ppa_stranded_DN31041_c0_g2_i13	○			0
PPA20686	○			PPA09758	linker histone H1 and H5 family(PF00538)
PPA34819	○			0
PPA35114	○			0
PPA44351	○			ppa_stranded_DN29466_c0_g1_i1	Scavenger receptor cysteine-rich domain(PF00530)
PPA21692	○			0
ppa_stranded_DN27740_c0_g1_i2	○			0
PPA13582	○			ppa_stranded_DN44179_c0_g1_i1	E3 ubiquitin-protein ligase sina/sinah, RING finger(PF21362), Sina, TRAF-like domain(PF03145), Sina, zinc finger(PF21361)
ppa_stranded_DN28260_c0_g1_i3	○
PPA12629	○
ppa_stranded_DN29095_c0_g1_i9	○
ppa_stranded_DN28147_c0_g1_i2	○
PPA12663	○
ppa_stranded_DN28966_c0_g1_i1	○
ppa_stranded_DN29169_c0_g1_i1	○
PPA27636	○
PPA25751	○
ppa_stranded_DN29677_c0_g1_i3	○
PPA38296	○
PPA19144	○
ppa_stranded_DN28489_c0_g1_i1	○
isototal.1523.1	○
ppa_stranded_DN30096_c1_g2_i1	○
PPA41212	○
PPA36386	○
ppa_stranded_DN27410_c0_g2_i2	○
PPA36408	○
PPA05675	○
PPA24172	○
ppa_stranded_DN41558_c0_g1_i1	○
ppa_stranded_DN25228_c0_g1_i5	○
ppa_stranded_DN26391_c0_g1_i4	○
ppa_stranded_DN30977_c2_g5_i1	○
Contig131-snap.7	○
ppa_stranded_DN26722_c0_g1_i1	○
PPA36512	○
PPA02209	○
Contig11-snapTAU.525	○
PPA12532	○
ppa_stranded_DN28988_c0_g2_i1	○
PPA35718	○
ppa_stranded_DN26639_c0_g1_i2	○
PPA40595	○
PPA21371	○
ppa_stranded_DN25243_c0_g1_i2	○
ppa_stranded_DN49278_c0_g1_i1	○
ppa_stranded_DN27772_c0_g1_i1	○
ppa_stranded_DN30436_c1_g2_i4	○
Iso_D.12279.2	○
ppa_stranded_DN26793_c0_g3_i2	○
PPA36489	○
PPA35965	○
PPA39410	○
PPA27854	○
PPA11722	○
PPA15149	○
ppa_stranded_DN28988_c0_g1_i2	○
PPA41433	○
PPA04152	○
ppa_stranded_DN24356_c0_g1_i1	○
PPA04879	○
Contig52-snap.119	○
PPA01253	○
PPA17878	○
PPA27191	○
Contig0-snapTAU.718	○
PPA41555	○
ppa_stranded_DN31172_c0_g1_i22	○
ppa_stranded_DN31474_c0_g1_i3	○
Contig54-snapTAU.133	○
PPA08929	○
ppa_stranded_DN14532_c0_g1_i1	○
PPA20906	○
PPA34365	○
ppa_stranded_DN29582_c0_g1_i2	○
PPA14617	○
PPA08846	○
PPA20560	○
PPA20381	○
PPA23053	○
ppa_stranded_DN19882_c0_g1_i1	○
PPA04159	○
PPA22923	○
PPA18406	○
PPA23078	○
ppa_stranded_DN30167_c1_g1_i1	○
PPA12355	○
PPA44008	○
PPA10728	○
PPA08189	○
PPA19634	○
ppa_stranded_DN19914_c0_g1_i2	○
PPA35441	○
PPA19904	○
PPA04705	○
PPA35437	○
ppa_stranded_DN27713_c0_g3_i6	○
PPA43355	○
PPA06051	○
ppa_stranded_DN30174_c1_g1_i1	○
PPA22609	○
PPA07591	○
PPA10260	○
ppa_stranded_DN29735_c0_g1_i1	○
Contig65-snapTAU.1	○
PPA00309	○
Contig61-snap.66	○
PPA37320	○
ppa_stranded_DN28433_c0_g1_i4	○
PPA22726	○
PPA29854	○
PPA24170	○
PPA36993	○
ppa_stranded_DN29800_c0_g1_i4	○
ppa_stranded_DN29800_c0_g1_i3	○
PPA00242	○
PPA11083	○
PPA06877	○
ppa_stranded_DN9684_c0_g1_i1	○
ppa_stranded_DN30468_c2_g1_i1	○
PPA18829	○
PPA27797	○
PPA17861	○
PPA10255	○
ppa_stranded_DN24097_c0_g1_i1	○
PPA16733	○
PPA38603	○
PPA11533	○
ppa_stranded_DN30400_c0_g1_i5	○
PPA24538	○
PPA06738	○
PPA21318	○
PPA39945	○
PPA39241	○
PPA06737	○
PPA31771	○
ppa_stranded_DN5649_c0_g1_i1	○
PPA11621	○
PPA13589	○
PPA30930	○
ppa_stranded_DN28782_c0_g1_i4	○
ppa_stranded_DN24465_c0_g3_i2	○
PPA18415	○
PPA18726	○
ppa_stranded_DN27816_c0_g1_i2	○
PPA21651	○
PPA07038	○
PPA27548	○
PPA25045	○
PPA35528	○
PPA40325	○
PPA23189	○
ppa_stranded_DN27549_c0_g1_i1	○
PPA07265	○
Contig54-snapTAU.130	○
PPA38639	○
PPA00255	○
PPA34807	○
PPA29368	○
ppa_stranded_DN29567_c0_g1_i1	○
PPA06753	○
PPA08312	○
UMM-S10-65.27-mRNA-1_frag	○
PPA20520	○
Contig15-snapTAU.320	○
PPA14934	○
PPA03428	○
PPA37414	○
ppa_stranded_DN29690_c0_g1_i5	○
PPA32588	○
ppa_stranded_DN28692_c0_g1_i1	○
PPA05687	○
ppa_stranded_DN30655_c1_g1_i3	○
PPA17323	○
PPA13635	○
PPA13579	○
ppa_stranded_DN21741_c0_g2_i1	○
PPA39457	○
PPA33321	○
PPA02241	○
PPA39962	○
PPA09932	○
UMM-S435-2.111-mRNA-1_frag_3	○
PPA10261	○
PPA07487	○
ppa_stranded_DN25029_c0_g1_i2	○
ppa_stranded_DN29515_c0_g1_i3	○
PPA02816	○
PPA35597	○
PPA37579	○
Iso_D.11132.1	○
PPA09429	○
PPA39396	○
ppa_stranded_DN22058_c0_g1_i1	○
PPA28994	○
PPA44051	○
PPA36465	○
PPA10207	○
PPA18124	○
PPA00805	○
PPA01667	○
ppa_stranded_DN31555_c2_g2_i2	○
PPA37713	○
PPA06128	○
ppa_stranded_DN19940_c0_g2_i1	○
ppa_stranded_DN30915_c1_g1_i6	○
PPA38661	○
PPA06225	○
PPA35300	○
ppa_stranded_DN29123_c0_g2_i1	○
ppa_stranded_DN20138_c0_g1_i1	○
ppa_stranded_DN27957_c0_g4_i1	○
ppa_stranded_DN29797_c1_g1_i2	○
ppa_stranded_DN28512_c1_g1_i1	○
PPA09931	○
ppa_stranded_DN30975_c0_g1_i5	○
PPA02602	○
Contig71-snapTAU.8	○
PPA05313	○
Contig142-snapTAU.32	○
PPA11098	○
ppa_stranded_DN19105_c0_g2_i1	○
ppa_stranded_DN31577_c4_g1_i3	○
PPA22055	○
PPA20099	○
ppa_stranded_DN30730_c1_g1_i2	○
ppa_stranded_DN28842_c0_g1_i1	○
PPA22351	○
ppa_stranded_DN25263_c0_g1_i1	○
ppa_stranded_DN29068_c0_g1_i2	○
PPA14559	○
ppa_stranded_DN29373_c2_g2_i5	○
PPA23548	○
PPA23307	○
ppa_stranded_DN29842_c0_g2_i1	○
PPA38679	○
PPA31525	○
PPA20102	○
ppa_stranded_DN23062_c0_g1_i1	○
PPA07031	○
Iso_D.13439.1	○
PPA25469	○
PPA16587	○
Contig91-snapTAU.16	○
ppa_stranded_DN9296_c0_g1_i1	○
PPA14507	○
PPA42987	○
Iso_D.9256.1	○
PPA45935	○
PPA38520	○
PPA42225	○
PPA28000	○
PPA22651	○
PPA18789	○
ppa_stranded_DN30517_c0_g1_i1	○
ppa_stranded_DN33145_c0_g1_i1	○
PPA20038	○
ppa_stranded_DN9165_c0_g2_i1	○
PPA08043	○
ppa_stranded_DN23516_c0_g2_i1	○
PPA11872	○
ppa_stranded_DN4426_c0_g1_i1	○
PPA33535	○
ppa_stranded_DN23533_c0_g1_i2	○
ppa_stranded_DN26493_c1_g1_i1	○
ppa_stranded_DN26429_c0_g2_i2	○
PPA34872	○
ppa_stranded_DN26523_c0_g2_i9	○
ppa_stranded_DN26523_c0_g2_i10	○
PPA34873	○
ppa_stranded_DN26523_c0_g2_i4	○
ppa_stranded_DN25465_c0_g2_i1	○
ppa_stranded_DN26523_c0_g2_i7	○
ppa_stranded_DN30676_c2_g1_i1	○
PPA38631	○
PPA08879	○
ppa_stranded_DN20908_c0_g3_i1	○
PPA40227	○
PPA25352	○
ppa_stranded_DN25369_c0_g1_i2	○
ppa_stranded_DN24037_c0_g2_i1	○
ppa_stranded_DN25999_c0_g2_i2	○
ppa_stranded_DN25120_c0_g1_i1	○
ppa_stranded_DN7636_c0_g1_i1	○
PPA05774	○
PPA09996	○
PPA35270	○
PPA22574	○
PPA40528	○
PPA36244	○
PPA41960	○
Contig42-snapTAU.77	○
ppa_stranded_DN29012_c0_g1_i1	○
ppa_stranded_DN27632_c0_g1_i2	○
PPA40621	○
PPA35269	○
PPA26906	○
ppa_stranded_DN25669_c0_g1_i2	○
PPA24250	○
PPA23817	○
Iso_D.10133.1	○
PPA10854	○
ppa_stranded_DN31384_c1_g1_i1	○
ppa_stranded_DN28643_c2_g1_i2	○
PPA14684	○
PPA14691	○
PPA16098	○
ppa_stranded_DN28477_c0_g2_i1	○
ppa_stranded_DN26326_c0_g1_i1	○
PPA16104	○
PPA40609	○
Contig42-snapTAU.20	○
PPA42489	○
PPA36173	○
PPA18460	○
Iso_D.5784.1	○
PPA42406	○
ppa_stranded_DN25431_c0_g1_i1	○
ppa_stranded_DN29739_c0_g1_i1	○
PPA03146	○
PPA41140	○
ppa_stranded_DN15993_c0_g2_i1	○
Contig45-snapTAU.35	○
ppa_stranded_DN25649_c0_g1_i2	○
PPA34180	○
ppa_stranded_DN19803_c0_g1_i1	○
PPA36120	○
PPA02825	○
ppa_stranded_DN46154_c0_g1_i1	○
PPA10457	○
PPA23869	○
PPA22271	○
ppa_stranded_DN9285_c0_g1_i1	○
PPA35454	○
ppa_stranded_DN24307_c0_g1_i1	○
PPA41086	○
PPA41840	○
Contig35-snapTAU.242	○
ppa_stranded_DN24767_c0_g3_i1	○
ppa_stranded_DN25339_c0_g2_i1	○
Iso_D.9998.1	○
Contig10-snapTAU.71	○
PPA41380	○
PPA05791	○
PPA41764	○
Iso_D.10020.4	○
PPA27050	○
ppa_stranded_DN27796_c0_g1_i2	○
PPA06055	○
ppa_stranded_DN30276_c5_g10_i1	○
ppa_stranded_DN25339_c0_g1_i1	○
Contig7-snapTAU.60	○
Iso_D.10001.1	○
ppa_stranded_DN28325_c0_g2_i1	○
PPA35273	○
PPA08378	○
Iso_D.6086.1	○
PPA13040	○
ppa_stranded_DN28563_c4_g4_i1	○
ppa_stranded_DN20812_c0_g1_i2	○
PPA14680	○
PPA16433	○
Contig7-snapTAU.59	○
Iso_D.9235.1	○
PPA45321	○
PPA33291	○
PPA03138	○
Contig7-snapTAU.55	○
Contig91-snapTAU.72	○
PPA11529	○
PPA07876	○
Contig52-snapTAU.179	○
PPA12233	○
PPA06664	○
PPA40912	○
ppa_stranded_DN20806_c0_g1_i1	○
ppa_stranded_DN29232_c0_g2_i3	○
Contig7-snapTAU.68	○
PPA39996	○
PPA41113	○
PPA05773	○
PPA00460	○
ppa_stranded_DN30920_c0_g1_i3	○
PPA24295	○
PPA26105	○
PPA04408	○
Contig11-snapTAU.104	○
PPA29358	○
PPA12275	○
PPA05869	○
PPA26564	○
ppa_stranded_DN45947_c0_g1_i1	○
PPA22148	○
Iso_D.2416.1	○
Contig7-snapTAU.70	○
PPA22371	○
PPA40531	○
Iso_D.10021.3	○
PPA07908	○
PPA05128	○
PPA37615	○
PPA32611	○
PPA38803	○
ppa_stranded_DN31550_c1_g2_i14	○
ppa_stranded_DN24944_c0_g1_i1	○
Contig39-snapTAU.178	○
Contig52-snapTAU.177	○
Contig12-snapTAU.208	○
PPA41101	○
PPA15603	○
ppa_stranded_DN35919_c0_g1_i1	○
ppa_stranded_DN28458_c0_g1_i2	○
PPA13325	○
PPA40662	○
PPA15266	○
ppa_stranded_DN46701_c0_g1_i1	○
ppa_stranded_DN19477_c0_g1_i1	○
PPA33927	○
ppa_stranded_DN30920_c0_g2_i1	○
PPA41987	○
PPA39243	○
PPA41106	○
ppa_stranded_DN27568_c0_g2_i1	○
PPA41861	○
PPA03959	○
PPA09214	○
PPA42968	○
PPA08032	○
ppa_stranded_DN20685_c0_g1_i1	○
PPA06488	○
PPA03256	○
ppa_stranded_DN28583_c0_g1_i1	○
PPA36617	○
ppa_stranded_DN14854_c0_g1_i1	○
ppa_stranded_DN29578_c1_g1_i1	○
PPA04369	○
PPA03765	○
PPA19170	○
PPA39175	○
PPA00662	○
ppa_stranded_DN30734_c0_g1_i1	○
ppa_stranded_DN31026_c1_g2_i3	○
ppa_stranded_DN31160_c0_g4_i2	○
PPA26160	○
PPA36798	○
PPA38026	○
ppa_stranded_DN26323_c0_g1_i3	○
ppa_stranded_DN25223_c0_g2_i1	○
Iso_D.12093.1	○
PPA23680	○
Iso_D.12093.3	○
ppa_stranded_DN26900_c0_g1_i1	○
ppa_stranded_DN17459_c0_g1_i1	○
PPA19674	○
PPA42026	○
PPA26346	○
PPA37754	○
PPA36653	○
PPA35839	○
PPA00880	○
PPA08248	○
PPA07979	○
PPA29187	○
PPA00672	○
PPA28934	○
PPA09615	○
ppa_stranded_DN12397_c0_g1_i1	○
PPA00367	○
Contig32-snapTAU.61	○
PPA13175	○
PPA37218	○
ppa_stranded_DN31484_c0_g1_i10	○
PPA39192	○
ppa_stranded_DN26031_c0_g1_i1	○
ppa_stranded_DN30629_c0_g2_i1	○
ppa_stranded_DN31277_c0_g1_i6	○
ppa_stranded_DN24697_c0_g3_i1	○
ppa_stranded_DN31403_c0_g1_i5	○
PPA18997	○
ppa_stranded_DN27060_c0_g2_i1	○
PPA07603	○
ppa_stranded_DN23499_c0_g1_i1	○
PPA00243	○
PPA02603	○
PPA10849	○
PPA14219	○
isototal.1633.1	○
ppa_stranded_DN31245_c0_g2_i3	○
Iso_D.5261.1	○
PPA42562	○
ppa_stranded_DN21986_c0_g1_i2	○
PPA22725	○
ppa_stranded_DN31580_c3_g3_i2	○
ppa_stranded_DN31319_c0_g4_i1	○
isopolya.3652.1	○
ppa_stranded_DN26958_c0_g1_i1	○
PPA43108	○
Iso_D.10711.1	○
ppa_stranded_DN8320_c0_g1_i1	○
PPA15518	○
PPA34522	○
ppa_stranded_DN18705_c0_g1_i1	○
PPA10850	○
PPA28809	○
ppa_stranded_DN29371_c0_g1_i1	○
Iso_D.9255.1	○
PPA22986	○
ppa_stranded_DN31427_c1_g1_i1	○
ppa_stranded_DN26743_c0_g2_i1	○
PPA15762	○
PPA45466	○
PPA17043	○
ppa_stranded_DN23236_c0_g3_i1	○
ppa_stranded_DN25523_c0_g2_i2	○
PPA38016	○
PPA34943	○
PPA39928	○
PPA35945	○
PPA06890	○
PPA13193	○
PPA27086	○
ppa_stranded_DN24710_c0_g1_i2	○
PPA35779	○
ppa_stranded_DN27663_c0_g1_i7	○
ppa_stranded_DN16198_c0_g1_i1	○
PPA25752	○
PPA25753	○
PPA15472	○
ppa_stranded_DN28548_c0_g2_i1	○
PPA41751	○
PPA41762	○
PPA11638	○
PPA17486	○
PPA11385	○
PPA46063	○
ppa_stranded_DN26068_c0_g1_i2	○
PPA41848	○
Iso_D.9899.1	○
PPA41244	○
PPA27477	○
PPA45778	○
PPA34198	○
PPA40784	○
Iso_D.9845.1	○
Contig80-snapTAU.30	○
PPA02220	○
PPA25766	○
PPA20893	○
PPA45368	○
PPA01059	○
PPA41730	○
ppa_stranded_DN25821_c0_g1_i1	○
Iso_D.9898.1	○
Iso_D.13672.1	○
ppa_stranded_DN31558_c2_g2_i1	○
ppa_stranded_DN31138_c6_g2_i1	○
PPA40638	○
PPA41722	○
PPA29536	○
PPA16916	○
PPA05778	○
PPA01636	○
PPA02115	○
PPA01637	○
ppa_stranded_DN26752_c0_g1_i2	○
PPA21501	○
PPA42707	○
PPA36803	○
ppa_stranded_DN31138_c9_g3_i1	○
Contig32-snapTAU.41	○
PPA24284	○
PPA20869	○
PPA11389	○
ppa_stranded_DN31138_c10_g1_i7	○
PPA06164	○
PPA17530	○
PPA29349	○
PPA07067	○
PPA05592	○
ppa_stranded_DN6908_c0_g1_i1	○
PPA28993	○
ppa_stranded_DN29652_c0_g3_i1	○
PPA02739	○
PPA26611	○
PPA24139	○
PPA16727	○
ppa_stranded_DN26710_c0_g1_i4	○
PPA12815	○
PPA09668	○
PPA39159	○
PPA15833	○
ppa_stranded_DN30593_c2_g3_i4	○
PPA12928	○
PPA35955	○
PPA25982	○
ppa_stranded_DN24953_c0_g2_i2	○
ppa_stranded_DN24600_c0_g1_i1	○
PPA28828	○
PPA05678	○
ppa_stranded_DN9614_c0_g1_i1	○
PPA29535	○
PPA29259	○
PPA00044	○
isopolya.2239.2	○
PPA20178	○
PPA02933	○
ppa_stranded_DN31097_c0_g1_i2	○
PPA37911	○
ppa_stranded_DN20477_c0_g1_i1	○
PPA18552	○
PPA27145	○
PPA02348	○
PPA01915	○
ppa_stranded_DN30173_c1_g2_i2	○
UMM-S283-12.6-mRNA-1_frag	○
PPA19885	○
ppa_stranded_DN30033_c0_g1_i3	○
ppa_stranded_DN28543_c0_g1_i4	○
PPA23537	○
Iso_D.9618.1	○
ppa_stranded_DN19065_c0_g1_i1	○
PPA24552	○
PPA42074	○
ppa_stranded_DN30555_c1_g1_i7	○
PPA02161	○
PPA39291	○
PPA35662	○
PPA09525	○
ppa_stranded_DN23445_c0_g1_i2	○
ppa_stranded_DN26025_c1_g3_i1	○
ppa_stranded_DN26025_c1_g1_i1	○
PPA07843	○
PPA09523	○
PPA25111	○
PPA03844	○
PPA03427	○
ppa_stranded_DN24554_c0_g1_i3	○
PPA07974	○
ppa_stranded_DN39939_c0_g1_i1	○
PPA11882	○
PPA10577	○
PPA01046	○
PPA27860	○
PPA10474	○
PPA34546	○
PPA18364	○
Iso_D.6308.2	○
PPA17287	○
ppa_stranded_DN28075_c0_g1_i3	○
PPA13566	○
Contig46-snapTAU.11	○
ppa_stranded_DN29054_c0_g1_i1	○
ppa_stranded_DN26837_c0_g1_i1	○
PPA03014	○
ppa_stranded_DN28039_c0_g1_i3	○
PPA25952	○
PPA06893	○
PPA03953	○
ppa_stranded_DN28224_c0_g1_i3	○
ppa_stranded_DN28659_c0_g1_i3	○
isototal.6787.1	○
PPA39222	○
ppa_stranded_DN26155_c0_g1_i2	○
ppa_stranded_DN24896_c0_g1_i1	○
ppa_stranded_DN27492_c0_g2_i2	○
PPA11666	○
PPA37678	○
PPA15921	○
Iso_D.13694.1	○
PPA17286	○
PPA00534	○
PPA17867	○
ppa_stranded_DN18268_c0_g1_i1	○
PPA39834	○
PPA06585	○
PPA06626	○
PPA45689	○
PPA21741	○
PPA41330	○
ppa_stranded_DN40784_c0_g1_i1	○
PPA18452	○
ppa_stranded_DN27564_c0_g2_i1	○
PPA05332	○
PPA09083	○
PPA36981	○
PPA34128	○
ppa_stranded_DN31508_c1_g1_i5	○
PPA03384	○
PPA35558	○
PPA40572	○
PPA02028	○
ppa_stranded_DN4008_c0_g2_i1	○
Iso_D.10899.2	○
ppa_stranded_DN40724_c0_g1_i1	○
ppa_stranded_DN43829_c0_g1_i1	○
PPA08667	○
PPA04748	○
ppa_stranded_DN29395_c0_g1_i1	○
PPA24835	○
PPA40346	○
ppa_stranded_DN29858_c0_g1_i1	○
PPA40624	○
ppa_stranded_DN12373_c0_g1_i1	○
PPA01899	○
ppa_stranded_DN31313_c0_g1_i1	○
ppa_stranded_DN31313_c0_g1_i2	○
ppa_stranded_DN31696_c2_g6_i1	○
ppa_stranded_DN28512_c1_g2_i4	○
ppa_stranded_DN31415_c0_g2_i1	○
ppa_stranded_DN31174_c0_g6_i3	○
PPA30761	○
ppa_stranded_DN4501_c0_g1_i1	○
PPA16270	○
ppa_stranded_DN4294_c0_g2_i1	○
ppa_stranded_DN30235_c8_g1_i1	○
ppa_stranded_DN11330_c0_g1_i1	○
ppa_stranded_DN9868_c0_g1_i1	○
PPA29555	○
PPA04978	○
Iso_D.12564.2	○
PPA24037	○
PPA36392	○
ppa_stranded_DN31503_c0_g2_i7	○
Contig5-snapTAU.85	○
PPA24148	○
ppa_stranded_DN24943_c0_g2_i1	○
PPA27414	○
PPA19410	○
Iso_D.11474.2	○
PPA14293	○
ppa_stranded_DN20243_c0_g3_i1	○
PPA29879	○
PPA39127	○
PPA15663	○
PPA05268	○
PPA42742	○
PPA18735	○
PPA38339	○
PPA07347	○
PPA36934	○
PPA36227	○
PPA42811	○
PPA30940	○
PPA21145	○
ppa_stranded_DN40101_c0_g1_i1	○
PPA36151	○
PPA36412	○
ppa_stranded_DN13621_c0_g1_i1	○
ppa_stranded_DN25058_c0_g1_i1	○
PPA23683	○
PPA36432	○
PPA09938	○
ppa_stranded_DN23691_c0_g1_i1	○
PPA42808	○
ppa_stranded_DN21942_c0_g1_i1	○
UMM-S435-2.111-mRNA-1_frag_2	○
PPA42881	○
PPA34904	○
PPA01396	○
Iso_D.10821.1	○
PPA25816	○
ppa_stranded_DN29075_c4_g1_i1	○
ppa_stranded_DN28947_c0_g2_i2	○
PPA36493	○
PPA10989	○
Iso_D.6305.1	○
PPA34913	○
Iso_D.4384.4	○
ppa_stranded_DN23878_c0_g1_i1	○
PPA25975	○
ppa_stranded_DN21170_c0_g1_i1	○
PPA20445	○
ppa_stranded_DN30752_c0_g1_i2	○
PPA25958	○
PPA04973	○
PPA36168	○
PPA36346	○
ppa_stranded_DN9940_c0_g2_i1	○
ppa_stranded_DN28250_c0_g2_i4	○
PPA05209	○
PPA34753	○
ppa_stranded_DN18281_c0_g1_i1	○
PPA01432	○
PPA33779	○
ppa_stranded_DN25335_c0_g1_i2	○
ppa_stranded_DN25799_c1_g2_i2	○
PPA36488	○
ppa_stranded_DN48811_c0_g1_i1	○
PPA25024	○
PPA07783	○
PPA26955	○
PPA24659	○
PPA42593	○
PPA37331	○
PPA27236	○
PPA00397	○
ppa_stranded_DN26206_c0_g1_i2	○
PPA34407	○
ppa_stranded_DN31058_c0_g3_i1	○
ppa_stranded_DN27456_c0_g2_i2	○
PPA46378	○
PPA04120	○
PPA05440	○
PPA00520	○
ppa_stranded_DN31066_c1_g1_i8	○
PPA17420	○
PPA25953	○
PPA42545	○
PPA05433	○
ppa_stranded_DN5984_c0_g1_i1	○
PPA25294	○
PPA34748	○
PPA20236	○
PPA39859	○
PPA20492	○
PPA45031	○
PPA26451	○
ppa_stranded_DN30518_c0_g1_i6	○
PPA12850	○
PPA31140	○
PPA42920	○
PPA34749	○
PPA36406	○
PPA22436	○
PPA06793	○
ppa_stranded_DN31462_c1_g3_i13	○
PPA20988	○
ppa_stranded_DN29929_c0_g4_i4	○
PPA29051	○
ppa_stranded_DN31156_c2_g1_i5	○
PPA00021	○
PPA40011	○
PPA36490	○
ppa_stranded_DN9482_c0_g2_i1	○
ppa_stranded_DN17760_c0_g2_i1	○
PPA33816	○
PPA43613	○
PPA21802	○
PPA38554	○
ppa_stranded_DN20232_c0_g1_i1	○
PPA08618	○
PPA17967	○
ppa_stranded_DN40365_c0_g1_i1	○
PPA04069	○
ppa_stranded_DN34653_c0_g1_i1	○
PPA40204	○
PPA37846	○
PPA42631	○
ppa_stranded_DN25502_c0_g3_i1	○
PPA36481	○
Iso_D.1861.1	○
PPA19587	○
ppa_stranded_DN23063_c0_g1_i3	○
ppa_stranded_DN25964_c0_g1_i2	○
PPA35988	○
PPA36827	○
PPA15293	○
PPA22397	○
ppa_stranded_DN28854_c0_g1_i1	○
PPA18059	○
PPA04029	○
PPA36922	○
PPA18494	○
ppa_stranded_DN16364_c0_g1_i1	○
PPA14216	○
Contig52-snap.120	○
ppa_stranded_DN28769_c0_g1_i2	○
ppa_stranded_DN31157_c1_g1_i5	○
PPA35471	○
ppa_stranded_DN31157_c1_g4_i5	○
PPA00215	○
ppa_stranded_DN27959_c3_g1_i1	○
ppa_stranded_DN21809_c0_g1_i1	○
UMM-S421-0.7-mRNA-1_frag	○
PPA01431	○
PPA10572	○
PPA41332	○
PPA12065	○
ppa_stranded_DN23346_c0_g1_i5	○
PPA34492	○
PPA27992	○
PPA12256	○
PPA38109	○
Contig102-snapTAU.78	○
PPA42087	○
PPA41743	○
PPA43218	○
PPA11665	○
ppa_stranded_DN19033_c0_g1_i2	○
PPA10413	○
PPA21852	○
PPA39979	○
PPA18493	○
ppa_stranded_DN30265_c2_g1_i6	○
PPA37833	○
PPA25380	○
PPA11624	○
PPA29480	○
PPA20653	○
ppa_stranded_DN27247_c0_g1_i2	○
PPA26446	○
ppa_stranded_DN30265_c2_g1_i5	○
PPA31037	○
PPA27426	○
PPA42377	○
PPA08250	○
ppa_stranded_DN27457_c0_g1_i2	○
PPA42165	○
PPA41031	○
PPA28362	○
PPA41502	○
PPA20729	○
ppa_stranded_DN25535_c0_g2_i1	○
PPA22669	○
PPA15567	○
PPA33100	○
PPA41515	○
PPA19538	○
PPA40630	○
PPA39215	○
ppa_stranded_DN15579_c0_g1_i1	○
PPA41641	○
PPA16907	○
PPA10170	○
PPA09444	○
PPA11714	○
isopolya.8083.2	○
PPA44743	○
PPA42148	○
PPA36895	○
PPA20402	○
PPA34717	○
PPA37944	○
PPA33608	○
PPA40397	○
PPA35997	○
PPA33664	○
PPA23967	○
ppa_stranded_DN26425_c0_g2_i1	○
Contig26-snapTAU.159	○
PPA21011	○
PPA39305	○
ppa_stranded_DN27576_c0_g1_i4	○
PPA17529	○
PPA13368	○
PPA36492	○
PPA09877	○
PPA03128	○
UMM-S2840-3.23-mRNA-1_part0	○
ppa_stranded_DN28495_c0_g1_i1	○
ppa_stranded_DN30105_c0_g1_i1	○
PPA18011	○
ppa_stranded_DN23059_c0_g1_i1	○
ppa_stranded_DN30167_c0_g1_i1	○
PPA42727	○
PPA03207	○
PPA10205	○
Contig6-snapTAU.169	○
PPA13116	○
PPA40296	○
PPA02836	○
PPA24410	○
PPA17037	○
ppa_stranded_DN29711_c0_g2_i2	○
PPA16478	○
ppa_stranded_DN41544_c0_g1_i1	○
ppa_stranded_DN24065_c0_g2_i1	○
ppa_stranded_DN18328_c0_g2_i1	○
PPA39141	○
PPA00804	○
PPA37651	○
PPA11423	○
ppa_stranded_DN31433_c3_g7_i3	○
Contig19-snapTAU.287	○
PPA14193	○
ppa_stranded_DN23135_c0_g2_i1	○
ppa_stranded_DN29398_c0_g1_i2	○
PPA26499	○
PPA14007	○
PPA13592	○
PPA39794	○
PPA31757	○
PPA41849	○
PPA23951	○
PPA34521	○
ppa_stranded_DN12719_c0_g2_i1	○
ppa_stranded_DN28825_c0_g2_i1	○
PPA41824	○
PPA00122	○
ppa_stranded_DN25492_c0_g3_i2	○
PPA23744	○
PPA39767	○
PPA26246	○
PPA39247	○
PPA25673	○
ppa_stranded_DN20512_c0_g1_i2	○
ppa_stranded_DN23720_c0_g1_i2	○
ppa_stranded_DN29519_c1_g1_i1	○
ppa_stranded_DN31291_c3_g5_i5	○
Iso_D.1590.1	○
ppa_stranded_DN28083_c0_g1_i4	○
ppa_stranded_DN28328_c1_g1_i1	○
PPA04333	○
PPA34289	○
ppa_stranded_DN27477_c0_g1_i1	○
ppa_stranded_DN16831_c0_g1_i1	○
PPA36944	○
PPA21718	○
Iso_D.6227.1	○
PPA10010	○
ppa_stranded_DN30149_c0_g1_i4	○
Iso_D.224.1	○
ppa_stranded_DN30573_c0_g1_i2	○
Iso_D.223.8	○
PPA21991	○
ppa_stranded_DN25758_c0_g1_i1	○
ppa_stranded_DN29180_c0_g1_i2	○
ppa_stranded_DN9008_c0_g1_i1	○
ppa_stranded_DN30926_c0_g3_i15	○
Iso_D.10131.1	○
ppa_stranded_DN30123_c0_g1_i5	○
PPA07019	○
PPA23795	○
PPA41108	○
PPA37960	○
ppa_stranded_DN18687_c0_g1_i1	○
PPA00898	○
ppa_stranded_DN18279_c0_g1_i1	○
PPA30526	○
Contig35-snapTAU.30	○
Contig58-snapTAU.64	○
ppa_stranded_DN9111_c0_g2_i1	○
PPA22191	○
PPA40913	○
PPA22915	○
ppa_stranded_DN13491_c0_g1_i1	○
ppa_stranded_DN26305_c0_g1_i1	○
PPA15738	○
PPA10777	○
ppa_stranded_DN25900_c0_g1_i1	○
PPA03767	○
PPA13063	○
PPA02785	○
PPA10555	○
PPA03821	○
PPA23779	○
PPA17279	○
PPA22060	○
PPA36339	○
PPA25312	○
PPA42366	○
PPA41660	○
ppa_stranded_DN26620_c0_g1_i2	○
PPA28522	○
PPA35183	○
PPA39427	○
Contig58-snapTAU.108	○
Iso_D.2531.1	○
ppa_stranded_DN31013_c0_g1_i1	○
Contig58-snapTAU.63	○
PPA23754	○
Contig34-snap.12	○
PPA40915	○
ppa_stranded_DN25212_c0_g2_i2	○
PPA42050	○
ppa_stranded_DN27585_c0_g1_i2	○
PPA09660	○
PPA02503	○
PPA37248	○
PPA39450	○
PPA01056	○
PPA39162	○
PPA37486	○
PPA34551	○
Contig24-snapTAU.241	○
PPA43669	○
Contig65-snapTAU.14	○
PPA42794	○
Contig20-snapTAU.112	○
ppa_stranded_DN20709_c0_g3_i1	○
PPA40952	○
PPA26308	○
ppa_stranded_DN30467_c0_g1_i7	○
ppa_stranded_DN21249_c0_g2_i1	○
PPA39849	○
PPA37936	○
Contig41-snapTAU.215	○
ppa_stranded_DN16620_c0_g1_i1	○
PPA08016	○
ppa_stranded_DN27542_c0_g1_i1	○
PPA08419	○
PPA37294	○
PPA40158	○
PPA08922	○
ppa_stranded_DN30678_c0_g1_i1	○
PPA39469	○
ppa_stranded_DN31415_c0_g5_i2	○
PPA05514	○
PPA32378	○
PPA42194	○
PPA18285	○
PPA09058	○
PPA18281	○
PPA07504	○
PPA19742	○
PPA35056	○
PPA34690	○
isototal.3483.2	○
PPA03726	○
ppa_stranded_DN31242_c2_g2_i8	○
ppa_stranded_DN26855_c0_g1_i2	○
UMM-S504-0.4-mRNA-1_frag	○
PPA26329	○
PPA27964	○
PPA38318	○
PPA38315	○
PPA20639	○
ppa_stranded_DN31284_c4_g1_i2	○
PPA38981	○
PPA04672	○
PPA41664	○
PPA42238	○
PPA03840	○
PPA38645	○

## Sheet: OPSIN_tBLASTn_Genome
#OPSIN_tBLASTn_PpaGenome
Query	Included in PSI-BLAST?	Location (El Paco genome)
AAD19664.1	○
AAF72891.1	○
AAH46288.1	○
ABD18366.1	○
ACB05672.1	○
ACC94181.1	○
ADY69533.1	○
AEB97414.1	○
AGI78913.1	○
AGL94564.1	○
AGL94565.1	○
AIG92841.1	○
AIG92842.1	○
AIM42981.1	○
AJD38849.1	○
AJD38891.1	○
AKF15494.1	○
AKI33355.1	○
AKQ63042.1	○
ALG36125.1	○
ALG92572.1	○
ALO02514.1	○
ALO02516.1	○
ANA75359.1	○
ANN75150.1	○
ANN75151.1	○
ANO39134.1	○
ANV21072.1	○
AOG12992.1	○
APB88019.1	○
APF30601.1	○
AWM72040.1	○
AWP04003.1	○
AWP07212.1	○
AWP17932.1	○
AWT24625.1	○
AWU78807.1	○
AWU78813.1	○
BAO01057.1	○
BAQ54711.1	○
BAQ54742.1	○
BAQ54757.1	○
BAQ54806.1	○
BAQ54826.1	○
BAQ54827.1	○
BAQ54845.1	○
BAQ54872.1	○
BAQ54881.1	○
BAQ54913.1	○
BAQ54937.1	○
BAR90770.1	○
BAR90773.1	○
BBA21101.1	○
BBI55004.1	○
BBI55008.1	○
Bispira_brunnea_SOAP_k45_C1159428|ORF1	○
CAB1335429.1	○
CAB1352891.1	○
CAB3381497.1	○
CAB3384851.1	○
CAB3401103.1	○
CAC36957.1	○
CAD20297.1	○
CAF96662.1	○
CAF99228.1	○
CAG05457.1	○
CAG11258.1	○
CAJ31946.1	○
CAO02487.1	○
CAP19988.1	○
CAX65666.1	○
CCP72252.1	○
CDJ82687.1	○
CDQ61147.1	○
CDS29647.1	○
CRK93701.1	○
CRL06422.1	○
CRL07535.1	○
DAC74053.1	○
DAniello2015_ops1_Holothuria_glaberrima	○
DAniello2015_ops1_Parastichopus_parvimensis	○
DAniello2015_ops4_Paracentrotus_lividus	○
DAniello2015_ops7_Harrimaniidae_spp	○
DAniello2015_ops7_Saccoglossus_kowalevskii	○
EDL24885.1	○
EDO36332.1	○
EHH19031.1	○
ELK06410.1	○
ELK08984.1	○
ELK09468.1	○
ELK36546.1	○
ELR45903.1	○
ELT99672.1	○
ELV12080.1	○
ELV13710.1	○
ELW47996.1	○
EMP26532.1	○
EMP35582.1	○
EPQ10710.1	○
EPQ11557.1	○
EPY76620.1	○
EPY84845.1	○
ERE90153.1	○
ERE90919.1	○
ERE91209.1	○
ERE91210.1	○
ETE65084.1	○
Euchone_cf_gloenoi_TRINITY_DN74633_c0_g1_i1|ORF1	○
GAU92871.1	○
GAU98081.1	○
GAU99981.1	○
GAV02126.1	○
GBL90222.1	○
GBM75955.1	○
GBN73798.1	○
GBN85963.1	○
GBP14164.1	○
GBP70393.1	○
GCB59860.1	○
GCB60004.1	○
GCB60205.1	○
GCB62341.1	○
GCB81450.1	○
GCC25174.1	○
GCC29533.1	○
GCF40539.1	○
GCF55582.1	○
HDB23524.1	○
JAB56256.1	○
JAC15687.1	○
JAG71747.1	○
JAJ08967.1	○
JAL73169.1	○
JAM48252.1	○
JAQ45917.1	○
JAQ54769.1	○
JAQ70788.1	○
JAR45428.1	○
JAR45429.1	○
JAR51611.1	○
JAR62785.1	○
JAR72607.1	○
JAR79968.1	○
JAR85840.1	○
JAR88791.1	○
JAT18453.1	○
JAT89025.1	○
KAA0200352.1	○
KAA0704320.1	○
KAA0704377.1	○
KAA0705180.1	○
KAA0707642.1	○
KAA0709370.1	○
KAA0716466.1	○
KAA0717144.1	○
KAA0717465.1	○
KAA0719344.1	○
KAA3672659.1	○
KAA8583921.1	○
KAA8584596.1	○
KAA8584651.1	○
KAA8592173.1	○
KAB0340030.1	○
KAB0366441.1	○
KAE8284542.1	○
KAE8736949.1	○
KAE9424103.1	○
KAF0022014.1	○
KAF0024990.1	○
KAF0034867.1	○
KAF0763140.1	○
KAF0766502.1	○
KAF0771088.1	○
KAF1375371.1	○
KAF1383800.1	○
KAF1391869.1	○
KAF2982848.1	○
KAF2984372.1	○
KAF3689275.1	○
KAF3690816.1	○
KAF3693483.1	○
KAF3694464.1	○
KAF3827694.1	○
KAF3828160.1	○
KAF3837304.1	○
KAF3851730.1	○
KAF4013454.1	○
KAF4019713.1	○
KAF4073419.1	○
KAF4106546.1	○
KAF4108611.1	○
KAF4524041.1	○
KAF4792105.1	○
KAF5306954.1	○
KAF5307326.1	○
KDR21127.1	○
KFB46118.1	○
KHJ85914.1	○
KHJ89813.1	○
KJH43103.1	○
KOF85525.1	○
KPP57708.1	○
KPP63696.1	○
KPP74530.1	○
KQK75334.1	○
KQK81800.1	○
KTF87460.1	○
KTG01410.1	○
KTG31699.1	○
KTG33249.1	○
KTG34267.1	○
KXJ14025.1	○
KYM79142.1	○
KYO38017.1	○
KYQ54362.1	○
MBY75083.1	○
MDE48078.1	○
MOS11268.1	○
MXQ81574.1	○
MXQ85732.1	○
NIG58720.1	○
NP_001009325.1	○
NP_001038152.1	○
NP_001076367.1	○
NP_001076378.1	○
NP_001081388.1	○
NP_001243006.1	○
NP_001265799.1	○
NP_001265982.1	○
NP_001279045.1	○
NP_001279357.1	○
NP_001279400.1	○
NP_001301089.1	○
NP_001305986.1	○
NP_501701.2	○
NWH40527.1	○
NWH40579.1	○
NWH96282.1	○
NWI62902.1	○
NWI93673.1	○
OAD60722.1	○
OCT59799.1	○
OCT76721.1	○
OCT97123.1	○
ODN00696.1	○
OPJ72929.1	○
OQV14162.1	○
OQV24427.1	○
OQV24737.1	○
OWF40989.1	○
OWF48482.1	○
OWK07541.1	○
OWK53710.1	○
OWK56994.1	○
OWK57165.1	○
OWK60101.1	○
OWK60471.1	○
OWK60515.1	○
OXB68168.1	○
OXB68591.1	○
OXB84836.1	○
OZF88073.1	○
PBC27415.1	○
PBC34007.1	○
pdb|3SN6|R	○
pdb|4DJH|A	○
pdb|4ZWJ|A	○
PFX23592.1	○
PFX23700.1	○
PFX29876.1	○
PIO40724.1	○
PKK31073.1	○
PKU38198.1	○
POI23135.1	○
PRD36569.1	○
Pseudopotamilla_reniformis_TRINITY_DN25937_c0_g1_i1|ORF6	○
PVD25364.1	○
PVD39445.1	○
QDR50942.1	○
QDZ59811.1	○
QDZ59819.1	○
RDD36795.1	○
RDD37320.1	○
RDD37336.1	○
RDD37364.1	○
RDD37925.1	○
RDD38507.1	○
RDD38928.1	○
RDD38936.1	○
RDD38993.1	○
RDD39076.1	○
RDD39077.1	○
RDD39647.1	○
RDD39864.1	○
RDD41659.1	○
RDD42337.1	○
RDD42730.1	○
RDD44736.1	○
RDD44798.1	○
RDD45206.1	○
RDD45440.1	○
RDD46539.1	○
RLU26676.1	○
RLW00807.1	○
RMB91174.1	○
RMC13754.1	○
ROL43730.1	○
ROL51743.1	○
ROL53761.1	○
ROT68877.1	○
RUS75699.1	○
RUS75702.1	○
RUS76535.1	○
RUS81779.1	○
RUS84727.1	○
RVE59795.1	○
RWS02230.1	○
RWS30918.1	○
RXM29788.1	○
RXM36745.1	○
RXM37003.1	○
RXN00958.1	○
RXN03795.1	○
RXN09622.1	○
RXN09673.1	○
RXN15290.1	○
RXN20734.1	○
RXN22307.1	○
RXN27851.1	○
SBP50041.1	○
SBQ90499.1	○
SBR42733.1	○
SOO56523.1	○
sp|P24603.1|OPSD_LOLFO	○
SVE93983.1	○
TEA39174.1	○
TFK00184.1	○
TFK05715.1	○
TKS78615.1	○
TMS04626.1	○
TMS35940.1	○
TNM86985.1	○
TNN68419.1	○
TNN73273.1	○
tr|A0A0F8AHE7|A0A0F8AHE7_LARCR	○
tr|A0A0F8AW52|A0A0F8AW52_LARCR	○
tr|A0A0R3W0U9|A0A0R3W0U9_TAEAS	○
tr|A0A182FT40|A0A182FT40_ANOAL	○
tr|A0A182QJY6|A0A182QJY6_9DIPT	○
tr|A0A183C6X6|A0A183C6X6_GLOPA	○
tr|A0A1A9WEB5|A0A1A9WEB5_9MUSC	○
tr|A0A1B0A754|A0A1B0A754_GLOPL	○
tr|A0A1B0BBA8|A0A1B0BBA8_9MUSC	○
tr|A0A1B0CP90|A0A1B0CP90_LUTLO	○
tr|A0A1B0DF04|A0A1B0DF04_PHLPP	○
tr|A0A1B0FNF0|A0A1B0FNF0_GLOMM	○
tr|A0A1I8CC11|A0A1I8CC11_9BILA	○
tr|A0A1I8CE61|A0A1I8CE61_9BILA	○
tr|A0A1I8HM96|A0A1I8HM96_9PLAT	○
tr|A0A1I8I7K6|A0A1I8I7K6_9PLAT	○
tr|A0A1I8JFR9|A0A1I8JFR9_9PLAT	○
tr|A0A1S4H6T7|A0A1S4H6T7_ANOGA	○
tr|A0A287BQI1|A0A287BQI1_PIG	○
tr|A0A2C9H894|A0A2C9H894_ANOQN	○
tr|A0A2K5ESR5|A0A2K5ESR5_AOTNA	○
tr|A0A2R7W1R7|A0A2R7W1R7_ONCFA	○
tr|A0A2U4AK64|A0A2U4AK64_TURTR	○
tr|A0A336LZ71|A0A336LZ71_CULSO	○
tr|A0A369RRH0|A0A369RRH0_9METZ	○
tr|A0A3B1J7Q1|A0A3B1J7Q1_ASTMX	○
tr|A0A3B1J7S1|A0A3B1J7S1_ASTMX	○
tr|A0A3B3QG80|A0A3B3QG80_9TELE	○
tr|A0A3B3WYH7|A0A3B3WYH7_9TELE	○
tr|A0A3B3ZH88|A0A3B3ZH88_9GOBI	○
tr|A0A3B3ZRS3|A0A3B3ZRS3_9GOBI	○
tr|A0A3B3ZRX8|A0A3B3ZRX8_9GOBI	○
tr|A0A3B4AWG7|A0A3B4AWG7_9GOBI	○
tr|A0A3B4B442|A0A3B4B442_9GOBI	○
tr|A0A3B4BVJ3|A0A3B4BVJ3_PYGNA	○
tr|A0A3B4DEQ9|A0A3B4DEQ9_PYGNA	○
tr|A0A3B4E6T6|A0A3B4E6T6_PYGNA	○
tr|A0A3B4E9I7|A0A3B4E9I7_PYGNA	○
tr|A0A3B4G6Q2|A0A3B4G6Q2_9CICH	○
tr|A0A3B4GMM8|A0A3B4GMM8_9CICH	○
tr|A0A3B4TF41|A0A3B4TF41_SERDU	○
tr|A0A3B4TM87|A0A3B4TM87_SERDU	○
tr|A0A3B4UFK3|A0A3B4UFK3_SERDU	○
tr|A0A3B4URJ1|A0A3B4URJ1_SERDU	○
tr|A0A3B4VIH7|A0A3B4VIH7_SERDU	○
tr|A0A3B4YJQ5|A0A3B4YJQ5_SERLL	○
tr|A0A3B4ZC00|A0A3B4ZC00_9TELE	○
tr|A0A3B4ZKE7|A0A3B4ZKE7_9TELE	○
tr|A0A3B5BBD5|A0A3B5BBD5_9TELE	○
tr|A0A3B5KPX3|A0A3B5KPX3_9TELE	○
tr|A0A3B5L1U6|A0A3B5L1U6_9TELE	○
tr|A0A3B5LCY6|A0A3B5LCY6_9TELE	○
tr|A0A3B5M8F8|A0A3B5M8F8_9TELE	○
tr|A0A3B5M9M6|A0A3B5M9M6_9TELE	○
tr|A0A3B5PUP4|A0A3B5PUP4_XIPMA	○
tr|A0A3P8TU36|A0A3P8TU36_AMPPE	○
tr|A0A3P8VXG5|A0A3P8VXG5_CYNSE	○
tr|A0A3P8Y6I3|A0A3P8Y6I3_ESOLU	○
tr|A0A3P8YQR2|A0A3P8YQR2_ESOLU	○
tr|A0A3P8YUL1|A0A3P8YUL1_ESOLU	○
tr|A0A3P8Z7G9|A0A3P8Z7G9_ESOLU	○
tr|A0A3P9ALS1|A0A3P9ALS1_ESOLU	○
tr|A0A3P9DHL0|A0A3P9DHL0_9CICH	○
tr|A0A3P9DLJ3|A0A3P9DLJ3_9CICH	○
tr|A0A3P9H4Y7|A0A3P9H4Y7_ORYLA	○
tr|A0A3P9IST3|A0A3P9IST3_ORYLA	○
tr|A0A3P9K8B4|A0A3P9K8B4_ORYLA	○
tr|A0A3P9MHY0|A0A3P9MHY0_ORYLA	○
tr|A0A3P9MRX3|A0A3P9MRX3_POERE	○
tr|A0A3P9NBG9|A0A3P9NBG9_POERE	○
tr|A0A3P9NDI9|A0A3P9NDI9_POERE	○
tr|A0A3P9NIF8|A0A3P9NIF8_POERE	○
tr|A0A3P9QIU0|A0A3P9QIU0_POERE	○
tr|A0A3Q0R1S8|A0A3Q0R1S8_AMPCI	○
tr|A0A3Q0R5J9|A0A3Q0R5J9_AMPCI	○
tr|A0A3Q0R5Q2|A0A3Q0R5Q2_AMPCI	○
tr|A0A3Q0SKQ6|A0A3Q0SKQ6_AMPCI	○
tr|A0A3Q1BDA9|A0A3Q1BDA9_AMPOC	○
tr|A0A3Q1C4T5|A0A3Q1C4T5_AMPOC	○
tr|A0A3Q1CC36|A0A3Q1CC36_AMPOC	○
tr|A0A3Q1CE25|A0A3Q1CE25_AMPOC	○
tr|A0A3Q1F4V7|A0A3Q1F4V7_9TELE	○
tr|A0A3Q1I4Y1|A0A3Q1I4Y1_ANATE	○
tr|A0A3Q1IIM4|A0A3Q1IIM4_ANATE	○
tr|A0A3Q1IJ86|A0A3Q1IJ86_ANATE	○
tr|A0A3Q1J8Y3|A0A3Q1J8Y3_ANATE	○
tr|A0A3Q2CF88|A0A3Q2CF88_CYPVA	○
tr|A0A3Q2GPU7|A0A3Q2GPU7_CYPVA	○
tr|A0A3Q2QTQ8|A0A3Q2QTQ8_FUNHE	○
tr|A0A3Q2QUB7|A0A3Q2QUB7_FUNHE	○
tr|A0A3Q2T025|A0A3Q2T025_FUNHE	○
tr|A0A3Q2TCU8|A0A3Q2TCU8_FUNHE	○
tr|A0A3Q2TZN3|A0A3Q2TZN3_CHICK	○
tr|A0A3Q2V280|A0A3Q2V280_HAPBU	○
tr|A0A3Q2Z7D0|A0A3Q2Z7D0_HIPCM	○
tr|A0A3Q3BFW7|A0A3Q3BFW7_KRYMA	○
tr|A0A3Q3CCC8|A0A3Q3CCC8_HAPBU	○
tr|A0A3Q3DGC2|A0A3Q3DGC2_HIPCM	○
tr|A0A3Q3EXQ0|A0A3Q3EXQ0_KRYMA	○
tr|A0A3Q3GPK7|A0A3Q3GPK7_9LABR	○
tr|A0A3Q3GTZ8|A0A3Q3GTZ8_9LABR	○
tr|A0A3Q3J228|A0A3Q3J228_MONAL	○
tr|A0A3Q3MAX5|A0A3Q3MAX5_9TELE	○
tr|A0A3Q3QVZ6|A0A3Q3QVZ6_MONAL	○
tr|A0A3Q3SHB7|A0A3Q3SHB7_9TELE	○
tr|A0A3Q3SZX7|A0A3Q3SZX7_9TELE	○
tr|A0A3Q3W6S3|A0A3Q3W6S3_MOLML	○
tr|A0A3Q3WBN3|A0A3Q3WBN3_MOLML	○
tr|A0A3Q3WM91|A0A3Q3WM91_MOLML	○
tr|A0A3Q3WRK5|A0A3Q3WRK5_MOLML	○
tr|A0A3Q3WSS5|A0A3Q3WSS5_MOLML	○
tr|A0A3Q3WXJ5|A0A3Q3WXJ5_MOLML	○
tr|A0A3Q3WXJ8|A0A3Q3WXJ8_MOLML	○
tr|A0A3Q3X026|A0A3Q3X026_MOLML	○
tr|A0A3Q3XKC7|A0A3Q3XKC7_MOLML	○
tr|A0A3Q4BAC2|A0A3Q4BAC2_MOLML	○
tr|A0A3Q4H1T1|A0A3Q4H1T1_NEOBR	○
tr|A0A3Q4HP51|A0A3Q4HP51_NEOBR	○
tr|A0A3Q4MSW6|A0A3Q4MSW6_NEOBR	○
tr|A0A443SGE3|A0A443SGE3_9ACAR	○
tr|A0A452E0N2|A0A452E0N2_CAPHI	○
tr|A0A452STF2|A0A452STF2_URSAM	○
tr|A0A494C1B2|A0A494C1B2_HUMAN	○
tr|A0A4W3JT60|A0A4W3JT60_CALMI	○
tr|A0A4W4F8R2|A0A4W4F8R2_ELEEL	○
tr|A0A4W4GJX0|A0A4W4GJX0_ELEEL	○
tr|A0A4W5JI75|A0A4W5JI75_9TELE	○
tr|A0A4W5M6M9|A0A4W5M6M9_9TELE	○
tr|A0A4W6EK21|A0A4W6EK21_LATCA	○
tr|A0A4X2K3N4|A0A4X2K3N4_VOMUR	○
tr|A0A4X2L8Q2|A0A4X2L8Q2_VOMUR	○
tr|A0A4Y0BJT3|A0A4Y0BJT3_ANOFN	○
tr|A0A5K3FUM5|A0A5K3FUM5_9CEST	○
tr|A0A5S6R0V8|A0A5S6R0V8_TRIMR	○
tr|A0A663E8V9|A0A663E8V9_AQUCH	○
tr|A0A663ECC7|A0A663ECC7_AQUCH	○
tr|A0A665UBJ8|A0A665UBJ8_ECHNA	○
tr|A0A665UVI8|A0A665UVI8_ECHNA	○
tr|A0A665WJJ4|A0A665WJJ4_ECHNA	○
tr|A0A665WSW2|A0A665WSW2_ECHNA	○
tr|A0A665WTN5|A0A665WTN5_ECHNA	○
tr|A0A667WYF5|A0A667WYF5_9TELE	○
tr|A0A667X2K8|A0A667X2K8_9TELE	○
tr|A0A667YTW5|A0A667YTW5_9TELE	○
tr|A0A669CN55|A0A669CN55_ORENI	○
tr|A0A669DEG8|A0A669DEG8_ORENI	○
tr|A0A669EH42|A0A669EH42_ORENI	○
tr|A0A671KFI1|A0A671KFI1_9TELE	○
tr|A0A671NF30|A0A671NF30_9TELE	○
tr|A0A671PML8|A0A671PML8_9TELE	○
tr|A0A671Q0S7|A0A671Q0S7_9TELE	○
tr|A0A671QR68|A0A671QR68_9TELE	○
tr|A0A671SQ09|A0A671SQ09_9TELE	○
tr|A0A671YYL1|A0A671YYL1_SPAAU	○
tr|A0A672F5D5|A0A672F5D5_SALFA	○
tr|A0A672F5G8|A0A672F5G8_SALFA	○
tr|A0A672FRJ0|A0A672FRJ0_SALFA	○
tr|A0A672G5R6|A0A672G5R6_SALFA	○
tr|A0A672JR65|A0A672JR65_SALFA	○
tr|A0A672KJ20|A0A672KJ20_SINGR	○
tr|A0A672MFQ8|A0A672MFQ8_SINGR	○
tr|A0A672NJ72|A0A672NJ72_SINGR	○
tr|A0A672QUS3|A0A672QUS3_SINGR	○
tr|A0A672RGP2|A0A672RGP2_SINGR	○
tr|A0A672SMW1|A0A672SMW1_SINGR	○
tr|A0A672U6G2|A0A672U6G2_STRHB	○
tr|A0A672YBW7|A0A672YBW7_9TELE	○
tr|A0A672ZGN5|A0A672ZGN5_9TELE	○
tr|A0A672ZHH4|A0A672ZHH4_9TELE	○
tr|A0A673ATP8|A0A673ATP8_9TELE	○
tr|A0A673CUA2|A0A673CUA2_9TELE	○
tr|A0A673HP12|A0A673HP12_9TELE	○
tr|A0A673MDF0|A0A673MDF0_9TELE	○
tr|A0A673SRW5|A0A673SRW5_SURSU	○
tr|A0A673UGS1|A0A673UGS1_SURSU	○
tr|A0A673X2S2|A0A673X2S2_SALTR	○
tr|A0A673X2T8|A0A673X2T8_SALTR	○
tr|A0A673YAP4|A0A673YAP4_SALTR	○
tr|A0A674GIH3|A0A674GIH3_TAEGU	○
tr|A0A674HYX6|A0A674HYX6_TERCA	○
tr|A0A674IAA7|A0A674IAA7_TERCA	○
tr|A0A674MKW9|A0A674MKW9_TAKRU	○
tr|A0A6D2X2A0|A0A6D2X2A0_TAKRU	○
tr|B3XZQ3|B3XZQ3_9GOBI	○
tr|F1PCF4|F1PCF4_CANLF	○
tr|F1Q8F2|F1Q8F2_DANRE	○
tr|F1QGX5|F1QGX5_DANRE	○
tr|F6UWU2|F6UWU2_XENTR	○
tr|F7BBH4|F7BBH4_MONDO	○
tr|F7E0B0|F7E0B0_ORNAN	○
tr|F8W5T4|F8W5T4_DANRE	○
tr|G1PJY3|G1PJY3_MYOLU	○
tr|G3NB48|G3NB48_GASAC	○
tr|G3NY68|G3NY68_GASAC	○
tr|G3PCB7|G3PCB7_GASAC	○
tr|G3UGP1|G3UGP1_LOXAF	○
tr|G3W700|G3W700_SARHA	○
tr|H0UV98|H0UV98_CAVPO	○
tr|H0XGM2|H0XGM2_OTOGA	○
tr|H2RZ91|H2RZ91_TAKRU	○
tr|H3B5M6|H3B5M6_LATCH	○
tr|H3CE93|H3CE93_TETNG	○
tr|H9GGD4|H9GGD4_ANOCA	○
tr|K1QHX9|K1QHX9_CRAGI	○
tr|K7FLL1|K7FLL1_PELSI	○
tr|S4RDR6|S4RDR6_PETMA	○
tr|T1HCC3|T1HCC3_RHOPR	○
tr|T1IG64|T1IG64_RHOPR	○
tr|U3JVC7|U3JVC7_FICAL	○
tr|W5K247|W5K247_ASTMX	○
tr|W5N430|W5N430_LEPOC	○
tr|W5NNM8|W5NNM8_LEPOC	○
tr|W5NQS1|W5NQS1_SHEEP	○
tr|W5P3U5|W5P3U5_SHEEP	○
tr|X1XJN7|X1XJN7_ACYPI	○
TRY56513.1	○
TRY57819.1	○
TRY64568.1	○
TRY76823.1	○
TRY84988.1	○
TRY84989.1	○
TRY91236.1	○
TRY92449.1	○
TRZ15983.1	○
TRZ17158.1	○
TRZ23247.1	○
TSK14880.1	○
TSM28183.1	○
TST85782.1	○
TWW56777.1	○
TWW66512.1	○
TWW73872.1	○
VCX13301.1	○
VDK54254.1	○
VDK86976.1	○
VDM57014.1	○
VDO76747.1	○
VDP69616.1	○
VEN55574.1	○
VFV35810.1	○
VTJ61577.1	○
VTJ62058.1	○
VVC32448.1	○
VVC43320.1	○
XP_001377369.2	○
XP_001503427.1	○
XP_001506416.1	○
XP_001629270.2	○
XP_001642086.1	○
XP_002068301.1	○
XP_002114830.1	○
XP_002422997.1	○
XP_002430487.1	○
XP_002590523.1	○
XP_002596283.1	○
XP_002600766.1	○
XP_002603809.1	○
XP_002605761.1	○
XP_002610318.1	○
XP_002611090.1	○
XP_002735539.1	○
XP_002934288.2	○
XP_002942846.2	○
XP_003218910.2	○
XP_003410445.2	○
XP_003437932.1	○
XP_003441802.2	○
XP_003458177.1	○
XP_003468046.1	○
XP_003691479.1	○
XP_003694478.1	○
XP_003754961.1	○
XP_003781729.1	○
XP_003791730.2	○
XP_003929508.1	○
XP_004368926.1	○
XP_004422461.1	○
XP_004481481.1	○
XP_004485348.1	○
XP_004575838.1	○
XP_004609088.1	○
XP_004616086.1	○
XP_004624624.1	○
XP_004640828.1	○
XP_004651252.1	○
XP_004657893.1	○
XP_004658682.1	○
XP_004681111.2	○
XP_004698363.1	○
XP_004867779.1	○
XP_005048932.1	○
XP_005094193.1	○
XP_005103692.1	○
XP_005348726.2	○
XP_005471491.1	○
XP_005612764.1	○
XP_005639327.1	○
XP_005998869.1	○
XP_006011391.1	○
XP_006013067.1	○
XP_006013787.1	○
XP_006112011.1	○
XP_006232065.1	○
XP_006625706.1	○
XP_006787046.1	○
XP_006866799.1	○
XP_006869378.1	○
XP_006875988.1	○
XP_006894549.1	○
XP_007229372.2	○
XP_007242656.2	○
XP_007258812.1	○
XP_007259954.2	○
XP_007429462.2	○
XP_007496057.1	○
XP_007530279.1	○
XP_007887760.1	○
XP_007891558.1	○
XP_007903011.1	○
XP_007938912.1	○
XP_007946034.1	○
XP_007954124.1	○
XP_007960894.1	○
XP_008052121.1	○
XP_008058289.1	○
XP_008059492.1	○
XP_008069793.1	○
XP_008109262.1	○
XP_008280197.1	○
XP_008298630.1	○
XP_008305373.1	○
XP_008306184.1	○
XP_008308170.1	○
XP_008319147.1	○
XP_008322888.1	○
XP_008491871.1	○
XP_008506656.1	○
XP_008548803.1	○
XP_008568538.1	○
XP_008642129.1	○
XP_008694349.1	○
XP_009045392.1	○
XP_009062294.1	○
XP_009065095.1	○
XP_009073084.1	○
XP_009074448.1	○
XP_009300470.1	○
XP_009464753.1	○
XP_009472973.1	○
XP_009684253.1	○
XP_009684278.1	○
XP_009875553.1	○
XP_009978467.1	○
XP_010000430.1	○
XP_010142035.1	○
XP_010155956.1	○
XP_010175021.2	○
XP_010188024.1	○
XP_010214152.1	○
XP_010214843.1	○
XP_010295871.1	○
XP_010769369.1	○
XP_010775951.1	○
XP_010837760.1	○
XP_010862161.2	○
XP_010862533.2	○
XP_010863977.1	○
XP_010868545.3	○
XP_010874558.2	○
XP_010888893.1	○
XP_010893792.2	○
XP_011313056.1	○
XP_011431889.1	○
XP_011447068.2	○
XP_011479687.1	○
XP_011484638.1	○
XP_011497767.1	○
XP_012214508.1	○
XP_012218063.1	○
XP_012369997.1	○
XP_012372369.2	○
XP_012533241.1	○
XP_012616405.1	○
XP_012625759.1	○
XP_012643469.1	○
XP_012657364.2	○
XP_012663513.1	○
XP_012667480.1	○
XP_012672463.1	○
XP_012681813.2	○
XP_012688455.1	○
XP_012720886.1	○
XP_012787928.1	○
XP_012887516.1	○
XP_012891115.1	○
XP_012943629.1	○
XP_012961233.1	○
XP_013026150.1	○
XP_013038712.1	○
XP_013061934.1	○
XP_013084162.1	○
XP_013191520.1	○
XP_013299557.1	○
XP_013361773.1	○
XP_013361776.1	○
XP_013382905.1	○
XP_013771884.1	○
XP_013773450.2	○
XP_013773454.1	○
XP_013773953.1	○
XP_013776075.1	○
XP_013787091.1	○
XP_013789125.2	○
XP_013859172.1	○
XP_013862168.1	○
XP_013862536.1	○
XP_013863035.1	○
XP_013867944.1	○
XP_013876254.1	○
XP_013918020.1	○
XP_013978747.1	○
XP_013984214.1	○
XP_014056280.1	○
XP_014056816.1	○
XP_014242340.1	○
XP_014400206.1	○
XP_014434224.1	○
XP_014481134.1	○
XP_014599364.1	○
XP_014729632.1	○
XP_014746151.1	○
XP_014824249.1	○
XP_015229746.1	○
XP_015238643.1	○
XP_015253985.1	○
XP_015258091.1	○
XP_015262103.1	○
XP_015375898.1	○
XP_015436523.1	○
XP_015520111.1	○
XP_015668005.2	○
XP_015673812.2	○
XP_015687986.1	○
XP_015790474.1	○
XP_015797420.1	○
XP_015828218.1	○
XP_015906103.1	○
XP_015917427.1	○
XP_015996841.1	○
XP_016041987.1	○
XP_016070221.1	○
XP_016100580.1	○
XP_016110729.1	○
XP_016124239.1	○
XP_016352941.1	○
XP_016422575.1	○
XP_016811538.1	○
XP_016872444.1	○
XP_017069836.1	○
XP_017131736.1	○
XP_017164322.1	○
XP_017269119.1	○
XP_017277906.1	○
XP_017290986.1	○
XP_017291705.1	○
XP_017318327.1	○
XP_017365120.1	○
XP_017446426.1	○
XP_017455474.1	○
XP_017466774.1	○
XP_017528699.1	○
XP_017540811.1	○
XP_017545889.1	○
XP_017558322.1	○
XP_017571373.1	○
XP_017679647.1	○
XP_017686292.1	○
XP_017775697.1	○
XP_017840559.1	○
XP_017884555.1	○
XP_017898137.1	○
XP_018096438.1	○
XP_018118453.1	○
XP_018320924.1	○
XP_018425334.1	○
XP_018425444.1	○
XP_018425865.1	○
XP_018531043.1	○
XP_018534620.1	○
XP_018603215.1	○
XP_018603510.1	○
XP_018605680.2	○
XP_018608561.2	○
XP_018613829.1	○
XP_018617945.1	○
XP_018784682.1	○
XP_018904368.1	○
XP_018909954.1	○
XP_018938048.1	○
XP_018947965.1	○
XP_018970094.1	○
XP_019127025.2	○
XP_019148807.1	○
XP_019273066.1	○
XP_019534270.1	○
XP_019637774.1	○
XP_019641792.1	○
XP_019645819.1	○
XP_019684650.1	○
XP_019722612.1	○
XP_019730147.1	○
XP_019742652.1	○
XP_019899173.2	○
XP_019908754.1	○
XP_019909891.1	○
XP_019939519.1	○
XP_020016924.1	○
XP_020282937.1	○
XP_020290576.1	○
XP_020304907.1	○
XP_020319596.1	○
XP_020326649.1	○
XP_020441855.1	○
XP_020444274.1	○
XP_020448645.1	○
XP_020457782.1	○
XP_020468827.1	○
XP_020471991.1	○
XP_020496497.1	○
XP_020603268.1	○
XP_020629279.1	○
XP_020639047.1	○
XP_020651413.1	○
XP_020666802.1	○
XP_020742916.1	○
XP_020773048.1	○
XP_020787644.1	○
XP_020797233.1	○
XP_020850383.1	○
XP_021003173.1	○
XP_021102425.1	○
XP_021139217.1	○
XP_021152970.1	○
XP_021199987.1	○
XP_021331932.1	○
XP_021398105.1	○
XP_021451289.1	○
XP_021457040.1	○
XP_021472296.1	○
XP_021481457.1	○
XP_021482091.1	○
XP_021491671.1	○
XP_021501095.1	○
XP_021527924.1	○
XP_021576073.1	○
XP_021915524.1	○
XP_021916810.1	○
XP_022091545.1	○
XP_022092807.1	○
XP_022095719.1	○
XP_022096856.1	○
XP_022164621.1	○
XP_022235936.1	○
XP_022248207.1	○
XP_022249116.1	○
XP_022273694.1	○
XP_022315064.1	○
XP_022318649.1	○
XP_022355335.1	○
XP_022422838.1	○
XP_022526048.1	○
XP_022537236.1	○
XP_022653392.1	○
XP_022828196.1	○
XP_022908054.1	○
XP_023149641.1	○
XP_023231425.1	○
XP_023232600.1	○
XP_023234236.1	○
XP_023245304.1	○
XP_023245478.1	○
XP_023264332.1	○
XP_023314486.1	○
XP_023386512.1	○
XP_023414389.1	○
XP_023587280.1	○
XP_023683280.1	○
XP_023866467.1	○
XP_023955551.1	○
XP_023955715.1	○
XP_024131452.1	○
XP_024155269.1	○
XP_024215512.1	○
XP_024250515.1	○
XP_024417179.1	○
XP_024591256.1	○
XP_024866567.1	○
XP_024866570.1	○
XP_024907589.1	○
XP_025099879.1	○
XP_025114680.1	○
XP_025192488.1	○
XP_025291230.1	○
XP_025773612.1	○
XP_025897221.1	○
XP_025898336.1	○
XP_025904006.1	○
XP_025951827.1	○
XP_025972600.1	○
XP_026076294.1	○
XP_026097804.1	○
XP_026131481.1	○
XP_026142821.1	○
XP_026153256.1	○
XP_026197526.1	○
XP_026199420.1	○
XP_026207403.1	○
XP_026212025.1	○
XP_026221681.1	○
XP_026223320.1	○
XP_026252813.1	○
XP_026279131.1	○
XP_026322916.1	○
XP_026322919.1	○
XP_026553643.1	○
XP_026674767.1	○
XP_026703798.1	○
XP_026703985.1	○
XP_026741548.1	○
XP_026771261.1	○
XP_026781717.2	○
XP_026781740.2	○
XP_026858487.1	○
XP_026869675.1	○
XP_026878493.1	○
XP_026879425.1	○
XP_026879840.1	○
XP_026881826.1	○
XP_026884085.1	○
XP_027010023.1	○
XP_027013909.1	○
XP_027016324.1	○
XP_027016378.1	○
XP_027016422.1	○
XP_027018874.1	○
XP_027030845.1	○
XP_027044349.1	○
XP_027200753.1	○
XP_027377327.1	○
XP_027492142.1	○
XP_027635772.1	○
XP_027635775.1	○
XP_027702179.1	○
XP_027702180.1	○
XP_027702181.1	○
XP_027751738.1	○
XP_027795799.1	○
XP_028312291.1	○
XP_028322486.1	○
XP_028331800.1	○
XP_028347975.1	○
XP_028347976.1	○
XP_028363566.1	○
XP_028368537.1	○
XP_028447399.1	○
XP_028595418.1	○
XP_028599832.1	○
XP_028599879.1	○
XP_028600254.1	○
XP_028648741.1	○
XP_028649220.1	○
XP_028652153.1	○
XP_028654801.1	○
XP_028663413.1	○
XP_028709905.1	○
XP_028809272.1	○
XP_028820855.1	○
XP_028822134.1	○
XP_028832494.1	○
XP_028837333.1	○
XP_028850200.1	○
XP_028850659.1	○
XP_028852432.1	○
XP_028852433.1	○
XP_028915702.1	○
XP_028916930.1	○
XP_028991160.1	○
XP_028997225.1	○
XP_029005130.1	○
XP_029008217.1	○
XP_029024087.1	○
XP_029048648.1	○
XP_029056380.1	○
XP_029110042.1	○
XP_029132455.1	○
XP_029139918.1	○
XP_029155951.1	○
XP_029166573.1	○
XP_029199859.1	○
XP_029296068.1	○
XP_029300356.1	○
XP_029310761.1	○
XP_029312568.1	○
XP_029316855.1	○
XP_029355889.1	○
XP_029367048.1	○
XP_029377612.1	○
XP_029443023.1	○
XP_029445919.1	○
XP_029469313.1	○
XP_029503957.1	○
XP_029508072.1	○
XP_029527803.1	○
XP_029560365.1	○
XP_029608843.1	○
XP_029640189.1	○
XP_029650125.1	○
XP_029691349.1	○
XP_029701123.1	○
XP_029709614.1	○
XP_029775147.1	○
XP_029775844.1	○
XP_029827617.1	○
XP_029852650.1	○
XP_029886893.1	○
XP_029907926.1	○
XP_029908955.1	○
XP_029916329.1	○
XP_029921156.1	○
XP_029927119.1	○
XP_029930773.1	○
XP_029934536.1	○
XP_029958302.1	○
XP_029960576.1	○
XP_029965122.1	○
XP_029966750.1	○
XP_029978187.1	○
XP_029987069.1	○
XP_029998655.1	○
XP_029999718.1	○
XP_030049949.1	○
XP_030056435.1	○
XP_030194950.1	○
XP_030195191.1	○
XP_030213007.1	○
XP_030238722.1	○
XP_030255671.1	○
XP_030259867.1	○
XP_030385462.1	○
XP_030578851.1	○
XP_030583072.1	○
XP_030594005.1	○
XP_030603586.1	○
XP_030608659.1	○
XP_030613321.1	○
XP_030623912.1	○
XP_030626764.1	○
XP_030628254.1	○
XP_030628797.1	○
XP_030630409.1	○
XP_030638766.1	○
XP_030638770.1	○
XP_030640546.1	○
XP_030648087.1	○
XP_030742373.1	○
XP_030756963.1	○
XP_030891534.1	○
XP_031133836.1	○
XP_031414719.1	○
XP_031426397.1	○
XP_031438693.1	○
XP_031605603.1	○
XP_031616171.1	○
XP_031619800.1	○
XP_031699390.1	○
XP_031711386.1	○
XP_031712403.1	○
XP_031731071.1	○
XP_031733200.1	○
XP_032063726.1	○
XP_032072396.1	○
XP_032077028.1	○
XP_032080481.1	○
XP_032080482.1	○
XP_032290909.1	○
XP_032300415.1	○
XP_032347529.1	○
XP_032347531.1	○
XP_032395929.1	○
XP_032513055.1	○
XP_032644535.1	○
XP_032649783.1	○
XP_032663552.1	○
XP_032874758.1	○
XP_032900198.1	○
XP_032905129.1	○
XP_032962655.1	○
XP_032986961.1	○
XP_033110882.1	○
XP_033182249.1	○
XP_033208961.1	○
XP_033226170.1	○
XP_033324580.1	○
XP_033474489.1	○
XP_033613815.1	○
XP_033729064.1	○
XP_033747547.1	○
XP_033747548.1	○
XP_033798712.1	○
XP_033798843.1	○
XP_033801768.1	○
XP_033805650.1	○
XP_033828783.1	○
XP_033844460.1	○
XP_033869620.2	○
XP_033881641.1	○
XP_033908839.2	○
XP_033975768.1	○
XP_033991188.1	○
XP_034019986.1	○
XP_034048746.1	○
XP_034064416.1	○
XP_034118460.1	○
XP_034153223.1	○
XP_034171727.1	○
XP_034356982.1	○
XP_034384373.1	○
XP_034397625.1	○
XP_034415220.1	○
XP_034467971.1	○
XP_034484111.1	○
XP_034488594.1	○
XP_034530956.1	○
XP_034545716.1	○
XP_034566015.1	○
XP_034776884.1	○
XP_034987849.1	○
XP_034993740.1	○
XP_035039851.1	○
XP_035122007.1	○
XP_035122009.1	○
XP_035122011.1	○
XP_035122012.1	○
XP_035193485.1	○
XP_035201029.1	○
XP_035246689.1	○
XP_035247445.1	○

## Sheet: CRY_PL_PSI-BLAST
#CRY_PL_PSI-BLAST
Output	Cel_Ortholog (El_Paco_V3)	Pfam protein domain
Iso_D.6301.1	aak-2_best	Protein kinase domain(PF00069)
PPA38553	aak-2_best	AMP-activated protein kinase, alpha subunit, autoinhibitory domain(PF21147), Protein kinase domain(PF00069), Adenylate sensor of SNF1-like protein kinase(PF16579)
ppa_stranded_DN30489_c3_g1_i2	aak-2_BRH	Protein kinase domain(PF00069), Adenylate sensor of SNF1-like protein kinase(PF16579), AMP-activated protein kinase, alpha subunit, autoinhibitory domain(PF21147)
PPA06877	abi-1_BRH	Variant SH3 domain(PF14604), Abl-interactor HHR(PF07815)
ppa_stranded_DN31334_c2_g4_i3	abl-1_best	Protein tyrosine and serine/threonine kinase(PF07714), SH2 domain(PF00017)
ppa_stranded_DN31685_c0_g6_i5	abl-1_best	Carbohydrate binding domain CBM49(PF09478), Protein tyrosine and serine/threonine kinase(PF07714)
PPA14951	abl-1_best	SH2 domain(PF00017), START domain(PF01852), Protein tyrosine and serine/threonine kinase(PF07714)
PPA33809	abl-1_best	Protein tyrosine and serine/threonine kinase(PF07714)
ppa_stranded_DN27750_c0_g1_i1	abl-1_BRH	Protein tyrosine and serine/threonine kinase(PF07714), F-actin binding(PF08919), SH2 domain(PF00017), SH3 domain(PF00018)
PPA11054	acp-2_best	Histidine phosphatase superfamily (branch 2)(PF00328)
ppa_stranded_DN26025_c1_g3_i1	acr-10_BRH	Neurotransmitter-gated ion-channel ligand binding domain(PF02931), Neurotransmitter-gated ion-channel transmembrane region(PF02932)
PPA00534	acr-11_best	Neurotransmitter-gated ion-channel transmembrane region(PF02932), Neurotransmitter-gated ion-channel ligand binding domain(PF02931)
Iso_D.13694.1	acr-11_BRH	Neurotransmitter-gated ion-channel ligand binding domain(PF02931), Neurotransmitter-gated ion-channel transmembrane region(PF02932)
PPA03844	acr-12_BRH	Neurotransmitter-gated ion-channel ligand binding domain(PF02931), Neurotransmitter-gated ion-channel transmembrane region(PF02932)
ppa_stranded_DN28659_c0_g1_i3	acr-14_BRH	Neurotransmitter-gated ion-channel ligand binding domain(PF02931), Neurotransmitter-gated ion-channel transmembrane region(PF02932)
PPA18364	acr-15_BRH	Neurotransmitter-gated ion-channel transmembrane region(PF02932), Neurotransmitter-gated ion-channel ligand binding domain(PF02931)
PPA34546	acr-16_BRH	Neurotransmitter-gated ion-channel transmembrane region(PF02932), Neurotransmitter-gated ion-channel ligand binding domain(PF02931)
PPA09525	acr-17_BRH	Neurotransmitter-gated ion-channel transmembrane region(PF02932), Neurotransmitter-gated ion-channel ligand binding domain(PF02931)
PPA09523	acr-18_BRH	Neurotransmitter-gated ion-channel transmembrane region(PF02932), Neurotransmitter-gated ion-channel ligand binding domain(PF02931)
PPA01046	acr-19_BRH	Neurotransmitter-gated ion-channel ligand binding domain(PF02931), Neurotransmitter-gated ion-channel transmembrane region(PF02932)
ppa_stranded_DN28039_c0_g1_i3	acr-2_BRH	Neurotransmitter-gated ion-channel transmembrane region(PF02932), Neurotransmitter-gated ion-channel ligand binding domain(PF02931)
ppa_stranded_DN39939_c0_g1_i1	acr-21_BRH	Neurotransmitter-gated ion-channel ligand binding domain(PF02931), Neurotransmitter-gated ion-channel transmembrane region(PF02932)
ppa_stranded_DN27492_c0_g2_i2	acr-24_BRH	Neurotransmitter-gated ion-channel transmembrane region(PF02932), Neurotransmitter-gated ion-channel ligand binding domain(PF02931)
isototal.6787.1	acr-25_BRH	Neurotransmitter-gated ion-channel transmembrane region(PF02932), Neurotransmitter-gated ion-channel ligand binding domain(PF02931)
PPA25111	acr-5_BRH	Neurotransmitter-gated ion-channel ligand binding domain(PF02931), Neurotransmitter-gated ion-channel transmembrane region(PF02932)
PPA27860	acr-6_BRH	Neurotransmitter-gated ion-channel ligand binding domain(PF02931), Neurotransmitter-gated ion-channel transmembrane region(PF02932)
ppa_stranded_DN26025_c1_g1_i1	acr-7_BRH	Neurotransmitter-gated ion-channel transmembrane region(PF02932), Neurotransmitter-gated ion-channel ligand binding domain(PF02931)
PPA03014	acr-8_BRH	Neurotransmitter-gated ion-channel transmembrane region(PF02932), Neurotransmitter-gated ion-channel ligand binding domain(PF02931)
PPA03427	acr-9_BRH	Neurotransmitter-gated ion-channel transmembrane region(PF02932), Neurotransmitter-gated ion-channel ligand binding domain(PF02931)
ppa_stranded_DN30035_c0_g1_i1	ada-2_BRH
ppa_stranded_DN31502_c0_g1_i2	adt-3_best	Thrombospondin type 1 domain(PF00090)
ppa_stranded_DN29139_c3_g1_i7	air-1_best	Protein kinase domain(PF00069)
ppa_stranded_DN31227_c1_g1_i3	air-1_best
PPA40079	air-1_best	Protein kinase domain(PF00069)
PPA21692	air-2_best	Protein kinase domain(PF00069)
ppa_stranded_DN4240_c0_g1_i1	air-2_BRH	Protein kinase domain(PF00069)
PPA08323	ajm-1_BRH
PPA18295	akt-1_BRH	PH domain(PF00169), Protein kinase C terminal domain(PF00433), Protein kinase domain(PF00069)
PPA11533	alp-1_BRH	LIM domain(PF00412)
PPA00903	ama-1_best
ppa_stranded_DN27248_c0_g2_i1	ama-1_BRH	RNA polymerase Rpb1, domain 7(PF04990), RNA polymerase Rpb1, domain 5(PF04998), RNA polymerase Rpb1, domain 2(PF00623), RNA polymerase Rpb1, domain 1(PF04997), RNA polymerase Rpb1, domain 6(PF04992), RNA polymerase Rpb1, domain 4(PF05000), RNA polymerase Rpb1, domain 3(PF04983)
ppa_stranded_DN27366_c0_g2_i2	amph-1_BRH	BAR domain(PF03114), Variant SH3 domain(PF14604)
PPA12825	amx-2_BRH	Flavin containing amine oxidoreductase(PF01593)
Contig22-snapTAU.253	anc-1_best
PPA29153	aptf-4_best	Transcription factor AP-2(PF03299)
PPA16719	ark-1_BRH	Protein tyrosine and serine/threonine kinase(PF07714)
PPA04048	atad-3_best
ppa_stranded_DN9777_c0_g2_i1	atad-3_BRH	ATPase family associated with various cellular activities (AAA)(PF00004), ATPase family AAA domain-containing protein 3, N-terminal(PF12037)
PPA09467	atp-2_best	ATP synthase alpha/beta family, beta-barrel domain(PF02874)
PPA28844	B0035.3_BRH	Macro domain(PF01661)
ppa_stranded_DN29114_c1_g4_i1	B0198.3a_BRH	Protein tyrosine and serine/threonine kinase(PF07714)
PPA08773	B0207.2_best
ppa_stranded_DN17671_c0_g2_i1	B0207.7_BRH	Protein kinase domain(PF00069)
ppa_stranded_DN23407_c0_g1_i1	B0218.5_best
ppa_stranded_DN31203_c0_g1_i4	B0252.1_BRH	Protein tyrosine and serine/threonine kinase(PF07714)
PPA17861	B0303.7a_BRH	SH3 domain(PF00018)
PPA20080	B0403.5_BRH
ppa_stranded_DN27769_c1_g2_i1	B0432.7a_BRH	CIP2A, N-terminal(PF21044)
ppa_stranded_DN31154_c1_g5_i6	bath-38_best	BTB/POZ domain(PF00651)
PPA19992	bath-38_best	BTB/POZ domain(PF00651), Chromo (CHRromatin Organisation MOdifier) domain(PF00385)
PPA09228	baz-2_best	Bromodomain associated(PF07524), PHD-finger(PF00628)
PPA06725	best-24_best	Bestrophin, RFP-TM, chloride channel(PF01062)
PPA07602	best-8_best	Bestrophin, RFP-TM, chloride channel(PF01062)
PPA09043	bet-2_BRH	Bromodomain(PF00439), Bromodomain extra-terminal - transcription regulation(PF17035)
Iso_D.14480.1	bli-1_best	Collagen triple helix repeat (20 copies)(PF01391)
PPA04978	blmp-1_BRH	PR domain zinc finger protein 2, PR domain(PF21549), Zinc finger, C2H2 type(PF00096)
PPA09160	bmk-1_BRH	Kinesin motor domain(PF00225)
ppa_stranded_DN31498_c0_g2_i1	bub-1_BRH	Protein kinase domain(PF00069)
PPA21964	C01C4.3b_BRH	Protein kinase domain(PF00069)
PPA39914	C01G6.5_BRH	FHA domain(PF00498)
PPA39348	C04A11.2_BRH
ppa_stranded_DN23187_c0_g1_i1	C06G3.6_best
ppa_stranded_DN25231_c0_g1_i1	C06G3.6_best	Zinc finger, ZZ type(PF00569)
ppa_stranded_DN26315_c0_g1_i2	C06G3.6_best	Zinc finger, ZZ type(PF00569)
ppa_stranded_DN29087_c0_g1_i4	C06G3.6_best	Zinc finger, ZZ type(PF00569)
PPA45824	C06G3.6_best	Zinc finger, ZZ type(PF00569)
ppa_stranded_DN23178_c0_g2_i1	C06G3.6_BRH	Zinc finger, ZZ type(PF00569)
Iso_D.13530.1	C08F8.6_BRH	Protein kinase domain(PF00069)
ppa_stranded_DN30468_c3_g2_i3	C14A4.13_BRH	Protein kinase domain(PF00069)
ppa_stranded_DN25756_c0_g1_i2	C16A11.2a_BRH	CCDC93 protein N-terminal domain(PF21673), CCDC93 coiled-coil domain(PF09762)
ppa_stranded_DN29605_c0_g1_i4	C16B8.2_BRH
ppa_stranded_DN29867_c1_g2_i3	C18C4.7a_BRH
ppa_stranded_DN31056_c1_g1_i7	C18E3.1_BRH
PPA39381	C18H7.4_best	Protein tyrosine and serine/threonine kinase(PF07714)
PPA39268	C18H7.4_BRH	Protein tyrosine and serine/threonine kinase(PF07714)
PPA09159	C18H9.3d_BRH	GYF domain(PF02213)
PPA25107	C24A1.3a_BRH	Ankyrin repeats (3 copies)(PF12796), Protein tyrosine and serine/threonine kinase(PF07714), Ankyrin repeat(PF00023)
Iso_D.8860.1	C24H11.1_best	Calcineurin-like phosphoesterase(PF00149)
Iso_D.8640.1	C25A8.5_best	SH2 domain(PF00017), Protein tyrosine and serine/threonine kinase(PF07714)
PPA02482	C25A8.5_best	Protein tyrosine and serine/threonine kinase(PF07714), SH2 domain(PF00017)
PPA22059	C25A8.5_best	Protein tyrosine and serine/threonine kinase(PF07714), SH2 domain(PF00017)
PPA39803	C25A8.5_best	Protein tyrosine and serine/threonine kinase(PF07714), SH2 domain(PF00017)
UMM-S50-33.7-mRNA-1_frag	C25A8.5_best	Protein tyrosine and serine/threonine kinase(PF07714)
PPA03463	C26G2.2a_BRH
PPA39260	C27D6.11_BRH	Protein kinase domain(PF00069)
ppa_stranded_DN31039_c3_g1_i4	C27D8.1_best
PPA07620	C27D8.1_best	Protein kinase domain(PF00069)
PPA19739	C27D8.1_best	Protein kinase domain(PF00069), FAD dependent oxidoreductase(PF01266)
PPA15419	C27D8.1_BRH	Protein kinase domain(PF00069)
PPA22782	C27H5.2a_BRH	TAR DNA-binding protein 43, N-terminal domain(PF18694)
PPA01436	C31G12.4b_best
PPA27870	C32E12.4_BRH	Basic region leucine zipper(PF07716)
ppa_stranded_DN29585_c0_g1_i10	C36E8.4_BRH	SH3 domain(PF00018)
PPA40177	C37A2.6_BRH	Ribosomal protein L11 methyltransferase (PrmA)(PF06325)
PPA32674	C38C3.4b_BRH	Protein kinase domain(PF00069)
ppa_stranded_DN22969_c0_g1_i1	C39H7.1_best	Protein kinase domain(PF00069)
PPA26341	C39H7.1_best	Protein kinase domain(PF00069)
PPA00698	C39H7.1_BRH	Protein kinase domain(PF00069)
PPA36689	C42C1.13b_best	Lysine methyltransferase(PF10294)
ppa_stranded_DN30990_c0_g1_i1	C42C1.13b_BRH	Lysine methyltransferase(PF10294)
PPA39890	C55B7.10_best	Protein kinase domain(PF00069)
PPA38748	C55B7.10_BRH	Protein kinase domain(PF00069)
ppa_stranded_DN29705_c0_g1_i1	C56C10.6_best	Protein kinase domain(PF00069)
PPA04097	C56C10.6_best	Protein kinase domain(PF00069)
PPA34481	C56C10.6_best	Protein kinase domain(PF00069)
PPA23671	C56E10.3a_BRH
ppa_stranded_DN23556_c0_g1_i3	cacn-1_BRH	Conserved mid region of cactin(PF10312), Cactus-binding C-terminus of cactin protein(PF09732)
ppa_stranded_DN50304_c0_g1_i1	cam-1_best	Protein tyrosine and serine/threonine kinase(PF07714)
ppa_stranded_DN16691_c0_g1_i1	cam-1_BRH	Immunoglobulin I-set domain(PF07679), Kringle domain(PF00051), Protein tyrosine and serine/threonine kinase(PF07714)
ppa_stranded_DN29248_c0_g1_i2	cbd-1_best	Chitin binding Peritrophin-A domain(PF01607)
Contig11-snapTAU.521	cbp-1_best	Histone acetylation protein(PF08214), Bromodomain(PF00439), KIX domain(PF02172), CREB-binding protein/p300, atypical RING domain(PF06001), TAZ zinc finger(PF02135), Zinc finger, ZZ type(PF00569)
PPA09639	ccb-1_best
ppa_stranded_DN27538_c0_g1_i5	cccp-1_BRH
ppa_stranded_DN31053_c0_g1_i2	ccep-290_BRH
PPA02801	ccf-1_best
PPA29854	cdap-2_BRH	Variant SH3 domain(PF07653), Variant SH3 domain(PF14604)
PPA38249	cdc-7_BRH	Protein kinase domain(PF00069)
PPA17205	cdk-1_BRH	Protein kinase domain(PF00069)
ppa_stranded_DN27403_c0_g1_i1	cdk-11.1_best	Protein kinase domain(PF00069)
PPA22808	cdk-11.1_BRH	Protein kinase domain(PF00069)
PPA02559	cdk-12_BRH	Protein kinase domain(PF00069)
ppa_stranded_DN27420_c0_g1_i1	cdk-2_best	Haspin like kinase domain(PF12330), Protein kinase domain(PF00069)
ppa_stranded_DN27420_c0_g1_i2	cdk-2_BRH	Protein kinase domain(PF00069), Haspin like kinase domain(PF12330)
PPA06995	cdk-4_BRH	Protein kinase domain(PF00069)
ppa_stranded_DN23218_c1_g1_i1	cdk-5_BRH	Protein kinase domain(PF00069)
ppa_stranded_DN22995_c0_g1_i1	cdk-7_BRH	Protein kinase domain(PF00069)
ppa_stranded_DN27740_c0_g1_i2	cdk-8_best	Protein kinase domain(PF00069)
isototal.1523.1	cdk-8_BRH	Protein kinase domain(PF00069)
ppa_stranded_DN26391_c0_g1_i4	cdk-9_BRH	Protein kinase domain(PF00069)
ppa_stranded_DN28260_c0_g1_i3	cdkl-1_BRH	Protein kinase domain(PF00069)
PPA12185	cec-4_BRH	Chromo (CHRromatin Organisation MOdifier) domain(PF00385)
PPA06121	cec-7_best	RNA binding activity-knot of a chromodomain(PF11717)
PPA15060	ceh-44_BRH	Homeodomain(PF00046), CUT domain(PF02376)
PPA37590	chc-1_best
PPA27249	chd-3_best	PHD-finger(PF00628)
PPA00271	chd-7_BRH	Helicase conserved C-terminal domain(PF00271), Chromo (CHRromatin Organisation MOdifier) domain(PF00385), SNF2-related domain(PF00176), BRK domain(PF07533)
PPA35560	che-10_BRH	Ciliary rootlet component, centrosome cohesion(PF15035)
PPA21807	chk-1_BRH	Protein kinase domain(PF00069)
ppa_stranded_DN4165_c0_g1_i1	chk-2_BRH	Protein kinase domain(PF00069), FHA domain(PF00498)
PPA09649	cids-2_BRH	CID domain(PF04818)
ppa_stranded_DN28147_c0_g1_i2	ckk-1_BRH	Protein kinase domain(PF00069)
PPA22164	clec-187_best	von Willebrand factor type A domain(PF13519), Lectin C-type domain(PF00059)
ppa_stranded_DN29455_c1_g1_i2	clip-1_BRH	CAP-Gly domain(PF01302)
PPA24150	cmk-1_BRH	Protein kinase domain(PF00069)
ppa_stranded_DN48430_c0_g1_i1	cng-1_BRH	Cyclic nucleotide-binding domain(PF00027), C-terminal leucine zipper domain of cyclic nucleotide-gated channels(PF16526)
PPA40358	cng-3_BRH	Ion transport protein(PF00520)
ppa_stranded_DN10065_c0_g2_i1	col-104_best	Collagen triple helix repeat (20 copies)(PF01391)
PPA00456	col-104_best	Nematode cuticle collagen N-terminal domain(PF01484), Collagen triple helix repeat (20 copies)(PF01391)
PPA21921	col-104_best	Collagen triple helix repeat (20 copies)(PF01391), Nematode cuticle collagen N-terminal domain(PF01484)
Iso_D.1763.1	col-107_best	Nematode cuticle collagen N-terminal domain(PF01484)
[truncated: 1,370 more rows]

## Sheet: CRY_PL_DELTA-BLAST
#CRY_PL_DELTA-BLAST
Output	Cel_Ortholog (El_Paco_V3)	Pfam protein domain
PPA29741	4R79.2a_BRH	Ras family(PF00071)
[truncated: 2,533 more rows]

## Sheet: CRY_PL_tBLASTn_Transcript
#CRY_PL_tBLASTn_PpaTranscript
[truncated: 348 more rows]

[truncated: 5 more sheets: CRY_PL_tBLASTn_Genome, LITE-1_PSI-BLAST, LITE-1_DELTA-BLAST, tBLASTn_Transcript, LITE-1_tBLASTn_Genome]
