# Supplementary material for: cGMP-dependent pathway and a GPCR kinase are required for photoresponse in the nematode Pristionchus pacificus
Source: PLoS Genet. 2024 Nov 14;20(11):e1011320. doi: 10.1371/journal.pgen.1011320 (PMC11563456; doi:10.1371/journal.pgen.1011320)
Supplement: S3 Table — (XLSX) [file pgen.1011320.s007.xlsx]

## Sheet: gur_GeneList
#gur_LIST
Cel_GeneName (WS292)	Cel_WormBase ID (WS292)	Ppa_Gene ID (El Paco V3)	Cel_Ortholog (El Paco V3)
egl-47(gur-1)	WBGene00001211	PPA01901	egl-47_BRH
lite-1(gur-2)	WBGene00001803	None	None
gur-3	WBGene00001804	None	None
gur-4	WBGene00001805	PPA24233	gur-4_BRH
		PPA24244	gur-4_best
		PPA39261	gur-4_best
		PPA39271	gur-4_best
		Contig12-snapTAU.108	gur-4_best
		Contig60-snapTAU.64	gur-4_best
		Iso_D.9973.1	gur-4_best
gur-5	WBGene00001806	PPA41529	gur-5_best
		Contig12-snapTAU.110	gur-5_best
		Iso_D.9974.1	gur-5_best
