# Supplementary material for: cGMP-dependent pathway and a GPCR kinase are required for photoresponse in the nematode Pristionchus pacificus
Source: PLoS Genet. 2024 Nov 14;20(11):e1011320. doi: 10.1371/journal.pgen.1011320 (PMC11563456; doi:10.1371/journal.pgen.1011320)
Supplement: S4 Table — (XLSX) [file pgen.1011320.s008.xlsx]

## Sheet: Strain list
P. pacificus WT
Strain Name	Reference
PS312	(Sommer et al., 1996) [22]
RSA076	(Morgan et al., 2012) [92]
P. pacificus mutant strains from previos studies
Strain Name	Genotype	Reference
RS2946	Ppa-tph-1(tu628)	(Okumura et al, 2017) [31]
RS2997	Ppa-unc-25(tu1005)	(Onodera et al, 2024) [61]
RS2998	Ppa-eat-4(tu1012)	(Onodera et al, 2024) [61]
RS2999	Ppa-eat-4(tu1011)	(Onodera et al, 2024) [61]
RS3011	Ppa-daf-19(tu1035)	(Moreno et al., 2017) [40]
RS3069	Ppa-tdc-1(tu1006)	(Onodera et al, 2024) [61]
RS3140	Ppa-osm-12(tu1099)	(Moreno et al., 2017) [40]
RS3150	Ppa-cat-2(tu1022)	(Onodera et al, 2024) [61]
RS3170	Ppa-osm-1(tu1129)	(Moreno et al., 2017) [40]
RS3177	Ppa-klp-20(tu1131)	(Moreno et al., 2017) [40]
RS3615	Ppa-che-3(tu1416)	(Moreno et al., 2017) [40]
P. pacificus EMS mutant (light unresponsive) strains in this paper
Strain Name	Genotype	Molecular lesion
MOK51	Ppa-daf-11(cbh37)	Intron12 splice donor site
MOK58	Ppa-daf-11(cbh44)	W663STOP
MOK102	Ppa-grk-2(cbh79)	G226E
MOK103	Ppa-grk-2(cbh80)	Intron21 splice acceptor site
MOK113	Ppa-daf-11(cbh87)	W994STOP
P. pacificus CRISPR mutant strains in this paper
Strain Name	Genotype	Indel	Molecular lesion
MOK59	Ppa-tax-2(cbh45)	4 bp deletion + 24 bp insertion	Frame shift
MOK60	Ppa-tax-2(cbh46)	35 bp deletion	Frame shift
MOK83	Ppa-daf-11(cbh60)	1 bp deletion + 12 bp insertion	Frame shift
MOK84	Ppa-daf-11(cbh61)	5 bp deletion + 13 bp insertion	Frame shift
MOK91	Ppa-tax-4(cbh68)	4 bp deletion	Frame shift
MOK121	Ppa-tax-2(cbh46), Ppa-tax-4(cbh68)
MOK144	Ppa-grk-2(cbh112)	4 bp deletion + 14 bp insertion	Frame shift
MOK150	Ppa-sro-1(cbh118)	16 bp deletion	Frame shift
MOK152	Ppa-sro-1(cbh120)	2 bp deletion + 33 bp insertion	Frame shift
MOK165	Ppa-grk-1(cbh126)	13 bp deletion	Frame shift
MOK168	Ppa-arr-1(cbh129)	5 bp deletion	Frame shift
MOK169	Ppa-odr-1(cbh130)	26 bp deletion + 46 bp insertion	Frame shift
MOK178	Ppa-odr-1(cbh134)	16 bp deletion	Frame shift
MOK179	Ppa-arr-1(cbh135)	20 bp deletion	Frame shift
MOK186	Ppa-grk-2(cbh141)	12 bp deletion	28E~31L (αN domain) deletion
MOK202	Ppa-gpa-3(cbh140),Ppa-goa-1(cbh144)	cbh140; 36 bp insertion, cbh144; 20 bp insertion	cbh140; STOP insertion, cbh144; Frame shift
MOK304	Ppa-pde-1(cbh190),Ppa-pde-2(cbh192),Ppa-pde-3(cbh194),Ppa-pde-5(cbh196)	cbh190; 35 bp insertion, cbh192; 8 bp deletion, cbh194; 28 bp insertion, cbh196; 7 bp deletion	cbh190; STOP insertion, cbh192; Frame shift, cbh194; Frame shift, cbh196; Frame shift
P. pacificus transgenic
Strain Name	Genotype	Reference
MOK133	Ex[Ppa-tax-2p::turboRFP, Ppa-egl-20p::GFP](excbh23)	This paper
MOK134	Ex[Ppa-tax-2p::turboRFP, Ppa-egl-20p::GFP] (excbh24)	This paper
MOK136	Ex[Ppa-tax-4p::GCaMP3::T2A::RFP](excbh26)	This paper
MOK261	Ex[Ppa-grk-2p;;GFP, Ppa-egl-20;;RFP](excbh51)	This paper
MOK285	Ex[Ppa-daf-11p::tetx::T2A::RFP, Ppa-egl-20p::RFP](excbh54)	This paper
C. elegans WT
Strain Name	Reference
N2	(Brenner, 1974) [70]
C. elegans mutant
Strain Name	Genotype	Reference
RB1194	Cel-grk-1(ok1239)	CGC
VC513	Cel-grk-2(gk268)	CGC
HA865	Cel-grk-2(rt97)	(Fukuto et al., 2004) [59]
TQ8245	Cel-lite-1(xu492)	(Zhang et al., 2020) [93]
Reference
92. Morgan K, McGaughran A, Villate L, Herrmann M, Witte H, Bartelmes G, et al. Multi locus analysis of Pristionchus pacificus on La Réunion Island reveals an evolutionary history shaped by multiple introductions, constrained dispersal events and rare out-crossing. Mol Ecol. 2012;21: 250–266. doi:10.1111/j.1365-294X.2011.05382.x
93. Zhang W, He F, Ronan EA, Liu H, Gong J, Liu J, et al. Regulation of photosensation by hydrogen peroxide and antioxidants in C. elegans. PLoS Genet. 2020;16: e1009257. doi:10.1371/journal.pgen.1009257

## Sheet: Gene name
Gene name	El_Paco_annotation_V3
Ppa-goa-1	ppa_stranded_DN30334_c2_g3_i1
Ppa-gpa-3	PPA09867
Ppa-pde-1	PPA24410
Ppa-pde-2	PPA40296
Ppa-pde-3	PPA22325
Ppa-pde-5	PPA13116
Ppa-daf-11	PPA14907
Ppa-odr-1	ppa_stranded_DN12843_c0_g1_i1
Ppa-tax-2	Iso_D.13604.2
Ppa-tax-4	PPA02388
Ppa-grk-1	PPA20686
Ppa-grk-2	PPA14518
Ppa-arr-1	ppa_stranded_DN27598_c1_g1_i2
Ppa-sro-1	PPA09152
Ppa-avr-14	PPA09668
