# Supplementary material for: cGMP-dependent pathway and a GPCR kinase are required for photoresponse in the nematode Pristionchus pacificus
Source: PLoS Genet. 2024 Nov 14;20(11):e1011320. doi: 10.1371/journal.pgen.1011320 (PMC11563456; doi:10.1371/journal.pgen.1011320)
Supplement: S5 Table — (XLSX) [file pgen.1011320.s009.xlsx]

## Sheet: Sheet1
Target sequnce of gRNA
Gene name	Sequnce (including PAM)
Ppa-goa-1	CTTCGTGCAATGACCAATCTCGG
Ppa-gpa-1	TCACGACAAAGGGTACTCGAAGG
Ppa-gpa-3	TGGGAGGACAACGATCAGAAAGG
Ppa-pde-1	ATTCTGCACCAACTCAACTCGGG
Ppa-pde-2	CCCAGGGATACAGGAATGTACCG
Ppa-pde-3	AAGGCTAGGAGCAACAGCGAGGG
Ppa-pde-5	AAAACGCCATCGATGGACGGAGG
Ppa-daf-11	CTCAGGCGTCAGTTTCCATGGGG
Ppa-odr-1	TGTCGGTGTGATCTGCTGTGCGG
Ppa-tax-2	CCACGTGAACAGCTGCGTATACT
Ppa-tax-4	CCACGCTCACTCTTACTACGATT
Ppa-grk-1	CCGCACTTCATGGAATGTCGCAG
Ppa-grk-2 (KO)	CCACGACGATTTGCAGTGTGCGG
Ppa-grk-2 (aN)	TGATCTCGAGGCCGTCCTCGCGG
Ppa-arr-1	TTATTGGCTGCATTTCGATATGG
Ppa-sro-1	CCTGTGGAGTCTGGTTCCATGGA
HMA for CRISPR mutants
Gene name	Forward primer	Reverse primer
Ppa-goa-1	TCAGGATCATTCATGAGAGTGG	TGGTGCCGTAAGGTAAGAATTT
Ppa-gpa-1	ATGTAACTACTCATGCAACCCG	CGCAGAGACGATAATATTGTTC
Ppa-gpa-3	AATGTCGACTTCCGGTGAGATC	ACTTGATCGTATTCCGAGATGG
Ppa-pde-1	TCGTACCAACTGAGATTCATCG	CTCATCCATATACGCCGTTTCC
Ppa-pde-2	GGGATTTATCAATCGATACCGG	AGATGAGATAGTATTCGGATGGAAG
Ppa-pde-3	AGAGGATTGCGAATCAAAGATG	GAAAACGCTCATCCAAAGAATC
Ppa-pde-5	TGAGCACAGTTAGGCTGCATG	GCAGAACAATGCACATACCCTGAG
Ppa-daf-11	TAGACTTTGTCTTGGCGCAG	CAGTCTATTGATTCCAAATCCG
Ppa-odr-1	TCGCCTGTGCATATTTCGATC	ACGTCACTGAATACGAAGATCC
Ppa-tax-2	CCTGTTCGTAGGCAAGCAATAAACAAC	GAATTTGCAGATCATCAATTCCGCTG
Ppa-tax-4	ATCCAAATTCGATGATTTCCAG	TGCTTTGATAAAATGCTATTCCC
Ppa-grk-1	TCAGGCGGTGGTCAGAAGAAGG	TTTGTGCTGGCTGCTCTTCTCG
Ppa-grk-2 (KO)	AAGCTACTCGAATATCGCGAGCG	AACGTCCCCTCACCTTGAGC
Ppa-grk-2 (aN)	CTCCTAATATGCGGGACTAGAGTG	AGGATTTGAGCGGGAATTTG
Ppa-arr-1	GCAGATGGAATGGTCTTGGTAG	ACAGACTCTGGCTACTTGACCTC
Ppa-sro-1	TCGTCTGGAGGTTCGTTGCAATC	ATTTGCTCGCCAACTGTGAATC
Sequence (amplification)
Gene name	Forward primer	Reverse primer
Ppa-goa-1	TCATCATCCTCTTCTTGTATCTCTCTC	TTCCACTCCACCAATAGAAACCCTC
Ppa-gpa-1	GCTCCATCTTAGACGTATTCG	GCGTCACAATACGAGATCTG
Ppa-gpa-3	CATTTCCATTGTCTTCTCTCGATG	CCTTTAGCAAGCCAAACTTCC
Ppa-pde-1	AATCTGAACGGTTTGCGTCTGTAG	AAAGAGAGCTGATTTCGCCAGAC
Ppa-pde-2	AGATTCGTCGTCTTTCTTCTCTTCC	GAATGAATTGGTTGTTCCTCGATG
Ppa-pde-3	GCCTACTCACGTAATCGTTTCC	CGCCAATTATCAATTTCATCTCACC
Ppa-pde-5	TTTCGCATACCAACCAGCTCAAG	TTGTCTTTGTATGACTTCGGCCCTC
Ppa-daf-11	CTGGCGGTGTGAAACGTATAG	GGAGCATAGTAGTGCAATTCTGC
Ppa-odr-1	AGAGACGATTACCCTTATGGC	TCTTCATGTTCTCGCTCATCAC
Ppa-tax-2	GTATTGCCTCATTGTCAGAGATTAGAGTGAC	CACTTTCTCACAGAGTAGTCCTTCCCTATC
Ppa-tax-4	TAATCATCATTCACTGGAACGCG	CCGACGTTACCTGAACGGAAAG
Ppa-grk-1	ATGGAGATCGAGAACATCGTCGC	TACTCTTTCCGATTGGTGGACCGG
Ppa-grk-2 (RH)	AAATTGAGAGAGAGAGAGGGACAGG	CGTTTCCGTCTTCTCGTACTCTTTG
Ppa-grk-2 (aN)	TAGTAGGCGCGTGAATTCTTCAGC	ATCGACAGGATTCTCGCGTCCGG
Ppa-arr-1	TTCACAGGCTTCTCTTCAGATTACG	GAAGTTGCTATTCTGGCTAAGTGC
Ppa-sro-1	TTCGAGATTGGATTGGCAACTGC	AGGAAGAATATGAGGAATGTCGCAG
Sequence (Read)
Gene name	Primer
Ppa-goa-1	TCATCATCCTCTTCTTGTATCTCTCTC
Ppa-gpa-1	GCTCCATCTTAGACGTATTCG
Ppa-gpa-3	CATTTCCATTGTCTTCTCTCGATG
Ppa-pde-1	AATCTGAACGGTTTGCGTCTGTAG
Ppa-pde-2	AGATTCGTCGTCTTTCTTCTCTTCC
Ppa-pde-3	GCCTACTCACGTAATCGTTTCC
Ppa-pde-5	TTTCGCATACCAACCAGCTCAAG
Ppa-daf-11	CTGGCGGTGTGAAACGTATAG
Ppa-odr-1	AGAGACGATTACCCTTATGGC
Ppa-tax-2	CTAATCCGTACGCTATTCGAGTCG
Ppa-tax-4	TCGGATACGTGGGTTTACGGAG
Ppa-grk-1	ATCAAGGCGCGCGAGAGTATG
Ppa-grk-2 (KO)	TTGCACACTCTCTCGCTTGAGC
Ppa-grk-2 (aN)	TGGAATGCCGTTGTTCGCTGCTG
Ppa-arr-1	TTCACAGGCTTCTCTTCAGATTACG
Ppa-sro-1	TTCGAGATTGGATTGGCAACTGC
Chromosomal mapping
Chromosome number (position)		Primer
	Forward, PS312 derived	GTACCTGGCCTTACCAGAAG
ChrX left (178525 bp)	Forward, RSA076 derived	TCGCCGTACCTGGCAT
	Reverse, common	ACATGAGCCAACAAGAAGC
	Forward, PS312 derived	CTGTTAGGGCCAAACCTATCATC
ChrX center (8523536 bp)	Forward, RSA076 derived	TCTGATCGACATCAGAGCATTC
	Reverse, common	CGGGTATATGACGGTCTTCGG
	Forward, PS312 derived	CCCCTTACAAGACGATGTTG
ChrX center (216933 bp)	Forward, RSA076 derived	CTAACTTGTTCCCCCTTAGAC
	Reverse, common	TTGTTCCGATGCTCATTGG
	Forward, PS312 derived	TGAGAGAGGGGGCTGAAATG
ChrI center (19786706 bp)	Forward, RSA076 derived	GTTACCAGTGAGAGAGGGAAGAG
	Reverse, common	TGCCTATTGTGTAGACAGGAGC
	Forward, PS312 derived	TAGCGCCGTAGTCCACC
ChrII left (1149130 bp)	Forward, RSA076 derived	AATTGCCCTAGCGCCTTA
	Reverse, common	ACCGTACTCGGGTTGAAGC
	Forward, PS312 derived	CCCTGTCCCACTCTTTCCTTC
ChrII center (11509893 bp)	Forward, RSA076 derived	CGATGGTATCCCCCCGATAC
	Reverse, common	TCGATCAACATAATCAGGTGCAGG
	Forward, PS312 derived	TCACCATCCCTACGATATGG
ChrII right (22897467 bp)	Forward, RSA076 derived	TTGGCTTCACCATCCCTC
	Reverse, common	ACTCCTCGATCACCATCAAC
	Forward, PS312 derived	GCTTTATCGCTTCCTTGAC
ChrIII left (444820 bp)	Forward, RSA076 derived	CACATTCTACATGCTTTCGTAC
	Reverse, common	ATTGAATTCTGGGCAGTTTC
	Forward, PS312 derived	GCGTATCAGTATATGAGCTGTG
ChrIII center (10480181 bp)	Forward, RSA076 derived	AATGTGATGGAAAGTCGTGC
	Reverse, common	CCGCCTAGATACATTCCTCTTGG
	Forward, PS312 derived	TCCGAATGATCTCATTCGAC
ChrIII right (21305708 bp)	Forward, RSA076 derived	GTTCTCATCCGAATGATAGTG
	Reverse, common	ACACAGAACAGCGATGAATC
	Forward, PS312 derived	CTCTTCCAATACGATACCAATAAC
ChrIV center (15324000 bp)	Forward, RSA076 derived	ATAAACCAACTCTTCCAATTTCTC
	Reverse, common	GGACATTCGATCACTTATCGATG
	Forward, PS312 derived	CAGCATCGTCCACTCATATG
ChrV left (51774 bp)	Forward, RSA076 derived	CTTGTCAATTCAGCATCGTTTC
	Reverse, common	TTATAGTTCACGCTGGGCTTCC
	Forward, PS312 derived	TGTATCTTAAGATGGATCTCGG
ChrV center (11818861 bp)	Forward, RSA076 derived	TTGTATCTTAAGATGGATCCAC
	Reverse, common	GATTAGAAGCAGGTCCACTAGATCG
	Forward, PS312 derived	CTTGTCAATTCAGCATCGTTTC
ChrV right (23843721 bp)	Forward, RSA076 derived	TCTCGTACAGATACAAATACACAAC
	Reverse, common	AAGGCTACAGGCAACGTCTG
