# Supplementary material for: cGMP-dependent pathway and a GPCR kinase are required for photoresponse in the nematode Pristionchus pacificus
Source: PLoS Genet. 2024 Nov 14;20(11):e1011320. doi: 10.1371/journal.pgen.1011320 (PMC11563456; doi:10.1371/journal.pgen.1011320)
Supplement: S6 Table — (XLSX) [file pgen.1011320.s010.xlsx]

## Sheet: Figure1A
	Intensity(logl/l0)	UV P. pacificus
	0	60	40	60	80	60	60	60	60	60	100
	0.33	60	60	100	100	40	100	60	80	60	60
	0.62	80	80	80	40	100	80	100	100	40	60
	0.81	100	40	80	60	100	80	100	100	40	100
	Intensity(logl/l0)	Blue P. pacificus
	1.15	40	60	80	20	60	60	40	60	100	40
	1.5	100	80	80	60	80	80	60	60	60	60
	1.78	80	60	100	40	80	100	100	80	100	60
	2.03	100	80	100	100	80	80	100	80	100	80
	Intensity(logl/l0)	Green P. pacificus
	1.3	40	40	40	0	60	20	40	60	60	40
	1.62	40	40	80	80	40	40	60	60	40	80
	1.9	60	40	80	40	40	60	80	60	20	60
	2.15	80	20	80	20	60	100	60	80	60	80
	Intensity(logl/l0)	UV C. elegans
	0	20	20	40	60	80	20	0	20	40	20
	0.33	40	0	80	40	60	40	40	60	0	20
	0.62	60	60	40	80	40	40	40	60	60	40
	0.81	20	60	60	40	20	0	60	80	40	60
	Intensity(logl/l0)	UV C. elegans
	1.15	20	60	60	20	40	40	40	60	40	60
	1.5	60	80	40	60	60	80	60	40	60	60
	1.78	40	60	80	80	40	80	80	80	40	20
	2.03	60	80	100	80	100	80	40	100	100	40
	Intensity(logl/l0)	UV C. elegans
	1.3	60	40	20	80	20	40	0	0	40	20
	1.62	40	60	0	20	20	0	40	60	60	20
	1.9	20	40	40	20	60	60	20	40	40	60
	2.15	60	60	60	0	80	40	0	60	40	60

## Sheet: Figure1B
	Intensity(logl/l0)	UV P. pacificus
	0.85	0	20	20	40	20	20	0	40	40	0
	1	80	60	40	20	20	60	40	60	60	80
	1.15	40	60	100	80	80	40	100	100	40	60
	1.41	100	60	100	100	80	80	80	60	100	100
	1.66	100	100	100	80	100	100	60	100	100	100
	Intensity(logl/l0)	Blue P. pacificus
	1.1	40	0	80	0	60	40	20	20	0	40
	1.35	20	40	100	40	40	100	40	20	20	60
	1.6	80	40	80	20	60	80	80	80	80	80
	1.81	80	80	80	60	100	40	80	100	100	60
	Intensity(logl/l0)	Green P. pacificus
	1.56	40	0	40	0	0	0	60	20	0	0
	1.67	0	0	0	0	20	40	60	80	20	60
	Intensity(logl/l0)	Red P. pacificus
	1.73	0	20	0	20	60	0	0	0	20	20
	1.97	40	20	0	0	60	0	20	20	0	0
	2.13	0	0	20	0	0	20	0	0	0	0
	Intensity(logl/l0)	UV C. elegans
	0.85	80	60	0	0	40	20	0	20	0	60
	1	0	80	0	20	0	60	40	40	20	0
	1.15	20	60	0	60	40	20	40	40	60	20
	1.41	60	20	20	40	40	90	20	20	20	20
	1.66	80	100	20	60	60	60	60	60	40	60
	Intensity(logl/l0)	Blue C. elegans
	1.1	80	0	40	40	20	40	0	20	40	0
	1.35	20	20	0	20	0	0	40	60	100	0
	1.6	80	0	100	20	20	20	60	40	0	40
	1.81	80	80	100	40	60	40	20	20	40	80
	Intensity(logl/l0)	Green C. elegans
	1.56	0	40	40	20	20	20	40	0	40	0
	1.67	0	60	20	20	40	20	20	20	0	60
	Intensity(logl/l0)	Red C. elegans
	1.73	0	20	0	0	60	40	0	20	0	40
	1.97	0	20	20	20	40	0	20	0	0	20
	2.13	0	20	20	20	40	20	0	20	0	0

## Sheet: Figure 2C
WT (n=9)	Ppa-sro-1 (cbh118, n=10)	Ppa-sro-1 (cbh120, n=10)
100	60	100
60	60	60
100	100	80
100	80	40
60	100	60
100	100	60
80	60	80
60	100	0
80	80	60
	80	80

## Sheet: Figure 3A
WT (n=25)	cbh37 (n=10)	cbh44 (n=10)	cbh79 (n=9)	cbh80 (n=9)	cbh87 (n=8)
100	0	80	0	0	0
60	0	60	20	0	0
100	80	60	40	0	0
80	0	20	0	0	0
80	60	60	20	20	0
60	0	20	60	20	0
100	20	40	20	0	0
40	40	60	0	0	20
60	0	0	20	0
100	0	40
40
100
100
80
40
100
100
100
60
100
60
100
20
40
60

## Sheet: Figure 3D
WT (n=31)	Ppa-goa-1, gpa-3 (n=10)	Ppa-pde-1, 2, 3, 5 (n=9)	Ppa-daf-11 (cbh60, n=8)	Ppa-daf-11 (cbh61, n=10)	Ppa-odr-1 (cbh130, n=10)	Ppa-odr-1 (cbh134, n=9)	Ppa-daf-11,odr-1 (cbh60,cbh130, n=9)	Ppa-tax-2 (cbh45, n=9)	Ppa-tax-2 (cbh46, n=10)	Ppa-tax-4 (cbh68, n=10)	Ppa-tax-2,4 (cbh46, cbh68, n=10)
80	80	40	60	0	40	40	60	60	40	20	40
100	100	20	20	0	20	0	0	20	0	20	40
40	100	60	0	0	0	0	40	40	0	20	40
60	80	20	40	40	0	20	0	20	60	0	40
80	60	60	20	80	0	0	0	20	40	0	20
100	80	20	40	20	0	60	0	20	40	20	40
80	40	20	0	0	20	40	0	40	20	20	20
80	100	100	20	0	20	0	0	0	0	20	40
40	100	60		0	0	0	0	0	0	0	0
80	100			0	40				0	20	20
100
100
100
80
60
80
100
80
80
60
0
60
80
80
80
40
100
60
100
100
60

## Sheet: Figure 4B
N2 (n=10)	Cel-grk-1 (RB1194, ok1239, n=10)	Cel-grk-2 (VC513, gk268, n=9)	Cel-grk-2 (HA865, rt97, n=7)	lite-1 (n=10)
60	100	40	60	0
100	100	80	100	0
100	100	80	100	40
100	100	20	60	100
100	100	80	80	0
80	80	60	60	60
100	60	80	20	20
100	40	100		40
60	80	80		60
60	100			60
80
80
80

## Sheet: Figure 4C
WT (n=28)	Ppa-grk-1 (cbh126, n=10)	Ppa-grk-2 (cbh112, n=10)	Ppa-grk-2 αN (cbh141, n=10)	Ppa-arr-1 (cbh129, n=10)	Ppa-arr-1 (cbh135, n=10)
60	80	20	40	100	100
20	100	40	0	60	60
80	60	20	40	80	40
60	80	0	20	20	100
80	100	20	40	40	80
100	80	20	40	60	60
20	0	0	0	60	20
60	100	0	40	80	20
80	100	0	40	80	60
80	100	40	40	40	80
80
100
100
60
60
80
80
100
100
80
60
100
60
100
100
0
80
40

## Sheet: Figure 5
WT (n=19)	Ppa-tph-1 (tu628,n=10)	Ppa-tdc-1 (tu1007, n=10)	Ppa-tdc-1 (tu1008, n=9)	Ppa-eat-4 (tu1010, n=9)	Ppa-eat-4 (tu1011, n=9)	Ppa-unc-25 (tu1005, n=10)	Ppa-cat-2 (tu1023, n=10)
80	80	40	80	0	0	40	60
100	60	100	80	80	40	80	80
40	60	20	100	40	20	60	40
60	40	80	60	40	0	100	60
80	100	20	40	60	40	0	40
80	80	100	60	60	0	20	40
80	60	100	100	20	0	40	100
100	40	60	80	20	20	20	100
100	100	20	80	0	0	0	100
60	80	100	40			20	60
60
40
80
100
40
20
60
100
60

## Sheet: Figure 6E
WT (n=20)	AM1,3,4,5,8::TeTx (n=20)
60	80
100	60
100	20
80	60
40	20
100	0
60	80
60	20
60	20
40	0
80	60
80	20
60	40
80	80
20	80
20	40
40	80
80	0
80	60
100	60

## Sheet: S2F
WT (n=26)	Ppa-daf-19 (tu1035, n=22)	Ppa-osm-1 (tu1129, n=21)	Ppa-osm-12 (tu1099, n=23)	Ppa-che-3 (tu1416, n=25)
100	0	0	0	0

[truncated: 1 more sheets: S2G]
