# Supplementary material for: cGMP-dependent pathway and a GPCR kinase are required for photoresponse in the nematode Pristionchus pacificus
Source: PLoS Genet. 2024 Nov 14;20(11):e1011320. doi: 10.1371/journal.pgen.1011320 (PMC11563456; doi:10.1371/journal.pgen.1011320)
Supplement: S1 Data — (FASTA) [file pgen.1011320.s011.fasta]

>caenorhabditis_remanei_prjna53967|CRE00185.1|Cre-lite-1
MKSPKLLAKKTMIAKILSSRNKWAICDRTLYPIYYLLLILGLNQSIRPNNSLLFRIYSWL
VFCLLLFTTIRKFNQIGVRPNGTRESAQEFFANPRSLITLCNALIMLSGLLASLQLYTLG
AKRLKPLKILCQFSLNVRSKEAERRQFMINTFLAVFSGILALTMAATYALSKWGYILYIV
GTPNLDTETIFCVLLDAYALFVSRAAISALAILFYQHCSVIRRSIKHLINEMVPQEQDEC
PLPETSIQKIHDCQISYQRIFNGKAVIEEYYSFVLFYSYGVCIPIFCFLMFVVMSSQSIC
WSEVVTIVIWIINAILVLLLFSLPAFMIHEDGDRLVASSFRMYHETFHEERDLTVLSQMT
FFTFQIHSTKLTLSACNYFYMDRSILLSLFSAILTYFLILWEFDIKNKPISGNYTLQP
>caenorhabditis_bovis_prjeb34497|CBOVI.g3106.t1
MIAKILAKRNVWAVCDKTQYPLYYMLLILGLNQSIRPNNPNLFRCYSWFVFFLLVFTTGR
KFHQIGVKPNGDRETIEEFFGNPRSLITLCNALLLLSGLLASSLLYNLGGKRLGPLKSLC
EMTLINRSKEHTKRHFAFNIFLAMFTGSLALIMAATYALSKWGYLVYIIGTPNLSSETIF
CVVLDSYALFISRCAISAAAILFYQHCSVIRRSIKHLINEMVPDEQEECPLPESAMQKIH
ECQKTYQKIANGKAVIEEYYSLALFYAYGVCIPIFCFLLFVAMSAKTICWSETLSISIWI
INAVVVLLLFSIPAFKIHEDGDRLLTTSFRMYHETFHEERDLTVLAQITFFVFQVHSTRL
TLSACNYFYMNRSILLSLFSSILTYFLILWEFDVKNKEDINLKNITSHFRFKV
>caenorhabditis_angaria_prjna51225|Cang_2012_03_13_01175.g15890.t2
MITKVFASRNKWKLCDRTLFPIYYLLLLLGLNQSIRPNYSLAYRFYSWFVFLLLLFTTIR
KFNQIGVKSNGDRETLEQFFANPLSLITLCNALMMMSGFLASSLLYTLGGKKLNPLKVLC
EMSISHRTAEAEKRQFIFNTFLAVFSAGLAFLMALTYALAKYGYIMKSMGTPNLSTETIY
CVMIDAYALFISRAAISALAILFYQHCSVIRRSIKHLIKEMVPEDQDE
>caenorhabditis_japonica_prjna12591|CJA09074.1|Cjp-gur-3
MFKWPLTIYNYATLAVLTAATIRRISQIKQKSSTSDEKDAAFHVLNPTFVLTLCHALLMF
SGLAAAFLLLKLQKERKKMYHVLDQGLGRNRSEEHDSHHFKLNKLFISISFSFAAALSFV
QIATKLKYLDLPDTPDLINRQLFFIILEGYVIFIASSCISLVAILFFQLCRILQFSISQL
IEEMVPKEKEECPLPEQSLQQIHDVQIHYQEISNAKLYIEQNFSFSLFYTYGCCIPLTCL
LGYMAFRNGSQADMAETLSVVIWLTNTMLALMLFSIPAFMIAEEGDKLLTASFKMYHETL
CEERDLLVLSQMSFLSFQMHATKLTLTAGNFFMMNRKIMISLFSAIFTYFLILVQFDAEK
ERAGECNNQSRVLIVQPPT
>caenorhabditis_remanei_prjna53967|CRE07397.1|Cre-gur-3
MTITASNTLEFKWTSPRSSRSSFRTTTDVDQKISIDMSNTYCDQVLGPLYSYMMVLGLNH
THSSARNTMFKWPLTIYNYATLAVLTAATIRRISQIKQKSVTNEEKDAAFHVLNPTFVLT
LCHALLMFSGLAAAFLLLKLQKQREKMYHVLDQGLGRNRNEEHDDHHFKLNKLFIGISFS
FAGALSFVQIATKLKYLDLPDTPDLINRKLYFVVLEGYVIFIASSCISLVAILFFQLCRI
LQFSIGQLIEEMVPKEKEECPLPEQSLQQIHDVQIHYQEISNAKLYIEQNFSFSLFYTYG
CCIPLTCLLGYIAFRNGIQADMAETFSVVIWLTNTMLALMLFSIPAFMIAEEGDKLLTAS
FKMYHETLCEERDLLVLSQMSFLSFQMHATKLTLTAGNFFMMNRKIMISLFSAIFTYFLI
LVQFDAEKERAGECNNQSRVLIVQPPM
>caenorhabditis_nigoni_prjna384657|Cni-lite-1.1|Cni-lite-1
MPSTSHSEVRHHLGLQQVVKGTMLTVFSRKITSPYRFTDSVSNEILDIKMLKSPKISAKK
TMIAKILSSRNKWAICDRTLYPIYYLLLILGLNQSIRPNNSLLFRIYSWLVFCLLLFTTV
RKFNQIGVRPNGTRETMQEFFANPRSLITLCNALIMMSGLLASLQLYTLGAKRLKPLKIL
CQFSLNVRSKEAERRQFIINTFLAVLSGVLALTMAATYALSKWGYILYIVGTPNLDTETI
FCVLLDSYALFVSRAAISALAILFYQHCSVIRRSIKHLINEMVPAEQDECPLPDASLQKI
HDCQISYQRIYNGKAVIEEYYSFVLFYSYGVCIPIFCFLMFVVMSSQSICWSEVVSIVIW
IINAILVLLLFSLPAFMIHEDGDRLVASSFRMYHETFHEERDLTVLSQMTFFTFQIHSTK
LTLSACNYFYMDRSILLSLFSAILTYFLILWEFDIKTRTIGGGDIGNHTLLP
>caenorhabditis_nigoni_prjna384657|Cni-gur-3.1|Cni-gur-3
MMVLGLNHTHSSARNTMFKWPLTIYNYATLAVLTAATIRRISQIKQKSSATSEEKDAAFH
VLNPTFVLTLCHALLMFSGLAAAFLLLKLQKQREKMYHIFIASSCISLVAILFFQLCRIL
QFSIGQLIEEMVPKEKEECPLPEQSLQQIHDVQIHYQEISNAKLYIEQNFSFSLFYTYGC
CIPLTCLLGYIAFRNGIQADMAETFSVVIWLTNTMLALMLFSIPAFMIAEEGDKLLTASF
KMYHETLCEERDLLVLSQMSFLSFQMHATKLTLTAGNFFMMNRKIMISLFSAIFTYFLIL
VQFDAEKERAGECNNQSRVLIVQPPM
>caenorhabditis_angaria_prjna51225|Cang_2012_03_13_01175.g15890.t1
MMSGFLASSLLYTLGGKKLNPLKVLCEMSISHRTAEAEKRQFIFNTFLAVFSAGLAFLMA
LTYALAKYGYIMKSMGTPNLSTETIYCVMIDAYALFISRAAISALAILFYQHCSVIRRSI
KHLIKEMVPEDQDE
>caenorhabditis_japonica_prjna12591|CJA14723b.1|Cjp-lite-1
MIARILSSRKKCTICDRTLYPIYYLLLILGLNQSIRQNNSWLFRIYSWFIFCLLVFTTFR
KFNQIGVRPDGSRESLVEFIANPRSLITLCNALIMFSGLLASCQLYNLGGRRLKPLKILC
QFSLNARSKESERRQFIINTFLAVFSAVLALIMAASYALSKWGYILYILGTPNLNTETIF
CVLLDSYALFVSRAAITAVAILFYQHCSVIRRSIKHLINEMLPKNQEECPLPEASLKKIH
DSQISYQMIFNGKTVIEDYYSFVLFYSYGVCIPIFCFLMFVVMSSQSICWSEILSIVIWI
INAFLVLLLFSIPAFMIHEDGDRLVAASFRMYHETFHEERDLTVLAQMSFFTFQIHSTKL
TLSACNYFYMDRSILLSLFSAILTYFLILWEFDIKNRNLGSAANHTLHS
>caenorhabditis_bovis_prjeb34497|CBOVI.g3006.t1
MALTASNTLEFKWTSPRSSRSSYRTDIDQKISIDMSNTYCDQVLGPLYSYMMILGLNHTH
SSARQTAWKWPLTIYNYVTLMLLTAATIRRILQIKQKAEGAEHDAAFHVLNPTFVLTLCH
ALLMFSGLAASYLLLELQKDRKKMYHVLDQGLGRNRDEKHDKKHFNLNKLFISISFLFAS
ALSAIQVCTKLKYIDLPDTPDLINKTLPFIILECYIIFIASSSISLLAILFFQLCRILQF
SIGKLIEEMVPKVKEECPLPEQSLQQIHDVQIHYQEISNAKLYIETKFSFPLFYSYGCCI
PLTCLLGYIAFRNGLQADMAETFSVMIWLINTMLALMLFSVPAFMIHEEGDKLLTASFKM
YYETLCEERDLLVLSQMSFLSFQMHATKLTLSAGHFFLMNRKILISLFSAIFTYFLILVQ
LDTEKERARGCQNQSNILIVQPPK
>caenorhabditis_japonica_prjna12591|CJA14723a.1|Cjp-lite-1
MIARILSSRKKCTICDRTLYPIYYLLLILGLNQSIRQNNSWLFRIYSWFIFCLLVSDAQR
KLSVILRSQSDVSLYCLQVFTTFRKFNQIGVRPDGSRESLVEFIANPRSLITLCNALIMF
SGLLASCQLYNLGGRRLKPLKILCQFSLNARSKESERRQFIINTFLAVFSAVLALIMAAS
YALSKWGYILYILGTPNLNTETIFCVLLDSYALFVSRAAITAVAILFYQHCSVIRRSIKH
LINEMLPKNQEECPLPEASLKKIHDSQISYQMIFNGKTVIEDYYSFVLFYSYGVCIPIFC
FLMFVVMSSQSICWSEILSIVIWIINAFLVLLLFSIPAFMIHEDGDRLVAASFRMYHETF
HEERDLTVLAQMSFFTFQIHSTKLTLSACNYFYMDRSILLSLFSAILTYFLILWEFDIKN
RNLGSAANHTLHS
>caenorhabditis_nigoni_prjna384657|Cni-gur-3.3|Cni-gur-3
MVPKEKEECPLPEQSLQQIHDVQIHYQEISNAKLYIEQNFSFSLFYTYGCCIPLTCLLGY
IAFRNGIQADMAETFSVVIWLTNTMLALMLFSIPAFMIAEEGDKLLTASFKMYHETLCEE
RDLLVLSQMSFLSFQMHATKLTLTAGNFFMMNRKIMISLFSAIFTYFLILVQFDAEKERA
GECNNQSRVLIVQPPM
>caenorhabditis_angaria_prjna51225|Cang_2012_03_13_01175.g15891.t1
MTSTHVCWTEVLSVVIWIINAILVLLLFSLPAFMIHEDGERLMAASFRMYHETFHEERDL
TVLSQMTFFTFQIHATKLTLSASNYFDMNRSIILSLFSAILTYFLILWEFDIKNKGRADG
GSLLVNNETTFF
>caenorhabditis_elegans_prjna13758|C14F11.3.1|lite-1
MPPPSSHSNIFHSTFKHTVKETMANAKKTMIAKILSSRNKWAICDRTLYPIYYLLLILGL
NQSIRPNNSLLFRIYSWLVFCLLLFTTLRKFNQVGVRPNGTRENLQEFFANPRSMITLCN
ALIMLSGLLASLQLYTLGAKRLKPLKILCQFSLNVRTKQAERRQFMINTFLAVFSGLLAL
TMAATYAMSKWGYILYIVGTPNLDTETIFCVLLDSYALFVSRAAISALAILFYQHCSVIR
RSIKHLINEMVPAEQDECPLPESSLQKIHDCQISYQRIFNGKAVIEEYYSFVLFYSYGVC
IPIFCFLMFVGMSAQSICWSEVVSIVIWIVNAILVLLLFSLPAFMINEDGDRLVASSFRM
YHETFHEERDLTVLSQMTFFTFQIHSTKLTLSACNYFYMDRSILLSLFSAILTYFLILWE
FDIKNNQSLQNIANHTIHT
>caenorhabditis_briggsae_prjna10731|CBG05007b.1|Cbr-lite-1
MPSTSHSAVCHHSGLQQIVKGTMLTAKKTMIAKILSSRNKWAICDRTLYPIYYLLLILGL
NQSIRPNNSLLFRIYSWLVFCLLLFTTVRKFNQIGVRPNGTRETMQEFFANPRSLITLCN
ALIMMSGLLASLQLYTLGAKRLKPLKILCQFSLNVRSKEAERRQFIINTFLAVLSGVLAL
TMAATYALSKWGYILYIVGTPNLDTETIFCVLLDSYALFVSRAAISALAILFYQHCSVIR
RSIKHLINEMVPAEQDECPLPDASLQKIHDCQISYQRIFNGKAVIEEYYSFVLFYSYGVC
IPIFCFLMFVVMSSQSNFQICWSEVVSIVIWIINAILVLLLFSLPAFMIHEDGDRLVASS
FRMYHETFHEERDLTVLSQMTFFTFQIHSTKLTLSACNYFYMDRSILLSLFSAILTYFLI
LWEFDIKNKTIGGGDIGNHTLLP
>caenorhabditis_nigoni_prjna384657|Cni-gur-3.2|Cni-gur-3
MFKWPLTIYNYATLAVLTAATIRRISQIKQKSSATSEEKDAAFHVLNPTFVLTLCHALLM
FSGLAAAFLLLKLQKQREKMYHIFIASSCISLVAILFFQLCRILQFSIGQLIEEMVPKEK
EECPLPEQSLQQIHDVQIHYQEISNAKLYIEQNFSFSLFYTYGCCIPLTCLLGYIAFRNG
IQADMAETFSVVIWLTNTMLALMLFSIPAFMIAEEGDKLLTASFKMYHETLCEERDLLVL
SQMSFLSFQMHATKLTLTAGNFFMMNRKIMISLFSAIFTYFLILVQFDAEKERAGECNNQ
SRVLIVQPPM
>caenorhabditis_briggsae_prjna10731|CBG05007a.1|Cbr-lite-1
MPSTSHSAVCHHSGLQQIVKGTMLTAKKTMIAKILSSRNKWAICDRTLYPIYYLLLILGL
NQSIRPNNSLLFRIYSWLVFCLLLFTTVRKFNQIGVRPNGTRETMQEFFANPRSLITLCN
ALIMMSGLLASLQLYTLGAKRLKPLKILCQFSLNVRSKEAERRQFIINTFLAVLSGVLAL
TMAATYALSKWGYILYIVGTPNLDTETIFCVLLDSYALFVSRAAISALAILFYQHCSVIR
RSIKHLINEMVPAEQDECPLPDASLQKIHDCQISYQRIFNGKAVIEEYYSFVLFYSYGVC
IPIFCFLMFVVMSSQSICWSEVVSIVIWIINAILVLLLFSLPAFMIHEDGDRLVASSFRM
YHETFHEERDLTVLSQMTFFTFQIHSTKLTLSACNYFYMDRSILLSLFSAILTYFLILWE
FDIKNKTIGGGDIGNHTLLP
>caenorhabditis_brenneri_prjna20035|CBN26096.1|Cbn-gur-3
MTITASNTLEFKWTSPRSSRSSFRTTTDAEQKISIDMSNTYCDQVLGPLYSYMMVLGLNH
THSSARNTMFKWPLTIYNYATLAVLTAATIRRISQIKQKSVTNEEKDAAFHVLNPTFVLT
LCHALLMFSGLAAAFLLLKLQKQREKMYHVLDQGLGRNRNEEHDDHHFKLNKLFIGISFS
FAAALSFVQIGMDKRRETMNKIKIPATKLKYLDLPDTPDLINRKLYFVILEGYVIFIASS
CISLVAILFFQLCRILQFSIGQLIEEMVPKEKEECPLPEQSLQQIHDVQIHYQEISNAKL
YIEQNFSFSLFYTYGCCIPLTCLLGYIAFRNGIQADMAETFSVVIWLTNTMLALMLFSIP
AFMIAEEGDKLLTASFKMYHETLCEERDLLVLVSFIRYTYFNNTPIQSQMSFLSFQMHAT
KLTLTAGNFFMMNRKIMISLFSAIFTYFLILVQFDAEKERAGECNNQSRVLIVQPPM
>caenorhabditis_briggsae_prjna10731|CBG17231.1|Cbr-gur-3
MTITASNTLEFKWTSPRSSRSSFRTTTDADQKISIDMSNTYCDQVLGPLYSYMMVLGLNH
THSSARNTMFKWPLTIYNYATLAVLTAATIRRISQIKQKSSATSEEKDAAFHVLNPTFVL
TLCHALLMFSGLAAAFLLLKLQKQREKMYHVLDQGLGRNRSEEHDSHHFKLNKLFIGISF
SFAAALSFVQIATKLKYLDLPDTPDLINRKLYFVILEGYVIFIASSCISLVAILFFQLCR
ILQFSIGQLIEEMVPKEKEECPLPEQSLQQIHDVQIHYQEISNAKLYIEQNFSFSLFYTY
GCCIPLTCLLGYIAFRNGIQADMAETFSVVIWLTNTMLALMLFSIPAFMIAEEGDKLLTA
SFKMYHETLCEERDLLVLSQMSFLSFQMHATKLTLTAGNFFMMNRKIMISLFSAIFTYFL
ILVQFDAEKERAGECNNQSRVLIVQPPM
>caenorhabditis_brenneri_prjna20035|CBN08412.1|Cbn-lite-1
MIAKILSSRNKWAICDRTLYPIYYLLLILGLNQSIRPNNSLLFRIYSWLVFCLLLFTTVR
KFNQIGVRPDGTRENAQEFFANPRSLITLCNALIMLSGLLASLQLYTLGAKRLKPLKILC
QFSLNVRSKEAERRQFIINTFLAVFSGVLALTMAATYALAKWGYIMYIIGTPNLNTETIF
CVLLDSYALFVSRAAISALAILFYQHCSVIRRSIKHLINEMVPAEQDECPLPESSLQKIH
DCQISYQRIFNGKAVIEEYYSFVLFYSYGVCIPIFCFLMFVVMSSQSICWAEVVSIVIWI
VNAILVLLLFSLPAFMIHEDGDRLVASSFRMYHETFHEERDLTVLSQMTFFTFQIHSTKL
TLSACNYFYMDRSILLSLFSAILTYFLILWEFDIKNKTLPGGNHTIHP
>caenorhabditis_nigoni_prjna384657|Cni-lite-1.2|Cni-lite-1
MLKSPKISAKKTMIAKILSSRNKWAICDRTLYPIYYLLLILGLNQSIRPNNSLLFRIYSW
LVFCLLLFTTVRKFNQIGVRPNGTRETMQEFFANPRSLITLCNALIMMSGLLASLQLYTL
GAKRLKPLKILCQFSLNVRSKEAERRQFIINTFLAVLSGVLALTMAATYALSKWGYILYI
VGTPNLDTETIFCVLLDSYALFVSRAAISALAILFYQHCSVIRRSIKHLINEMVPAEQDE
CPLPDASLQKIHDCQISYQRIYNGKAVIEEYYSFVLFYSYGVCIPIFCFLMFVVMSSQSI
CWSEVVSIVIWIINAILVLLLFSLPAFMIHEDGDRLVASSFRMYHETFHEERDLTVLSQM
TFFTFQIHSTKLTLSACNYFYMDRSILLSLFSAILTYFLILWEFDIKTRTIGGGDIGNHT
LLP
>caenorhabditis_panamensis_prjeb28259|CSP28.g7112.t1
MSSSHSTRHYSAFRHTVKGSIMEAKKTMIAKILSSRNKWAICDRTLYPIYYLLLILGLNQ
SIRPNNSLLFRIYSWFVFCLLLFTTVRKFNQIGVRPNGSRESMEEFFANPRSLITLCNAL
IMLSGLLASCQLYTLGGKRLKPLKVLCQFSLNVRSKESERRQFIFNTFLAVFSAILALIM
GVTYALSKWGYILYIVGTPNLSSETIFCVILDSYALFISRAAISALAILFYQHCSVIRRS
IKHLINEMVPEEQDECPLPESSLQKIHDCQISYQRIYNGKSVIEEYYSFVLFYSYGVCIP
IFCFLMFVVMSSQSICWSEVVSIVIWIVNAILVLLLFSIPAFMIHEDGERLVASSFRMYH
ETFHEERDLTVLAQMTFFTFQIHSTKLTLSACNYFYMDRSILLSLFSAILTYFLILWEFD
IKNKPLHGGGNHTLLP
>caenorhabditis_waitukubuli_prjeb12602|CSP39.g19574.t1
MTITASNTLEFKWTSPRSSRSSFRTTTDVEQKISIDMSNTYCDQVLGPLYSYMMILGLNH
THSSARNTMFKWPLTIYNYATLAVLTAATIRRISQIKQKSSTNDEKDAAFHVLNPTFVLT
LCHALLMFSGLAAAFLLLKLQKQREKMYHVLDQGLGRNRSEEHDDHHFKLNKFFISISFS
FAAALSFVQIATKLKYLDLPDTPDLITRKIYFVILEGYVIFIASSCISLVAILFFQLCRI
LQFSIGQLIEEMVPKEKEECPLPEQSLQQIHDVQIHYQEISNAKLYIEQNFSFSLFYTYG
CCIPLTCLLGYMAFRNGSQADMAETFSVVIWLTNTMLALMLFSIPAFMIAEEGDKLLTAS
FKMYHETLCEERDLLVLSQMSFLSFQMHATKLTLTAGNFFMMNRKIMISLFSAIFTYFLI
LVQFDAEKERAGECNNQSRVLIVQPPT
>caenorhabditis_sulstoni_prjeb12601|CSP32.g4019.t1
MTITASNTLEFKWTSPRSSRSSFPTKLKYLDLPDTPDLINRKIYFVILEGYVIFIASSCI
SLVAILFFQLCRILQFSIGQLIEEMVPKEKEECPLPEQSLQQIHDADMAETFSVAIWLTN
TMLALMLFSIPAFMIAEEGDKLLTASFKMYHETLCEERDLLVLSQMSFLSFQMHATKLTL
TAGNFFMMNRKIMISLFSAIFTYFLILVQFDAEKERAGECNNQSRVLIVQPPT
>caenorhabditis_becei_prjeb28243|CSP29.g2643.t1
MSSSHSNRHYSAFRHTVKGSIMEAKKTMIAKILSSRNKWAICDRTLYPIYYLLLILGLNQ
SIRPNNSLLFRIYSWFVFCLLLFTTVRKFNQIGVRPNGSRESMEEFFANPRSLITLCNAL
IMLSGLLASCQLYTLGGKRLKPLKVLCQFSLNVRSKESERRQFIFNTFLAVFSAILALIM
AVTYALSKWGYILYIVGTPNLSSETIFCVLLDSYALFISRAAISALAILFYQHCSVIRRS
IKHLINEMVPEEQDECPLPESSLQKIHDSQISYQRIYNGKSVIEEYYSFVLFYSYGVCIP
IFCFLMFVVMSSQSICWSEVVSIVIWIVNAILVLLLFSIPAFMIHEDGERLVASSFRMYH
ETFHEERDLTVLAQMTFFTFQIHSTKLTLSACNYFYMDRSILLSLFSAILTYFLILWEFD
IKNKPLHGGNHTLLP
>caenorhabditis_becei_prjeb28243|CSP29.g16023.t1
MTITASNTLEFKWTSPRSSRSSFRTTTDVDQKISIDMSNTYCDQVLGPLYSYMMVLGLNH
THSSARNTMFKWPLTIYNYATLALLTAATIRRISQIKQKSSTNDEKDAAFHVLNPTFVLT
LCHALLMFSGLAAAFLLLKLQKQREKMYHVLDQGLGRNRSEEHDSHHFKLNKLFISISFS
FAAALSFVQIATKLKYLDLPDTPDLINRKIYFVILEGYVIFIASSCISLVAILFFQLCRI
LQFSIGQLIEEMVPKEKEECPLPEQSLQQIHDVQIHYQEISNAKLYIEQNFSFSLFYTYG
CCIPLTCLLGYMAFRNGSQADMAETFSVVIWLTNTMLALMLFSIPAFMIAEEGDKLLTAS
FKMYHETLCEERDLLVLSQMSFLSFQMHATKLTLTAGNFFMMNRKIMISLFSAIFTYFLI
LVQFDAEKERAGECNNQSRVLIVQPPT
>caenorhabditis_panamensis_prjeb28259|CSP28.g11938.t1
MTITASNTLEFKWTSPRSSRSSFRTTTDVDQKISIDMSNTYCDQVLGPLYSYMMVLGLNH
THSSARNTMFKWPLTIYNYATLALLTAATIRRISQIKQKSSSTDEKDAAFHVLNPTFVLT
LCHALLMFSGLAAAFLLLKLQKQREKMYHVLDQGLGRNRSEEHDSHHFKLNKLFISISFS
FAAALSFVQIATKLRYLDLPDTPDLINRKIYFVILEGYVIFIASSCISLVAILFFQLCRI
LQFSIGQLIEEMVPKEKEECPLPEQSLQQIHDVQIHYQEISNAKLYIEQNFSFSLFYTYG
CCIPLTCLLGYMAFRNGSQADMAETFSVVIWLTNTMLALMLFSIPAFMIAEEGDKLLTAS
FKMYHETLCEERDLLVLSQMSFLSFQMHATKLTLTAGNFFMMNRKIMISLFSAIFTYFLI
LVQFDAEKERAGECNNQSRVLIVQPPT
>caenorhabditis_tropicalis_prjna53597|Csp11.Scaffold629.g13739.t1
MDVAEEFEVFIHGLAAAFLLLKLQKQREKMYHVLDQGLGRNRSEEHDSHHFKLNKLFISI
SFSFAAALSFVQIATKLKYLDLPDTPDLINRKLYFVILEGYVIFIASSCISLVAILFFQL
CRILQFSIGQLIEEMVPKEKEECPLPEQSLQQIHDVQIHYQEISNAKLYIEQNFSFSLFY
TYGCCIPLTCLLGYIAFRNGIQADMAETFSVVIWLTNTMLALMLFSIPAFMIAEEGDKLL
TASFKMYHETLCEERDLLVLSQMSFLSFQMHATKLTLTAGNFFMMNRKIMISLFSAIFTY
FLILVQFDAEKERAGECNNQSRVLIVQPPM
>caenorhabditis_quiockensis_prjeb11354|CSP38.g6023.t1
MTMTASNQLEFKWTSPKSTARSSFRSDRISIDMNDTYCDQVLGPLYSYMMLLGLNHRNSG
AQKSIFKWPLTVYNYVTLFVMTTATIRRITQLRQEETTSDGFHVLNPNFVLTLCHALLML
SGLAASFLLLNMQKRKEQMYRVLDRGINRTRNEENDRKHFRLNKLFIIISFLFASALALV
QVLTKLNYILLPDAPDLISRNLPFIILEGYVIFIASSAISLLAILFFQLCRILQFSIARL
IEEMVPKEKEECPLPEQSLQQIHDVQKHYQEISNAKVFIEQSFSMSLFYTYGCCIPLTCL
LGYMAFRNGKQADVAETVSVVIWLVNAMLALMLFSIPAFMIAEEGDKLLVASFKMYHETL
CEERDLLVLSQMSFLSFQMHATKLTLSAGNFFMMNRKILISLFSAIFTYFLILVQFDAER
QKNNATCTDASSVSKVLILQQAT
>caenorhabditis_waitukubuli_prjeb12602|CSP39.g20046.t1
MSSSSHSNRHYSAFRHTVKGSIMEAKKTMIAKILSSRNKWAICDRTLYPIYYLLLILGLN
QSIRPNNSLLFRVYSWFVFCLLLFTTGRKFNQIGVRPDGSRESMEEFFANPRSLITLCNA
LIMLSGLLASCQLYTLGGKRLKPLKVLCQFSLNVRSKESERRQFVFNSFLAIFSAILALT
MAVTYALSKWGYILYIVGTPNLSTETIFCVLLDSYALFISRAAISALAILFYQHCSVIRR
SIKHLINEMVPEEQDECPLPESSLQKIHDCQISYQRIYNGKSVIEEYYSFVLFYSYGVCI
PIFCLLMFVVMGSQSNIKMCWSEVTTIVIWIVNAILVLLLFSIPAFMIHEDGERLVASSF
RMYHETFHEERDLTVLSQMTFFTFQIHSTKLTLSACNYFYMDRSILLSLFSAILTYFLIL
WEFDIKNKPHGSGNHTLLP
>caenorhabditis_uteleia_prjeb12600|CSP31.g26052.t1
MYSSKINGDGLFIVDKKKSMIARILSGRKKWQICDRTLLPVYYLLMILGLNQSIRQTNSV
VFRVYSWFVFILLLFTTGRKFNQIGLRSDGVRESVEEFFANPRSLITLCNALIMLSGLLA
SMLLYTLGGKRLAPLKLLCQLSLELRNKEAERRQFIINTILSVFSGVLAFVMAITYALAK
WGYILYIVGTPNLSSETIFCVILDSYALFVSRAAISALAILFYQHCRVIRRSIKNLINEM
IPQNQDECPLPDASLQKIHDCQISYQRIYNGKAVVEEYYSFALFYAYGVCIPIFCFLIFA
AMSTREICWTEVVSISIWIFNALIVLLLFSIPAFMIHEDGERLVSASFRMYHETFHEDRD
PTVIAQMTFFTFQIHSTKLTLSACNYFYMDRSILLSLLSAILTYFLILWEFDVKNKSNGG
GHGISNHTINY
>caenorhabditis_tribulationis_prjeb12608|CSP40.g15766.t1
MPSEAHSGHHSGLQQVVKSTMVHAKKTMIAKILSSRNKWAICDRTLYPIYYLLLILGLNQ
SIRPNNSLLFRIYSWLVFCLLLFTTVRKFNQIGVRPNGTRESAQEFFANPRSLITLCNAL
IMMSGLLASLQLYTLGAKRLKPLKILCQFSLNVRSKEAERRQFIINTFLAVISGLLALIM
AATYALSKWGYILYIVGTPNLNTETIFCVLLDSYALFVSRAAISALAILFYQHCSVIRRS
IKHLINEMVPPEQDECPLPETSLQKIHDCQISYQRIFNGKSVIEEYYSFVLFYSYGVCIP
IFCFLMFVVMSSQSICWSEVVSIVIWIINAILVLLLFSLPAFMIHEDGDRLVASSFRMYH
ETFHEERDPTVLSQMTFFTFQIHSTKLTLSACNYFYMDRSILLSLFSAILTYFLILWEFD
IKNKPIGGGNHTLLP
>caenorhabditis_tropicalis_prjna53597|Csp11.Scaffold626.g6483.t1
MKSTKFLAKKTMIAKILSSRNKWVICDRTLFPIYYLLLILGLNQSIRPNNSMLFRIYSWF
VFCLLLFTTVRKFNQIGVRPNGTRESAQEFFANPRSLITLCNALIMLSGLLASLQLYTLG
AKRLKPLKILCQFSLNVRSKEAERRQFIINTFLAVFSGTLALIMAATYALSKWGYILYII
GTPNLNTETIFCVLIDSYALFVSRAAISALAILFYQHCSVIRRSIKHLINEMVPAEQDEC
PLPETSLQKIHDCQISYQRIFNGKAVIEEYYSFVLFYSYGVCIPIFCFLMFVVMSSQSIC
WSEVVSIVIWIVNAILVLLLFSLPAFMIHEDGDRLVASSFRMYHETFHEERDLTVLSQMT
FFTFQIHSTKLTLSACNYFYMDRSILLSLFSAILTYFLILWEFDIKNKPIGGNHTLYP
>caenorhabditis_uteleia_prjeb12600|CSP31.g25170.t1
MTITASNTLEFKWTSPRSSRSCSKVSSFRTDIDQKISIDMSNTYCDQVLGPLYSYMMMLG
LNHTHSSAKNSVWKWPLTIYNYVVLGIMTAATIRRISQIKQKHKDEEKDAAFHLLNPTFV
LTLCHALLMFSGLAAAFLLLRLQKQREKMYHVLDQGLGRNRSEENDQHHHKLNKFFISIS
FCFAAALSLVQIATKLDFVDLPDTPDLITRKIYFVIFEGYVIFIASSSISLLAILFLQLC
RILQFSIDQLIEEMVPKEKEECPLPEQSLQQIHDVQIHYQEISNAKAYIEQSFSFSLFYT
YGCCIPLLCLLGYIVFRNGLQADMAESISVAIWFTNAILTLSLFSFPAFMIAEKGDQVLT
ASFKMYHETLCEERDLLVLSQMSFLSFQMHATKLTLSAGHFFLMNRKILISLFSAIFTYF
LILVQFDTEKERAQGCSNHSGVLIIPPQF
>caenorhabditis_zanzibari_prjeb12596|CSP26.g19454.t1
MPSEAHSKVPRLQQVVKSTMVHAKKTMIAKILSSRNKWAICDRTLYPIYYLLLILGLNQS
IRPNNSVLFRIYSWLVFCLLLFTTVRKFNQIGLRPNGTRESAQEFFANPRSLICLCNALI
MMSGLLASLQLYTLGEKRLKPLKILCQFSLNVRTKVAERRQFMINTFLAVLSGVLALIMA
ATYALSKWGYILYIVGTPNLDTETIFCVLLDSYALFVSRAAISALAILFYQHCSVIRRSI
KHLINEMEYYSFVLFYSYGVCIPIFCFLMFVVMSSQSICWSEVVSIVIWIINAILVLLLF
SLPAFMIHEDGDRLVASSFRMYHETFHEERDPTVLSQMTFFTFQIHSTKLTLSACNYFYM
DRSILLSLFSAILTYFLILWEFDIKNKPIGGGGNHTLLP
>caenorhabditis_quiockensis_prjeb11354|CSP38.g5764.t2
MESQIQHSIRKSIIGAKKTMISKILSSRNKWAICDRTLFPIYYLLLILGLNQSIRPNLSL
GFRFYSWFVFILLFFTTARKFNQIGLTSDGHRETLVQFFANPLSLITLCNALMMMSGLLA
SSLLYTLGGKRLNPLKVLCQLSITHRTPEAEKRQFGFNTFLAVFSGGLALLMAATYALAK
WGYIMKSMGTPNLSSETIFCVLLDSYALFISRAAISALAILFYQHCSVIRRSIKHLIKEM
VPEDQDECPLPESSIKKIHDVQVIYQKIYMGKSVIEDYYSFALFYAYGVCIPIFCFLIFA
VTTSTHVCWTEVVSVIIWIINAILVLLLFSIPAFMIHEDGDKLMAASFRMYHETFHEERD
LTVLSQMTFFTFQIHSTKLTLSASNYFDMNRSIILSLFSAILTYFLILWEFDIKNKGQEG
ANGDVLVSNSTRYF
>caenorhabditis_quiockensis_prjeb11354|CSP38.g5764.t1
MESQIQHSIRKSIIGAKKTMISKILSSRNKWAICDRTLFPIYYLLLILGLNQSIRPNLSL
GFRFYSWFVFILLFFTTARKFNQIGLTSDGHRETLVQFFANPLSLITLCNALMMMSGLLA
SSLLYTLGGKRLNPLKVLCQLSITHRTPEAEKRQFGFNTFLAVFSGGLALLMAATYALAK
WGYIMKSMGTPNLSSETIFCVLLDSYALFISRAAISALAILFYQHCSVIRRSIKHLIKEM
TNPLYQIVRCPLPESSIKKIHDVQVIYQKIYMGKSVIEDYYSFALFYAYGVCIPIFCFLI
FAVTTSTHVCWTEVVSVIIWIINAILVLLLFSIPAFMIHEDGDKLMAASFRMYHETFHEE
RDLTVLSQMTFFTFQIHSTKLTLSASNYFDMNRSIILSLFSAILTYFLILWEFDIKNKGQ
EGANGDVLVSNSTRYF
>caenorhabditis_waitukubuli_prjeb12602|CSP39.g20046.t2
MSSSSHSNRHYSAFRHTVKGSIMEAKKTMIAKILSSRNKWAICDRTLYPIYYLLLILGLN
QSIRPNNSLLFRVYSWFVFCLLLFTTGRKFNQIGVRPDGSRESMEEFFANPRSLITLCNA
LIMLSGLLASCQLYTLGGKRLKPLKVLCQFSLNVRSKESERRQFVFNSFLAIFSAILALT
MAVTYALSKWGYILYIVGTPNLSTETIFCVLLDSYALFISRAAISALAILFYQHCSVIRR
SIKHLINEMVPEEQDECPLPESSLQKIHDCQISYQRIYNGKSVIEEYYSFVLFYSYGVCI
PIFCLLMFVVMGSQSMCWSEVTTIVIWIVNAILVLLLFSIPAFMIHEDGERLVASSFRMY
HETFHEERDLTVLSQMTFFTFQIHSTKLTLSACNYFYMDRSILLSLFSAILTYFLILWEF
DIKNKPHGSGNHTLLP
>caenorhabditis_parvicauda_prjeb12595|CSP21.g1834.t1
MAGCLSCVSSKSRSRSVELGEKEKKSLFKRMTAKKDKWFLADKTLYPVYYLMMILGLSHS
LVPRFSTAFRLYSWVVFLLLIGTTIRKFEQIGKLPDGSRLTFEKLIVNPRALLTMCNALV
MLSGLLASCLLYTLGGCSLTPLVLLSERIDGDRTQKSERRNYYFNLIVVLFCVFLAFAMS
ITYALSKYGYMVMWATLNLKSETYVCIAVDAYSIFVSRCAISLVALLFCHHCSIIARNIK
KLISEMVPQVNDFCPLPETSMKKIHDSQIYYQQIFNAKTVVEDYYSFALFFSYGCCIPIF
CLLSYVLLKSHQLCWSETLSISIWMVNGIVILLLFSIPCFIIHEEGDKLVSASFKMYHDT
FHEERDLIVLSQMTFFTFQIHSTNLTLSACNYFYMNRRIVLSLFSAIVTYFLILMEFDMK
HPSRVNDTIHGV
>caenorhabditis_sulstoni_prjeb12601|CSP32.g233.t1
MKSHKLVAKKTMIAKILSSRNKWAICDRTLYPIYYLLLILGLNQSIRPNNSLLFRIYSWA
LFCLLLFTTVRKFNQIGVKPDGTRESIEQFFANPRSLITLCNALIMLSGLLASCQLYTLG
GKRLKPLKILCQFSLNVRSKESERRQFVFNTFLAVFSAILALIMAATYALAKWGYILYII
GTPNLSSETIFCVLLDSYALFVSRAAISALAILFYQHCSVIRRSIKHLIGEMVPEEQDEC
PLPETSLQKIHDCQISYQRIFNGKSVIEEYYSFALFYAYGVCIPIFCFLMFVVMSSQSIC
WSEIVSIVIWIINAILVLLLFSIPAFMIHEDGERLVASSFRMYHETFHEERDLTVISQMT
FFTFQIHSTKLTLSACNYFYMDRSILLSLFSAILTYFLILWEFDIKNKPSFGNHTLHP
>caenorhabditis_zanzibari_prjeb12596|CSP26.g3154.t1
MTITASNTLEFKWTSPRSSRSSFRTTTDADQKISIDMSNTYCDQVLGPLYSYMMVLGLNH
THSSARNTMFKWPLTIYNYATLAVLIFIASSCISLVAILFFQLCRILQFSIGQLIEEMVP
KEKEECPLPEQSLQQIHDVQIHYQEISNAKLYIEQNFSFSLFYTYGCCIPLTCLLGYIAF
RNGIQADMAETFSVVIWLTNTMLALMLFSIPAFMIAEEGDKLLTASFKMYHETLCEERDL
LVLSQMSFLSFQMHATKLTLTAGNFFMMNRKIMISLFSAIFTYFLILVQFDAEKERAGEC
NNQSRVLIVQPPM
>caenorhabditis_tropicalis_prjna53597|Csp11.Scaffold626.g6483.t2
MWCWAVEAKKTMIAKILSSRNKWVICDRTLFPIYYLLLILGLNQSIRPNNSMLFRIYSWF
VFCLLLFTTVRKFNQIGVRPNGTRESAQEFFANPRSLITLCNALIMLSGLLASLQLYTLG
AKRLKPLKILCQFSLNVRSKEAERRQFIINTFLAVFSGTLALIMAATYALSKWGYILYII
GTPNLNTETIFCVLIDSYALFVSRAAISALAILFYQHCSVIRRSIKHLINEMVPAEQDEC
PLPETSLQKIHDCQISYQRIFNGKAVIEEYYSFVLFYSYGVCIPIFCFLMFVVMSSQSIC
WSEVVSIVIWIVNAILVLLLFSLPAFMIHEDGDRLVASSFRMYHETFHEERDLTVLSQMT
FFTFQIHSTKLTLSACNYFYMDRSILLSLFSAILTYFLILWEFDIKNKPIGGNHTLYP
>caenorhabditis_auriculariae_prjeb40642|rna-CAUJ_LOCUS5119
MTSHVRSSETAKRITRNVEEYPGRVRRRHAYILRYESALHSISARCFAHYSRPAFTVEPS
TPEMPASLDFKWTSPRSVSGVSGSTALEVDQKVEIDMSNTYCDQVLGPLYSYMMLLGLNH
THSKARNSVWRIPMTIYNYFTIVILGAATIRRITQVKQNPKDSSGFQGSVLDPTFVLTLC
HALLLFSGLSAAFLLLKLQKQRERMYFVLDQGLGRNRNEEHDKQHFVLNKFFVAFSFLFS
AAMAAVQIATKMGFIGLPDTPHLINQKYYFILLEGYVIFLAQSSISLLAILFFQLCRILQ
FSIKRLIDEMIHYQEIYNAKYLIEDNFSFALFYTYGCCIPLTCLLGYISFRNAQADVTET
FAVFIWLVNTMSTLMLFSVPAFMIHEEGDKLLSASFKMYHETLCEERDLLVLLFSAIFTY
FLILVQFDTDGSQSLCNETSRVLIVQPP
>oscheius_tipulae_prjna644888|Oti_15243_t
MLSKVLPSEPQFSMDLPAQMETNFNVSMKRAPCTFTKIVRRKLLVFQKVVGMPENPDSYF
MIWYRRALLTLLMSICQCFITLFCIDFFLSCTYIRYVIANLCLRMQRDFKSSPPLVKLQH
LDEIQTQHHSLVTAKRKLEDCYSLHVFVFYGMSIPAVCFLSYVAYRNAGTQPGIVIWVGI
WILVIIWHLLILSLPAFQMTEEGEDIATCAFELYNNCLKREEDTRISSQMQILISQIQSN
KMTISAYNYFPMNRSILLTMFSAIFTYFLILVQLSEEEVNVSSDLAKAVEICRNHTL
>caenorhabditis_sinica_prjna194557|Csp5_scaffold_00138.g5381.t1
MKSPKLLAKKTMIAKILSSRNKWAICDRTLYPIYYLLLILGLNQSIRPNNSLLFRIYSWL
VFCLLLFTTGRKFHQIGLRPNGTRESMQEFFANPRSLITLCNALIMLSGLLASLQLYTLG
AKRLKPLKILCQFSLNVRSKEAERRQFIINTFLAVLSGVLAISMAATYALSKWGYILYIV
GTPNLDTETIFCVLLDSYALFVSRAAISALAILFYQHCSVIRRSIKHLINEMVPPEQDEC
PLPESSIQKIHDCQISYQRIYNGKSVIEDYYSFVLFYSYGVCIPIFCFLMFVVMSSQSIC
WSEVVSIVIWIVNAILVLLLFSLPAFMIHEDGDRLVAASFRMYHETFHEERDLTVLSQMT
FFTFQIHSTRLTLSACNYFYMDRSILLSLFSAILTYFLILWEFDIKSKSLGGGNSTLHQ
>caenorhabditis_tribulationis_prjeb12608|CSP40.g20286.t1
MTITASNTLEFKWTSPRSSRSSFRTTTDADQKISIDMSNTYCDQVLGPLYSYMMVLGLNH
THSSARNTMFKWPITIYNYATLAVLTAATIRRISQIKQKSGTSEEKDAAFHVLNPTFVLT
LCHALLMFSGLAAAFLLLKLQKQREKMYHVLDQGLGRNRNEEHDSHHFKLNKLFISISFS
FAAALSFVQIATKLKYLDLPDTPDLINRKLYFVILEGYVIFIASSCISLVAILFFQLCRI
LQFSIGQLIEEMVPKEKEECPLPEQSLQQIHDVQIHYQEISNAKLYIEQNFSFSLFYTYG
CCIPLTCLLGYIAFRNGIQADMAETFSVVIWLTNTMLALMLFSIPAFMIAEEGDKLLTAS
FKMYHETLCEERDLLVLSQMSFLSFQMHATKLTLTAGNFFMMNRKIMISLFSAIFTYFLI
LVQFDAEKERAGECNNQSRVLIVQPPM
>caenorhabditis_remanei_prjna248909|FL81_02517
MKSPKLLAKKTMIAKILSSRNKWAICDRTLYPIYYLLLILGLNQSIRPNNSLLFRIYSWL
VFCLLLFTTIRKFNQIGVRPNGTRESAQEFFANPRSLITLCNALIMLSGLLASLQLYTLG
AKRLKPLKILCQFSLNVRSKEAERRQFMINTFLAVFSGILALTMAATYALSKWGYILYIV
GTPNLDTETIFCVLLDAYALFVSRAAISALAILFYQHCSVIRRSIKHLINEMVPQEQDEC
PLPETSIQKIHDCQISYQRIFNGKAVIEEYYSFVLFYSYGVCIPIFCFLMFVVMSSQSIC
WSEVVTIVIWIINAILVLLLFSLPAFMIHEDGDRLVASSFRMYHETFHEERDLTVLSQMT
FFTFQIHSTKLTLSACNYFYMDRSILLSLFSAILTYFLILWEFDIKNKPISGNYTLQP
>oscheius_tipulae_prjeb15512|OTIPU.nOt.2.0.1.t13995
MKETSIIITIEPPIPENPDKSFIRRRRLSDSSFFTPTVNDLSSAPSCTMSFVPQWVNSLL
SVAPFLTLSVGASCMRTIGEIRNQGFSILETMSPMLAKKRPEFQQRMRVIRKRVIDRKMS
MEIDMTGTYCDEVLRPLYMYMMIIGLNHTFQQKWRRRMAVYNYTVILMLMCATVRKFSQI
GVRSNNTDSVVPFTFQGAVFDPAVVLTVCNALFLFSGTSASFLLLKLQKQRQRVYQVLDC
GLGKNRTEEHDKRHFHLNKFLVGLSFAFSMIMAVTHMLSKLGVISLPWTPHLINDNWYFV
PLEGYVIFIAQSSISMLAILFFQLCFILRMSIQKLIDEMVPCPLPEASLQQIHDVQVHYQ
EIFNGKSLIEDNFSFALFYTYGACIPILCLLSYIITRNIHADFAELLAIVIWIVHMVITL
LLFSIPAFMGDKLLSACFKMYHETLCEERDLLVLAQMNFLAFQMHSTKLTLSAGNYFYMN
RKILLSFACTLRRVSQLGESSILDNEYPLNKHKFGNMQQALFNPGVIFSVTRLLFTLSGL
LTGLSMGLMCESRKKYLTAVDAVLDTEESALTLEKAKKLSRHLVYVCLVLSLACTFAEIT
GKLRQLFIQKLPWASPLIKVAWYYLPFEGGLTLFCECAIVLNAVDFYSSCTLLRYVIADV
CQKMRKDFSEAAPLVKLQYLDEIQGRHFHLLTAKRKLEDCYSLTVFLYYFIIIPCICFLA
YVSYRNYRLFPGIVYGLGTWMVVNIILLLIISIPAFQLTEEGEEITTCAFELYQNCLKGE
DDPRISSQMLILIAQIESHKITISAHNYFPMHRGILLTMFSAVFTYFLILVQFGGNDEPL
EMSSCFRTALEMCKNTTVN
>oscheius_tipulae_prjna644888|Oti_7541_t
MPIKYTDDGPTVILATILGIYVDSKSRYRTFQKTYKIAVFLVLFISAFRRAVQGFRAPKG
LNPWFMRLYDTSVVLTTCGAIFYFSGFIAVCFMHNLHEKRLEFLELYGDYKDGRHKASSR
RKCLFLAICSITYSLLSGGGALFMYLTKYPFQTFNLTDLCMRMFEFYATFLSSNSIMILV
ASIVQACLVVQEKIKGIDDLISGFTGTKKVTFALEQLDLAQTTYQKMVCARNRLEDLYSF
PLFYIYSVSVPACCLLGYLSLRNIEGSIIFLLSVNVFMMAMVGSLIVVSYPAFKIHEAGE
KLLSNTINMYCSSLTHHKDSEVIGKMTFFVLQMHSTKLTLTANGYFPLEKKMLLALFSTI
TTNFLILVQFSEKK
>caenorhabditis_remanei_prjna577507|GCK72_023575.t1
MTITASNTLEFKWTSPRSSRSSFRTTTDVDQKISIDMSNTYCDQVLGPLYSYMMVLGLNH
THSSARNTMFKWPLTIYNYATLAVLTAATIRRISQIKQKSVTNEEKDAAFHVLNPTFVLT
LCHALLMFSGLAAAFLLLKLQKQREKMYHVLDQGLGRNRNEEHDDHHFKLNKLFIGISFS
FAGALSFVQIATKLKYLDLPDTPDLINRKLYFVILEGYVIFIASSCISLVAILFFQLCRI
LQFSIGQLIEEMVPKEKEECPLPEQSLQQIHDVQIHYQEISNAKLYIEQNFSFSLFYTYG
CCIPLTCLLGYIAFRNGIQADMAETFSVVIWLTNTMLALMLFSIPAFMIAEEGDKLLTAS
FKMYHETLCEERDLLVLSQMSFLSFQMHATKLTLTAGNFFMMNRKIMISLFSAIFTYFLI
LVQFDAEKERAGECNNQSRVLIVQPPM
>caenorhabditis_remanei_prjna577507|GCK72_024539.t1
MKSPKLLAKKTMIAKILSSRNKWAICDRTLYPIYYLLLILGLNQSIRPNNSLLFRIYSWL
VFCLLLFTTIRKFNQIGVRPNGTRESAQEFFANPRSLITLCNALIMLSGLLASLQLYSLG
AKRLKPLKILCQFSLNVRSKEAERRQFMINTFLAVFSGILALTMAATYALSKWGYILYIV
GTPNLDTETIFCVLLDAYALFVSRAAISALAILFYQHCSVIRRSIKHLINEMVPQEQDEC
PLPETSIQKIHDCQISYQRIFNGKAVIEEYYSFVLFYSYGVCIPIFCFLMFVVMSSQSIC
WSEVVTIVIWIINAILVLLLFSLPAFMIHEDGDRLVASSFRMYHETFHEERDLTVLSQMT
FFTFQIHSTKLTLSACNYFYMDRSILLSLFSAILTYFLILWEFDIKNKPISGNYTLQP
>caenorhabditis_briggsae_qx1410prjna784955|QX1410.18184.3
MPSTSHSAVCHHSGLQQIVKGTMLTAKKTMIAKILSSRNKWAICDRTLYPIYYLLLILGL
NQSIRPNNSLLFRIYSWLVFCLLLFTTVRKFNQIGVRPNGTRETMQEFFANPRSLITLCN
ALIMMSGLLASLQLYTLGAKRLKPLKILCQFSLNVRSKEAERRQFIINTFLAVLSGVLAL
TMAATYALSKWGYILYIVGTPNLDTETIFCVLLDSYALFVSRAAISALAILFYQHCSVIR
RSIKHLINEMVPAEQDECPLPDASLQKIHDCQISYQRIFNGKAVIEEYYSFVLFYSYGVC
IPIFCFLMFVVMSSQSICWSEVVSIVIWIINAILVLLLFSLPAFMIHEDGDRLVASSFRM
YHETFHEERDLTVLSQMTFFTFQIHSTKLTLSACNYFYMDRSILLSLFSAILTYFLILWE
FDIKNKTIGGGDIGNHTLLP
>caenorhabditis_briggsae_qx1410prjna784955|QX1410.18184.2
MLKSPKILAKKTMIAKILSSRNKWAICDRTLYPIYYLLLILGLNQSIRPNNSLLFRIYSW
LVFCLLLFTTVRKFNQIGVRPNGTRETMQEFFANPRSLITLCNALIMMSGLLASLQLYTL
GAKRLKPLKILCQFSLNVRSKEAERRQFIINTFLAVLSGVLALTMAATYALSKWGYILYI
VGTPNLDTETIFCVLLDSYALFVSRAAISALAILFYQHCSVIRRSIKHLINEMVPAEQDE
CPLPDASLQKIHDCQISYQRIFNGKAVIEEYYSFVLFYSYGVCIPIFCFLMFVVMSSQSI
CWSEVVSIVIWIINAILVLLLFSLPAFMIHEDGDRLVASSFRMYHETFHEERDLTVLSQM
TFFTFQIHSTKLTLSACNYFYMDRSILLSLFSAILTYFLILWEFDIKNKTIGGGDIGNHT
LLP
>oscheius_tipulae_prjna644888|Oti_14203_t
MLLPPRRQITDFPTVKLALILGLGEWEQSKWRRQQRLYKIVVILGMLTLGFRRILQLPTL
CTKKWNDWLFEPAGQLIFVNALFYFSGAVAAILLHVFHKNDVILKQDIESRVDKESYRQC
FYLMIGCTAYGLLVGVSGLCAFYLHGLGEIPPLFGKCLGWIVLEFYCNFLCQNSLNLMAA
SIYQALSVLKRKIEDLEVVMGSRPVKNNLEEYMNKLKTVQRLHFEVVNTKEILQRQYGFP
TLYAYAVSIPCLCFLVYLLLKNINEAIPLVLSICLWFFSNLGALTAISFVAFDIDQGGER
LVASSIRMSNNILGKHSDLALLSYSNLLHSQIQSSRLTFNACGYFELKKNILITLFSTIL
TNFLILVQFSKDDWY
>oscheius_tipulae_prjna644888|Oti_15240_t
MSDDDASSHHSELQPISSESSSTSNPSPRHEKPDETEKASEKKNLLQFMRNKIFPTKVHV
PEPFSFTKEARRPLTRFMDLVGLHEGHNGTFSNWMRRIILFYMFACTLRRVSQLGESSIL
DNEYPLNKHKFGNMQQALFNPGVIFSVTRLLFTLSGLLTGLSMGLMCESRKKYLTAVDAV
LDTEESALTLEKAKKLSRHLVYVCLVLSLACTFAEITGKLRQLFIQKLPWASPLIKVAWY
YLPFEGGLTLFCECAIVLNAVDFYSSCTLLRYVIADVCQKMRKDFSEAAPLVKLQYLDEI
QGRHFHLLTAKRKLEDCYSLTVFLYYFIIIPCICFLAYVSYRNYRLFPGIVYGLGTWMVV
NIILLLIISIPAFQLTEEGEEITTCAFELYQNCLKGEDDPRISSQMLILIAQIESHKITI
SAHNYFPMHRGILLTMFSAVFTYFLILVQFGGNDEPLEMSSCFRTALEMCKNTTVN
>heterorhabditis_bacteriophora_prjna13977|Hba_08129
MTGIYQETAEFAENLAIVIWIFNTMLTLLLFSIPAFIIHEEGDKLLGASFKMYHETLCEE
RDLLVLSQMNFLAFQMHSTKLTLTAGHYFYMNRKILLSLFSAIFTYFLILVQFDTSGAKY
HHNATDHLSISS
>caenorhabditis_sinica_prjna194557|Csp5_scaffold_00005.g326.t1
MTITASNTLELEFKWTSPRSSRSSFRTTTDADQKISIDMSNTYCDQVLGPLYSYMMVLGL
NHTHSSARNTMFKWPLTIYNYATLALLTAATIRRISQIKQKSGTNEEKDAAFHVLNPTFV
LTLCHALLMFSGLAAAFLLLKLQKQREKMYHVLDQGLGRNRDEEHDSHHFKLNKLFISIS
FSFAAALSFVQIATKLKYLDLPDTPDLINRKLYFVILEGYVIFIASSCISLVAILFFQLC
RILQFSIRQLIEEMVPKEKEECPLPEQSLQQIHDVQIHYQEISNAKLYIEQNFSFSLFYT
YGCCIPLTCLLGYIAFRNGIQADMAETFSVVIWLTNTMLALMLFSIPAFMIAEEGDKLLT
ASFKMYHETLCEERDLLVLSQMSFLSFQMHATKLTLTAGNFFMMNRKIMISLFSAIFTYF
LILVQFDAEKERAGECNNQSRVLIVQPPM
>diploscapter_coronatus_prjdb3143|DCO_010892
MFAQNGHSTADAAARRCQMLNMRSIRTKYYWAREKALSSMSLGAERKLSEEIDMKGTYSD
EILRPLYYYMMLLGLNHTFTGKKWKTPMMLYNYTALLLLICCTIRRITQIGEKSSNSHSS
DADAGFKGSVLDPTFVLTLCHALLLFSGTSATFLLLKLQKQRSKMYHILDQGLGKNRSKE
LDEKHFFMNRVMVIMSFCFSFAMAAVQILTKLGIIGLPDTPNLIDDKFYFVILEGYVIFL
AQSSISMLAILFYQLCKILQISIVKLVEEMVPPEKEDCPLPEQSLQQIHDVQLHYQEIFT
GKLLIEDNFSFALFYTYGCCIPLTCLLGYISFRNRGADFMENMAVGLWITNTLITLGLFS
FPAFMVHEEGEKLLTASFKMYHETLCEERDLLILSQMNFLAFQISATKLSLSASHFFPMN
RKILISLFSAIFTYFLILVQFDIDDARKHSSLCNVTS
>oscheius_tipulae_prjna644888|Oti_15241_t
MARRNSYLNSMDTESASDHLPYGTLMSPITAVCGGPLFSNASTRNGSIVSHTTTVKSEGK
SRKSSAIFSEYSEEEGKNRKSSFAFSEQIQNDVSWALYMYTSLLGLNEGFFRKYRALNKV
YCNVVIVILFLGSFRRFQQIGTREPGLLPLSWGEAMFDPTTVLTICNAVFLFSGALAATF
MLVFRKKRNFLMESFKTQIQAWQEERNDEEVARQTVITVILCLVFSFVASSSKLLYKIKA
LQLPWLPPLISDHWYYWPVEFYVTFIAESAISILTIFFSQSCTIIRFSIQNLLKEMVPEG
DHEECPLPEESLRRIRKVQIHHQELLCAKMTLEDHFSSILFYSYGVVIPVICFLGYLIVK
NLSSDNWAHHISLGMWILTHIAALLMISIPAFMIHEDGEKLLSASFKMYHEGLCEERDLQ
VVSQMTLLVFQIHSARLTLSASNYFSMNRKILISLFSAIFTYFLILVQFGQTTGQEVRRN
STVIYK
>oscheius_tipulae_prjeb15512|OTIPU.nOt.2.0.1.t09665
MPIKYTDDGPTVILATILGIYVDSKSRYRTFQKTYKIAVFLVLFISAFRRAVQGFRAPKG
LNPWFMRLYDTSVVLTTCGAIFYFSGFIAVCFMHNLHEKRLEFLELYGDYKDGRHKASSR
RKCLFLAICSITYSLLSGGGALFMYLTKYPFQTFNLTDLCMRMFEFYAVWCSSVSEALEQ
LDLAQTTYQKMVCARNRLEDLYSFPLFYIYSVSVPACCLLGYLSLRNIEGSIIFLLSVNV
FMMAMVGSLIVVSYPAFKIHEAGEKLLSNTINMYCSSLTHHKDSEVIGKMTFFVLQMHST
KLTLTANGYFPLEKKMLLALFSTITTNFLILVQFSEKK
>oscheius_tipulae_prjna644888|Oti_15206_t
MNGTAPKTEEVSLAEGQETKIAFTNSCTFTTRIRRNFVLYQALLGFYERADDRLLNWYRR
LVLFVMLATAVRRSTQITLLPTEHNHFSPSEIMFDPRVVLSLTRFVFIVAGLNGTLMFTR
VHRKRNIFLEQIDLAMEGDDSLLPLERAKRMTNRLILINVTLSVTVGLLDATWKLGLFTG
KAPWMPPLIVRSLWFLPLEVYVVLICQCGITIFCTDFFFSCTYIRYVIANICKRMDKDFR
SSPPLVKLQYLEEIQTHHHHLVLARNKLEDCYSFSVFCFYSLAIPSVCFLAYVAYRNAGS
QPGIVVGMGVWIMTIVTVLLILSLPAFHLTEEGENIATSAFNLYTTSLKGEDDPRIASQM
LILISQIQSNKMTISAYNYFPMNRGILLTMFSSIFTYFLILVQFSEGNERPPAYCNCSEM
K
>oscheius_tipulae_prjeb15512|OTIPU.nOt.2.0.1.t13845
MGLLGSKKDVEKLPIKTPPPPCNDQILKDLFYVCTWLGFNDGCLPAKKKVKRIYNCTVLV
ILFFAAFRRISQIGQRRPGLPKITWYDAMFDPSIVLISCQALFLLSGALSAFMLCLIKKQ
FERFRKAFGYHLCKHIMPEDFVKARRWSNVRLTFTFFYSFMWGGLFFVHKTNIFKMPWIP
PLTFDAWYMIPMEIYVVRRVKLAVPIQMFHVFLCQSAIMMLTNIFAHSCTILRYAIKSLR
LTMTPEEMDCCPLPEESLRRISEVQSRHQDILSAKTTLENNFSHIVFHTYLVSVPLICFL
GFLAFKSFNKCECWGMHFSLTMWILTILSVLLIQSLPAFLIHEEGEKLLPSSFKMYYETL
CEDRDLLVVSQMTLLVFQIHSARLTVCAGNYFNMSRRILLSLFSAIFTYFLILVEFGEND
SILYSTDWMGRSLSKCSSSASSFYYSSDSEVSSEGWSTEEEESTDVGTESYSTDGSSSDA
KTTSSSRSSSHTRTRRHSKSPQVHNSCLAEILAARRALELIRGWRLYQNEPVILRTDFLS
LVQIMSKGVKRRTVFAEEYYQLEKEAKSMPRGVHFEHVYGHGDDPGNQAADELARQAALS
HQPLKIQKRRSRSKCRVKDWTGVRGRAASRENNYEHIRSHSVVCLVSKAFEKASVHNPLD
LGNMSGYPLEILDAKSLKSIIILEGITGDETILAIKKRIAQKKLRLGVERQSLRTDAKGK
GVDDDKKISELGLSKQSAQLFLRDLGPQIPWKTVFLVEYAGPFFIYPLFYLRPSWIYGAD
ASKPVHYAVTYACICWCIHYAKRLFETQFIHRFSNGTMPRFNLFKNCSYYWGFAAFVSYF
VNHPLFTPPCFGDLQIYTGLVGFAIAEFGNLSIHILLRNLRPAGTRERRIPKPDGNPLSL
LFNLVSCPNYTYEVASWIFFSTMVQSLPALLFTLAGFVQMTIWAQQKHRAYKKEFTDYPK
GRKAIIPFLL
>oscheius_tipulae_prjeb15512|OTIPU.nOt.2.0.1.t13996
MAFLQQIDQALEGDDSLLPYSKAKKITAWLIFMSICQCFITLFCIDFFLSCTYIRYVIAN
LCLRMQRDFKSSPPLVKLQHLDEIQTQHHSLVTAKRKLEDCYSLHVFVFYGMSIPAVCFL
SYVAYRNAGTQPGIVIWVGIWILVIIWHLLILSLPAFQMTEEGEDIATCAFELYNNCLKR
EEDTRISSQMQILISQIQSNKMTISAYNYFPMNRSILLTMFSAIFTYFLILVQLSEEEVN
VSSDLAKALLQISDGNYLKPPSVTYGGGTGDKSTRNGSVSSKTGSKAGSRSGSVVSKSGS
EASDKTFSDYYGEKIASKTSLEIEEEMKKGNQIVHFYMTALGLNMSYTRTTPLAKLNAAY
CYSVTALLFVSSLRRFQQVGTREPGLPPLPWGQAIFDPTIVITLCNAIFIMTGAFSSMML
ILMSRKIRDFNESFGSTLKKFRDHTDEAKQLRANKIMVAICVGLSLSSVGSTLCYKIKAL
RLPWIPAFITDHWYFWPLEVYLSFIAQNAICILTISFATTCTMLRYSIQNLLKNMVPEGD
HEDCPLPEESLRRIRDVQIQHQEILSAKTLMEENFSFVLFYSYGCAIPAICFLGYLILKN
ISSNDDNLALQFSLGMWIFTNMSALMIMSIPAFMIHEDGEKLLSASFKMYHEALCEERDL
LVVSQMTLLVFQIHSAKLTLSASNYFSMNRKILISLFSAIFTYFLILVQFGESTAKNLGD
NTTFMLVFRKKRNFLMESFKTQIQAWQEERNDEEVARQTVITVILCLVFSFVASSSKLLY
KIKALQLPWLPPLISDHWYYWPVEFYVTFIAESAISILTIFFSQSCTIIRFSIQNLLKEM
VPEGDHEECPLPEESLRRIRKVQIHHQELLCAKMTLEDHFSSILFYSYGVVIPVICFLGY
LIVKNLSSDNWAHHISLGMWILTHIAALLMISIPAFMIHEDGEKLLSASFKMYHEGLCEE
RDLQVVSQMTLLVFQIHSARLTLSASNYFSMNRKILISLFSAIFTYFLILVQFGQTTGQE
VRRNSTVIYK
>caenorhabditis_briggsae_qx1410prjna784955|QX1410.17354.1
MTITASNTLEFKWTSPRSSRSSFRTTTDADQKISIDMSNTYCDQVLGPLYSYMMVLGLNH
THSSARNTMFKWPLTIYNYATLAVLTAATIRRISQIKQKSSATSEEKDAAFHVLNPTFVL
TLCHALLMFSGLAAAFLLLKLQKQREKMYHVLDQGLGRNRSEEHDSHHFKLNKLFIGISF
SFAAALSFVQIATKLKYLDLPDTPDLINRKLYFVILEGYVIFIASSCISLVAILFFQLCR
ILQFSIGQLIEEMVPKEKEECPLPEQSLQQIHDVQIHYQEISNAKLYIEQNFSFSLFYTY
GCCIPLTCLLGYIAFRNGIQADMAETFSVVIWLTNTMLALMLFSIPAFMIAEEGDKLLTA
SFKMYHETLCEERDLLVLSQMSFLSFQMHATKLTLTAGNFFMMNRKIMISLFSAIFTYFL
ILVQFDAEKERAGECNNQSRVLIVQPPM
>oscheius_tipulae_prjna644888|Oti_15242_t
MPRRGSYLSSIDNPPPLLQISDGNYLKPPSVTYGGGTGDKSTRNGSVSSKTGSKAGSRSG
SVVSKSGSEASDKTFSDYYGEKIASKTSLEIEEEMKKGNQIVHFYMTALGLNMSYTRTTP
LAKLNAAYCYSVTALLFVSSLRRFQQVGTREPGLPPLPWGQAIFDPTIVITLCNAIFIMT
GAFSSMMLILMSRKIRDFNESFGSTLKKFRDHTDEAKQLRANKIMVAICVGLSLSSVGST
LCYKIKALRLPWIPAFITDHWYFWPLEVYLSFIAQNAICILTISFATTCTMLRYSIQNLL
KNMVPEGDHEDCPLPEESLRRIRDVQIQHQEILSAKTLMEENFSFVLFYSYGCAIPAICF
LGYLILKNISSNDDNLALQFSLGMWIFTNMSALMIMSIPAFMIHEDGEKLLSASFKMYHE
ALCEERDLLVVSQMTLLVFQIHSAKLTLSASNYFSMNRKILISLFSAIFTYFLILVQFGE
STAKNLGDNSTLISDL
>plectus_sambesii_prjna390260|PSAMB.scaffold1569size29897.g13803.t1
MIDEDKCPCIHVLRPLLIYMKITGLSYIFSRPALRPFFKIYSYTILILLLSVVVRYIFHF
KPSEEGLNVKTTLKIICIIYVSIGALSTFVLMRLQHHILPIRDAIIRELPAGSELPDHES
LLRLSKILAAVTLIVSATNAASMILSRLELVAMPPLPPFTSTAFPFYIFDALIVFVTQSA
AMLCASVFAIFCLAIRKLAIKIAHDMRHNTNNSDVFKYQKQYQALTDATALLEQRFSYYV
LAIYALQVPMVCFTLYIILRGSNLDFGAISILVVWGLIMIGMLFFISIPPILLNEQVDEL
IRNCYHMYNVIGTKTNPMAFQQSIQFLAFQVSSTPLSMTAGNMFKLTREMMLTMFSQILT
YFIILLQSG
>oscheius_tipulae_prjna644888|Oti_15239_t
MKETSIIITIEPPIPENPDKSFIRRRRLSDSSFFTPTVNDLSSAPSCTMSFVPQWVNSLL
SVGEIRNQGFSILETMSPMLAKKRPEFQQRMRVIRKRVIDRKMSMEIDMTGTYCDEVLRP
LYMYMMIIGLNHTFQQKWRRRMAVYNYTVILMLMCATVRKFSQIGVRSNNTDSVVPFTFQ
GAVFDPAVVLTVCNALFLFSGTSASFLLLKLQKQRQRVYQVLDCGLGKNRTEEHDKRHFH
LNKFLVGLSFAFSMIMAVTHMLSKLGVISLPWTPHLINDNWYFVPLEGYVIFIAQSSISM
LAILFFQLCFILRMSIQKLIDEMVPSVREDCPLPEASLQQIHDVQVHYQEIFNGKSLIED
NFSFALFYTYGACIPILCLLSYIITRNIHADFAELLAIVIWIVHMVITLLLFSIPAFMVH
EKGDKLLSACFKMYHETLCEERDLLVLAQMNFLAFQMHSTKLTLSAGNYFYMNRKILLSL
FSAIFTYFLILMQFDGVQQGAPLSSLPSL
>caenorhabditis_remanei_prjna248911|FL82_01737
MKSPKLLAKKTMIAKILSSRNKWAICDRTLYPIYYLLLILGLNQSIRPNNSLLFRIYSWL
VFCLLLFTTIRKFNQIGVRPNGTRESAQEFFANPRSLITLCNALIMLSGLLASLQLYTLG
AKRLKPLKILCQFSLNVRSKEAERRQFMINTFLAVFSGILALTMAATYALSKWGYILYIV
GTPNLDTETIFCVLLDAYALFVSRAAISALAILFYQHCSVIRRSIKHLINEMVPQEQDEC
PLPETSIQKIHDCQISYQRIFNGKAVIEEYYSFVLFYSYGVCIPIFCFLMFVVMSSQSIC
WSEVVTIVIWIINAILVLLLFSLPAFMIHEDGDRLVASSFRMYHETFHEERDLTVLSQMT
FFTFQIHSTKLTLSACNYFYMDRSILLSLFSAILTYFLILWEFDIKNKPISGNYTLQP
>caenorhabditis_remanei_prjna248909|FL81_01571
MTITASNTLEFKWTSPRSSRSSFRTTTDVDQKISIDMSNTYCDQVLGPLYSYMMVLGLNH
THSSARNTMFKWPLTIYNYATLAVLTAATIRRISQIKQKSVTNEEKDAAFHVLNPTFVLT
LCHALLMFSGLAAAFLLLKLQKQREKMYHVLDQGLGRNRNEEHDDHHFKLNKLFIGISFS
FAGALSFVQIATKLKYLDLPDTPDLINRKLYFVVLEGYVIFIASSCISLVAILFFQLCRI
LQFSIGQLIEEMVPKEKEECPLPEQSLQQIHDVQIHYQEISNAKLYIEQNFSFSLFYTYG
CCIPLTCLLGYIAFRNGIQADMAETFSVVIWLTNTMLALMLFSIPAFMIAEEGDKLLTAS
FKMYHETLCEERDLLVLSQMSFLSFQMHATKLTLTAGNFFMMNRKIMISLFSAIFTYFLI
LVQFDAEKERAGECNNQSRVLIVQPPM
>caenorhabditis_briggsae_qx1410prjna784955|QX1410.18184.1
MIAKILSSRNKWAICDRTLYPIYYLLLILGLNQSIRPNNSLLFRIYSWLVFCLLLFTTVR
KFNQIGVRPNGTRETMQEFFANPRSLITLCNALIMMSGLLASLQLYTLGAKRLKPLKILC
QFSLNVRSKEAERRQFIINTFLAVLSGVLALTMAATYALSKWGYILYIVGTPNLDTETIF
CVLLDSYALFVSRAAISALAILFYQHCSVIRRSIKHLINEMVPAEQDECPLPDASLQKIH
DCQISYQRIFNGKAVIEEYYSFVLFYSYGVCIPIFCFLMFVVMSSQSICWSEVVSIVIWI
INAILVLLLFSLPAFMIHEDGDRLVASSFRMYHETFHEERDLTVLSQMTFFTFQIHSTKL
TLSACNYFYMDRSILLSLFSAILTYFLILWEFDIKNKTIGGGDIGNHTLLP
>caenorhabditis_latens_prjna248912|FL83_01330
MTITASNTLEFKWTSPRSSRSSFRTTTDVDQKISIDMSNTYCDQVLGPLYSYMMVLGLNH
THSSARNTMFKWPLTIYNYATLAVLTAATIRRISQIKQKSVTNEEKDAAFHVLNPTFVLT
LCHALLMFSGLAAAFLLLKLQKQREKMYHVLDQGLGRNRNEEHDDHHFKLNKLFIGISFS
FAGALSFVQIATKLKYLDLPDTPDLINRKLYFVILEGYVIFIASSCISLVAILFFQLCRI
LQFSIGQLIEEMVPKEKEECPLPEQSLQQIHDVQIHYQEISNAKLYIEQNFSFSLFYTYG
CCIPLTCLLGYIAFRNGIQADMAETFSVVIWLTNTMLALMLFSIPAFMIAEEGDKLLTAS
FKMYHETLCEERDLLVLSQMSFLSFQMHATKLTLTAGNFFMMNRKIMISLFSAIFTYFLI
LVQFDAEKERAGECNNQSRVLIVQPPM
>diploscapter_coronatus_prjdb3143|DCO_010891
MFAQNGHSTADAAARRCQMLNMRSIRTKYYWAREKALSSMSLGAERKLSEEIDMKGTYSD
EILRPLYYYMMLLGLNHTFTGKKWKTPMMLYNYTALLLLICCTIRRITQIGEKSSNSHSS
DADAGFKGSVLDPTFVLTLCHALLLFSGTSATFLLLKLQKQRSKMYHILDQGLGKNRSKE
LDEKHFFMNRVMVVMSFCFSFAMAAVQILTKLGIIGLPDTPNLIDDKFYFVILEGYVIFL
AQSSISMLAILFYQLCKILQISIVKLVEEMVPPEKEDCPLPEQSLQQIHDVQLHYQEIFT
GKLLIEDNFSFALFYTYGCCIPLTCLLGYISFRNRGADFMENMAVGLWITNTLITLGLFS
FPAFMVHEEGEKLLTASFKMYHETLCEERDLLILSQMNFLAFQISATKLSLSASHFFPMN
RKILISLFSAIFTYFLILVQFDIDDARKHSSLCNVTS
>mesorhabditis_belari_prjeb30104|mbelari.g26246.t1
MEPTILVTPSTPFDLEARNKSPIPKMNLDVDMNESRRESVSSFTSERSRSKSRSNCSAYS
ASVESGLETAKKQNGAYLFGPMKWLSETAGQLFDKRESIDFSNTYTQELLKPLFVYMSAL
GLDHTFSLNHSIFHKLYNVAVFLLLIASTLRKFTQIGDRGAQQKEIALKDAMFDPSVVMT
LCHCLFMFSGCSAAFMLLLFQQRRRRVYEVLDQGIGKGKAKEEDAHLLNINKALVILSGV
FSSIMATMHFFTKTGVLELPQSPPLITNDLPFIIMETYIIFVTQSSILMLASLFSQLCLI
LCSSIRRLCAEMLPVHEECPTTEQSLKQIHDVQIHYQELYNAKALIEENFSFAIFFTYGC
CIPMICFLSYILLKNSHLSDTTETVSLLMWVFNTITVLLFFSIPAFMVQEEGEKILSSCF
RMYHETLCEDRDLLVMSQMQFLSIQMHTSRIQLTAGNFFVMTRKILLTLISAIFTYFLII
VQFESESKANNPKPPAKG
>plectus_sambesii_prjna390260|PSAMB.scaffold5984size10435.g27701.t1
MIDEDKCACIHVLRPLLIYMKITGLSYIFSRPALRPFFKIYSYTILILLLSVVVRYIFHF
KPSEEGLNVKTTLKIICMIYVSIGALSTFVLMRLQHHILPIRCAIIRELPAGSELPDHES
LLRLSKIFAAVTLIVSAANAASLILSRLGLVAMPPIPPFTSDAFPFYIFDTLLVFVTQSA
AMLCASVFAIFCLAIRKLAIKIAHDMRHNTNNNDVFKYQKQYQALTDATALLEQRYSYYI
LAIYAFQVPMVCFTLYIILRGSNLDFGAISILAVWGLNMIGMLFFISIPPILLNEQVDEL
IRNCYHMYNFIGTKTNPVAFQQSIQFLAFQVSSTPLSMTAGNMFKLTREMMLTMFSQILT
YFIILLQSG
>caenorhabditis_latens_prjna248912|FL83_00395
MKSPKLLAKKTMIAKILSSRNKWAICDRTLYPIYYLLLILGLNQSIRPNNSLIFRIYSWL
VFCLLLFTTVRKFNQIGVRPNGTRENAQEFFANPRSLITLCNALIMLSGLLASLQLYSLG
AKRLKPLKILCQFSLNVRSKEAERRQFIINTFLAVFSGILALIMAATYALSKWGYILYIV
GTPNLNTETIFCVLLDSYALFVSRAAISALAILFYQHCSVIRRSIKHLINEMVPQEQDEC
PLPETSIQKIHDCQISYQRIFNGKAVIEEYYSFALFYSYGVCIPIFCFLMFVVMSSQSIC
WSEVVSIVIWIINAILVLLLFSLPAFMIHEDGDRLVASSFRMYHETFHEERDLTVLSQMT
FFTFQIHSTKLTLSACNYFYMDRSILLSLFSAILTYFLILWEFDIKNKPISGNYTLQP
>oscheius_tipulae_prjeb15512|OTIPU.nOt.2.0.1.t02263
MLLPPRRQITDFPTVKLALILGLGEWEQSKWRRQQRLYKIVVILGMLTLGFRRILQLPTL
CTKKWNDWLFEPAGQLIFVNALFYFSGAVAAILLHVFHKNDVILKQDIESRVDKESYRQC
FYLMIGCTAYGLLVGVSGLCAFYLHGLGEIPPLFGKCLGWIVLEFYCNFLCQNSLNLMAA
SIYQALSVLKRKIEDLEVVMGSRPVKNNLEEYMNKLKTVQRLHFEVVNTKEILQRQYGFP
TLYAYAVSIPCLCFLVYLLLKNINEAIPLVLSICLWFFSNLGALTAISFVAFDIDQGSYS
NLLHSQIQSSRLTFNACGYFELKKNILITLFSTILTNFLILVQFSKDDWY
>oscheius_tipulae_prjna644888|Oti_13350_t
MGLLGSKKDVEKLPIKTPPPPCNDQILKDLFYVCTWLGFNDGCLPAKKKVKRIYNCTVLV
ILFFAAFRRISQIGQRRPGLPKITWYDAMFDPSIVLISCQALFLLSGALSAFMLCLIKKQ
FERFRKAFGYHLCKHIMPEDFVKARRWSNVRLTFTFFYSFMWGGLFFVHKTNIFKMPWIP
PLTFDAWYMIPMEIYVVRRVKLAVPIQMFHVFLCQSAIMMLTNIFAHSCTILRYAIKSLR
LTMTPEEMDCCPLPEESLRRISEVQSRHQDILSAKTTLENNFSHIVFHTYLVSVPLICFL
GFLAFKSFNKCECWGMHFSLTMWILTILSVLLIQSLPAFLIHEEGEKLLPSSFKMYYETL
CEDRDLLVVSQMTLLVFQIHSARLTVCAGNYFNMSRRILLSLFSAIFTYFLILVEFGEND
VGPLVSNNQTNAMWDC
>caenorhabditis_inopinata_prjdb5687|Sp34_X0071400.t1
MTITASNTLEFKWTSPRSSRSSFRTTTDVDQKISIDMSNTYCDQVLGPLYSYMMVLGLNH
THSSARNTMFKWPLKVYNYITLTILTAATIRRISQIKQKSVTNEEKDAAFHVLNPTFVLT
LCHALLMFSGLAAAFLLLKIQKQREKMYHVLDQGLGRNRSEEHDSHHFKLNKFFISISFS
FAAALSFVQIATKLKYLDLPDTPDLINRKLYFVILEGYVVGVQCGQLIEEMVPKEKEECP
LPEQSLQQIHDVQIHYQEISNAKLYIEQNFSFSLFYTYGCCIPLTCMLGYIAFRNGFQAD
MAETFSVVIWLTNTMLALMLFSIPAFMIAEEGDKLLTASFKMYHETLCEERDLLVLSQMS
FLSFQMHATKLTLTAGNFFMMNRKIMISLFSAIFTYFLILVQFDAEKERAGECNNQS
>caenorhabditis_briggsae_vx34prjna784955|VX34.11918.2
MLKSPKILAKKTMIAKILSSRNKWAICDRTLYPIYYLLLILGLNQSIRPNNSLLFRIYSW
LVFCLLLFTTIRKFNQIGVRPNGTRETMQEFFANPRSLITLCNALIMMSGLLASLQLYTL
GAKRLKPLKILCQFSLNVRSKEAERRQFIINTFLAVLSGVLALTMAATYALSKWGYILYI
VGTPNLDTETIFCVLLDSYALFVSRAAISALAILFYQHCSVIRRSIKHLINEMVPAEQDE
CPLPDASLQKIHDCQISYQRIFNGKAVIEEYYSFVLFYSYGVCIPIFCFLMFVVMSSQSI
CWSEVVSIVIWIINAILVLLLFSLPAFMIHEDGDRLVASSFRMYHETFHEERDLTVLSQM
TFFTFQIHSTKLTLSACNYFYMDRSILLSLFSAILTYFLILWEFDIKNKTIGGGDIGNHT
LLP
>caenorhabditis_briggsae_vx34prjna784955|VX34.11918.4
MWCRLLTRNLQLPLVGKFDKSLDSVKSAKKTMIAKILSSRNKWAICDRTLYPIYYLLLIL
GLNQSIRPNNSLLFRIYSWLVFCLLLFTTIRKFNQIGVRPNGTRETMQEFFANPRSLITL
CNALIMMSGLLASLQLYTLGAKRLKPLKILCQFSLNVRSKEAERRQFIINTFLAVLSGVL
ALTMAATYALSKWGYILYIVGTPNLDTETIFCVLLDSYALFVSRAAISALAILFYQHCSV
IRRSIKHLINEMVPAEQDECPLPDASLQKIHDCQISYQRIFNGKAVIEEYYSFVLFYSYG
VCIPIFCFLMFVVMSSQSNFQICWSEVVSIVIWIINAILVLLLFSLPAFMIHEDGDRLVA
SSFRMYHETFHEERDLTVLSQMTFFTFQIHSTKLTLSACNYFYMDRSILLSLFSAILTYF
LILWEFDIKNKTIGGGDIGNHTLLP
>diploscapter_pachys_prjna280107|WR25_12978.1
MNHTSNSGRMFAQNGHSTADAAARRCQMLNMRSIRTKYYWAREKALSSMSLGAERKLSEE
IDMKGTYSDEILRPLYYYMMLLGLNHTFTGKKWKTPMMLYNYTALLLLICCTIRRITQIG
EKSSNSHSSDADAGFKGSVLDPTFVLTLCHALLLFSGTSATFLLLKLQKQRSKMYHILDQ
GLGKNRSKELDEKHFFMNRVMVIMSFCFSFAMAAVQILTKLGIIGLPDTPNLIDDKFYFV
ILEGYVIFLAQSSISMLAILFYQLCKILQISIVKLVEEMVPPEKEDCPLPEQSLQQIHDV
QLHYQEIFTGKLLIEDNFSFALFYTYGCCIPLTCLLGYISFRNRGADFMENMAVGLWITN
TLITLGLFSFPAFMVHEEGEKLLTASFKMYHETLCEERDLLILGKVRIYEEIDTEIFTFV
NVQTSADLHKPGEMCYGANETTGCGGIGSCLYCTSCNSIDEWKGLLGAELLVNDRPLGCD
VVEPGHYDNVRLKFCIPRLARFLEMQGIEDDAIDHLIASTKNV
>caenorhabditis_inopinata_prjdb5687|Sp34_X0228310.t1
MANAKKSMIAKLLSNRNKWAICDRTLYPIYYLLLILGLNQSIRPNNSWLFRIYSWIVFCL
LLFTTLRKFNQIGLRPGGSRENVHEFFSNPRSLITLCNALIMLSGLLASLQLYSLGSKRL
KPLKILCQFSLNVRSKEAERRQFIINTFLAVFSGILALIMAATYALSKWGYILYIVGTPN
LDTETIFCVLIDSYALFVSRAAISALAILFYQHCSVIRRSIKHLINEMVPQDQDECPLPE
SSLKKIHDCQINYQRIFNGKTVIEEYYSFSLFYSYGVCIPIFCFLMFVVMSSHSICWSEI
ISIAIWIINAILVLLLFSLPAFMIHEDAHRLVASSFRMYHETFHEERDLTVLSQMTFFTF
QIHSTKLTLSACNYFYMDRSILLSLFSSILTYFLILWEFDIKNKTVSGNHTTYP
>caenorhabditis_briggsae_vx34prjna784955|VX34.11088.1
MTITASNTLEFKWTSPRSSRSSFRTTTDADQKISIDMSNTYCDQVLGPLYSYMMVLGLNH
THSSARNTMFKWPLTIYNYATLAVLTAATIRRISQIKQKSSATSEEKDAAFHVLNPTFVL
TLCHALLMFSGLAAAFLLLKLQKQREKMYHVLDQGLGRNRSEEHDSHHFKLNKLFIGISF
SFAAALSFVQIATKLKYLDLPDTPDLINRKLYFVILEGYVIFIASSCISLVAILFFQLCR
ILQFSIGQLIEEMVPKEKEECPLPEQSLQQIHDVQIHYQEISNAKLYIEQNFSFSLFYTY
GCCIPLTCLLGYIAFRNGIQADMAETFSVVIWLTNTMLALMLFSIPAFMIAEEGDKLLTA
SFKMYHETLCEERDLLVLSQMSFLSFQMHATKLTLTAGNFFMMNRKIMISLFSAIFTYFL
ILVQFDAEKERAGECNNQSRVLIVQPPM
>caenorhabditis_briggsae_vx34prjna784955|VX34.11918.1
MPSTSHSAVRHHSGLQQIVKGTMLTAKKTMIAKILSSRNKWAICDRTLYPIYYLLLILGL
NQSIRPNNSLLFRIYSWLVFCLLLFTTIRKFNQIGVRPNGTRETMQEFFANPRSLITLCN
ALIMMSGLLASLQLYTLGAKRLKPLKILCQFSLNVRSKEAERRQFIINTFLAVLSGVLAL
TMAATYALSKWGYILYIVGTPNLDTETIFCVLLDSYALFVSRAAISALAILFYQHCSVIR
RSIKHLINEMVPAEQDECPLPDASLQKIHDCQISYQRIFNGKAVIEEYYSFVLFYSYGVC
IPIFCFLMFVVMSSQSICWSEVVSIVIWIINAILVLLLFSLPAFMIHEDGDRLVASSFRM
YHETFHEERDLTVLSQMTFFTFQIHSTKLTLSACNYFYMDRSILLSLFSAILTYFLILWE
FDIKNKTIGGGDIGNHTLLP
>caenorhabditis_auriculariae_prjeb40642|rna-CAUJ_LOCUS5242
MPASRILEKLLPVVKPTDMRNEIKQKRSLVTWILSKNNKLKLCDKTLYPIYYLLLLLGIN
HSLLPKYTIPFRMYSWIVFGALCFTTARKFSQIGMCPDGSRLPLDSVIVDPRSLLTLCNA
LVMASGLLAASLLFTLGGKNLLPLKILCENLKGTRSKASEQRHLAFNSFLAGISAFLAFL
MAFVYAMSKYGIISLAATPNFKSETVFCVLIDAYAIFVSRCAITTLAILFCYHCNILRKN
IKKLILEMVPEDQDECPLPEMSLKKIHDAQVEYQKIFNGKTVIEDYFSFALFYSYGCCIP
IFCLLMYVLLKSHQISWPETLSISIWIVNAIIVLLLFSIPAFMIHEEGDKLLSASFRMYH
ETFYEERDLLVLAQMTFFAIQIHSTKLTLSACNYFYMNRRILLSLFSAIITYFLILMEFD
MKTPSIYASQNYTTQIGEPTESRQIVALLRITANCEENRMFLTAFTPDLIL
>caenorhabditis_briggsae_vx34prjna784955|VX34.11918.3
MWCRLLTRNLQLPLVGKFDKSLDSVKSAKKTMIAKILSSRNKWAICDRTLYPIYYLLLIL
GLNQSIRPNNSLLFRIYSWLVFCLLLFTTIRKFNQIGVRPNGTRETMQEFFANPRSLITL
CNALIMMSGLLASLQLYTLGAKRLKPLKILCQFSLNVRSKEAERRQFIINTFLAVLSGVL
ALTMAATYALSKWGYILYIVGTPNLDTETIFCVLLDSYALFVSRAAISALAILFYQHCSV
IRRSIKHLINEMVPAEQDECPLPDASLQKIHDCQISYQRIFNGKAVIEEYYSFVLFYSYG
VCIPIFCFLMFVVMSSQSICWSEVVSIVIWIINAILVLLLFSLPAFMIHEDGDRLVASSF
RMYHETFHEERDLTVLSQMTFFTFQIHSTKLTLSACNYFYMDRSILLSLFSAILTYFLIL
WEFDIKNKTIGGGDIGNHTLLP
>diploscapter_pachys_prjna280107|WR25_23709.1
MSHSSSSSRRCSANGRCSPHETLAAISTVKNRSIFTRIRRFKATPRHTEQCKQRVERLSL
SGIEENGEQEEKMNHIPKYLAVWLDKTGLGTERKLSEEIDMKGTYSDEILRPLYYYMMLL
GLNHTFTGKKWKTPMMLYNYTALLLLICCTIRRITQIGEKSSNSHSSDAAAGFKGSVLDP
TFVLTLCHALLLFSGTSATFLLLKLQKQRSKMYHILDQGLGKNRSKELDEKHFFMNRVMV
IMSFCFSFAMAAVQILTKLGIIGLPDTPNLIDDKFYFVILEGYVIFLAQSSISMLAILFY
QLCKILQISIVKLVEEMVPPEKEDCPLPEQSLQQIHDVQLHYQEIFTGKLLIEDNFSFAL
FYTYESNEFPCISNIGHKTFAISQSLLPDEQENSNKCSKWNRKVEFERGGKFALQKDEDH
PECYSIRGKVRIYEEIDTEIFTFVNVQTSADLHKPGEMCYGANETTGCGGIGSCLYCTSC
NSIDEWKGLLGAELLVNDRPLGCDVVEPGHYDNVRLKFCIPRLARFLEMQGIEDDAIDHL
IASTKNTARGLRLNLFVTVYAFEDDVRPLILSQRNMENEIRRVRGLSSSDPLDSSTHWAL
PFNKLLHSQSHFIACHKLHATAFIQN
>caenorhabditis_elegans_prjna13758|ZC504.5.1|gur-3
MTITASNTLEFKWTSPRSSRSSFRTTTDAEQKISIDMSNTYCDQVLGPLYSYMMVLGLNH
THSSARNTMFKWPLTIYNYLTLAILTAATIRRISQIKQKSATNEEKDAAFHVLNPTFVLT
LCHALLMFSGLAAGFLLLKLQKQREKMYHVLDQGLGRNRNEEHDSHHFKLNKLFISISFS
FAAALSFVQIATKMRYLDLPDTPDLINRKIYFVILEGYVIFIASSCISLVAILFFQLCRI
LQFSIGQLIEEMVPKEKEECPLPEQSLQQIHDVQIHYQEISNAKLYIEQNFSFSLFYTYG
CCIPLTCLLGYIAFRNGIQADMAETFSVAIWLTNTMLALMLFSIPAFMIAEEGDKLLTAS
FKMYHETLCEERDLLVLSQMSFLSFQMHATKLTLTAGNFFMMNRKIMISLFSAIFTYFLI
LVQFDAEKERAGECNNQSRVLIVQPPV
>caenorhabditis_elegans_prjna13758|C50H2.2a.1|egl-47
MYPFNRTTSIHAESASQHIDELDDDDFGRSNGKFYSNRHSQMDSDVVAHQVPPGSPVEKT
ILASILEMSTINDMWVKTFTAPGANKKDKKRRESLFECSWRGVHCVSNSLRSILFLFRLL
AIFPATTDRKSRRKRNHRSIIKLILYVNYIVLAVLLNSFLIKMNFKVLMLYKHKFGLMHT
GTVASMITATKPVINVFVIVLSAIKFKSHQRLLKTIDMVDVCFRSAFGVSPPLRIYKFVF
FFTLLIIFFSALILKVVEFVGTGEIFGEHILTDCSFILVPVLSLWNIIPLLYYHLYNILV
RFYCRTLIKSMNREHKKRHFSLKFYYEQFTRITNVQEAVGDVFNPLLLFSLAWSLLVLCL
TLYFLSEPTSTLLVPITPEQVTNPKIREKLNITVHVKICWAAYQVVMAILHIIIICSTGM
MTNETTRQIVNAVLRIVPDANADLDRFQISCFVHKMTTQFMWGMTVWRAFPLERTTFFTL
ISVIVTYSLLLFRFKDDMVQNPPYMAAMAVFNTSAVPTPAPG
>caenorhabditis_elegans_prjna13758|C50H2.2b.1|egl-47
MPSFSNGSPLHIDLSQHHPDNHSHRNNIHKPNMDNLDNSDVENALILDNLDNHHMTSNEQ
FPPSGRRGVHCVSNSLRSILFLFRLLAIFPATTDRKSRRKRNHRSIIKLILYVNYIVLAV
LLNSFLIKMNFKVLMLYKHKFGLMHTGTVASMITATKPVINVFVIVLSAIKFKSHQRLLK
TIDMVDVCFRSAFGVSPPLRIYKFVFFFTLLIIFFSALILKVVEFVGTGEIFGEHILTDC
SFILVPVLSLWNIIPLLYYHLYNILVRFYCRTLIKSMNREHKKRHFSLKFYYEQFTRITN
VQEAVGDVFNPLLLFSLAWSLLVLCLTLYFLSEPTSTLLVPITPEQVTNPKIREKLNITV
HVKICWAAYQVVMAILHIIIICSTGMMTNETTRQIVNAVLRIVPDANADLDRFQISCFVH
KMTTQFMWGMTVWRAFPLERTTFFTLISVIVTYSLLLFRFKDDMVQNPPYMAAMAVFNTS
AVPTPAPG
>Drosophila_melanogaster|FBpp0089145|Gr28b-PC
MDIEMAKEPVNPTDTPDIEVTPGLCQPLRRRFRRFVTAKQLYECLRPVFHVTYIHGLTSF
YISCDTKTGKKAIKKTIFGYINGIMHIAMFVFAYSLTIYNNCESVASYFFRSRITYFGDL
MQIVSGFIGVTVIYLTAFVPNHRLERCLQKFHTMDVQLQTVGVKIMYSKVLRFSYMVLIS
MFLVNVLFTGGTFSVLYSSEVAPTMALHFTFLIQHTVIAIAIALFSCFTYLVEMRLVMVN
KVLKNLAHQWDTRSLKAVNQKQRSLQCLDSFSMYTIVTKDPAEIIQESMEIHHLICEAAA
TANKYFTYQLLTIISIAFLIIVFDAYYVLETLLGKSKRESKFKTVEFVTFFSCQMILYLI
AIISIVEGSNRAIKKSEKTGGIVHSLLNKTKSAEVKEKLQQFSMQLMHLKINFTAAGLFN
IDRTLYFTISGALTTYLIILLQFTSNSPNNGYGNGSSCCETFNNMTNHTL
>Drosophila_melanogaster|FBpp0089143|Gr28b-PE
MWLLRRSVGKSGNRPHDVYTCYRLTIFMALCLGIVPYYVSISSEGRGKLTSSYIGYINII
IRMAIYMVNSFYGAVNRDTLMSNFFLTDISNVIDALQKINGMLGIFAILLISLLNRKELL
KLLATFDRLETEAFPRVGVAMHQVAANKKMNRLVIILVGSMVAYITCSFLMISLRDTTTF
SISAVISFFSPHFIVCAVSFLAGNVMIKLRIYLSALNEVLKNLAHQWDTRSLKAVNQKQR
SLQCLDSFSMYTIVTKDPAEIIQESMEIHHLICEAAATANKYFTYQLLTIISIAFLIIVF
DAYYVLETLLGKSKRESKFKTVEFVTFFSCQMILYLIAIISIVEGSNRAIKKSEKTGGIV
HSLLNKTKSAEVKEKLQQFSMQLMHLKINFTAAGLFNIDRTLYFTISGALTTYLIILLQF
TSNSPNNGYGNGSSCCETFNNMTNHTL
>Drosophila_melanogaster|FBpp0079086|Gr28b-PA
MIRCGLDIFRGCRGRFRYWLSARDCYDSISLMVAIAFALGITPFLVRRNALGENSLEQSW
YGFLNAIFRWLLLAYCYSYINLRNESLIGYFMRNHVSQISTRVHDVGGIIAAVFTFILPL
LLRKYFLKSVKNMVQVDTQLERLRSPVNFNTVVGQVVLVILAVVLLDTVLLTTGLVCLAK
MEVYASWQLTFIFVYELLAISITICMFCLMTRTVQRRITCLHKVLKNLAHQWDTRSLKAV
NQKQRSLQCLDSFSMYTIVTKDPAEIIQESMEIHHLICEAAATANKYFTYQLLTIISIAF
LIIVFDAYYVLETLLGKSKRESKFKTVEFVTFFSCQMILYLIAIISIVEGSNRAIKKSEK
TGGIVHSLLNKTKSAEVKEKLQQFSMQLMHLKINFTAAGLFNIDRTLYFTISGALTTYLI
ILLQFTSNSPNNGYGNGSSCCETFNNMTNHTL
>Drosophila_melanogaster|FBpp0089142|Gr28b-PD
MSFYFCEIFKPRDAFGAEQTLLLYTYLLGLTPFRLRGQAGERQFHLSKIGYLNAFLQLSF
FSYCFLAALIEQQSIVGYFFKSEISQMGDSLQKFIGMTGMSILFLCSSIRVRLLIHIWDR
ISYIDDRFLNLGVCFNYPAIMRLRLLQIFLINGVQLGYLISSNWMLLGNDVRPIYTAIVA
FYVPQIFLLSIVMLFNATLHRLWQHFTVLNQVLKNLAHQWDTRSLKAVNQKQRSLQCLDS
FSMYTIVTKDPAEIIQESMEIHHLICEAAATANKYFTYQLLTIISIAFLIIVFDAYYVLE
TLLGKSKRESKFKTVEFVTFFSCQMILYLIAIISIVEGSNRAIKKSEKTGGIVHSLLNKT
KSAEVKEKLQQFSMQLMHLKINFTAAGLFNIDRTLYFTISGALTTYLIILLQFTSNSPNN
GYGNGSSCCETFNNMTNHTL
>Drosophila_melanogaster|FBpp0089144|Gr28b-PB
MSALRRVRKYFISSQVYEALRPLFFLTFLYGLTPFHVVRRKMGESYLKMSCFGVFNIFIY
ICLCGFCYISSLRQGESIVGYFFRTEISTIGDRLQIFNGLIAGAVIYTSAILKRCKLLGT
LTILHSLDTNFSNIGVRVKYSRIFRYSLLVLIFKLLILGVYFVGVFRLLVSLDVTPSFCV
CMTFFLQHSVVSIAICLFCVIAFSFERRLSIINQVLKNLAHQWDTRSLKAVNQKQRSLQC
LDSFSMYTIVTKDPAEIIQESMEIHHLICEAAATANKYFTYQLLTIISIAFLIIVFDAYY
VLETLLGKSKRESKFKTVEFVTFFSCQMILYLIAIISIVEGSNRAIKKSEKTGGIVHSLL
NKTKSAEVKEKLQQFSMQLMHLKINFTAAGLFNIDRTLYFTISGALTTYLIILLQFTSNS
PNNGYGNGSSCCETFNNMTNHTL
